# Supplementary material for: Subcellular RNA Sequencing Reveals Broad Presence of Cytoplasmic Intron-Sequence Retaining Transcripts in Mouse and Rat Neurons
Source: PLoS One. 2013 Oct 3;8(10):e76194. doi: 10.1371/journal.pone.0076194 (PMC3789819; doi:10.1371/journal.pone.0076194)
Supplement: Table S3 — List of novel intron-intron splice junctions. (XLS) [file pone.0076194.s002.xls]

## Sheet: RnSoma
Refseq	Strand	Intron	Intron Length	Chr	Junction Start	Junction Stop	#samples	#reads in each sample	Spliced Length	#ID elements	ID elements	Coverage for the Junction (reads/50 bp)	Coverage not supporting the junction (#reads/50 bp)
NM_138889	+	i1	223301	chr19	48549305	48666428	1	1,	117124	10	48621883,48621966,ID4|SINE|ID,+,chr19;48608305,48608375,ID4_|SINE|ID,+,chr19;48616679,48616777,ID_Rn1|SINE|ID,+,chr19;48605551,48605647,ID_Rn1|SINE|ID,+,chr19;48603836,48603900,ID4_|SINE|ID,+,chr19;48555641,48555712,ID4_|SINE|ID,+,chr19;48608122,48608218,ID_Rn1|SINE|ID,+,chr19;48598550,48598619,ID_Rn1|SINE|ID,+,chr19;48563857,48563957,ID_Rn1|SINE|ID,-,chr19;48575282,48575348,ID4_|SINE|ID,-,chr19;	0.02	0.0588235
NM_001106090	-	i1	33196	chr16	70806274	70838645	2	1,3,	32372	9	70812998,70813094,ID_Rn1|SINE|ID,-,chr16;70807492,70807589,ID_Rn2|SINE|ID,-,chr16;70834014,70834109,ID_Rn1|SINE|ID,-,chr16;70807323,70807419,ID_Rn1|SINE|ID,-,chr16;70823979,70824074,ID_Rn2|SINE|ID,-,chr16;70832991,70833087,ID_Rn1|SINE|ID,+,chr16;70835073,70835172,ID_Rn1|SINE|ID,+,chr16;70821479,70821575,ID_Rn2|SINE|ID,+,chr16;70834645,70834738,ID_Rn2|SINE|ID,+,chr16;	0.06	0.02
NM_199269	-	i1	377621	chr6	88700886	88987581	2	2,3,	286696	8	88818042,88818133,ID_Rn2|SINE|ID,-,chr6;88752765,88752858,ID_Rn1|SINE|ID,-,chr6;88950620,88950716,ID_Rn2|SINE|ID,-,chr6;88736312,88736383,ID|SINE|ID,-,chr6;88810782,88810874,ID_Rn2|SINE|ID,+,chr6;88706141,88706207,ID4_|SINE|ID,+,chr6;88777604,88777700,ID_Rn1|SINE|ID,+,chr6;88781637,88781733,ID_Rn1|SINE|ID,+,chr6;	0.0517241	0.295447
NM_173122	-	i1	48474	chr7	114841521	114863706	2	1,2,	22186	6	114850060,114850156,ID_Rn2|SINE|ID,-,chr7;114848970,114849066,ID_Rn2|SINE|ID,-,chr7;114844215,114844315,ID_Rn2|SINE|ID,+,chr7;114855801,114855906,ID_Rn1|SINE|ID,+,chr7;114843086,114843179,ID_Rn1|SINE|ID,+,chr7;114849711,114849807,ID_Rn2|SINE|ID,+,chr7;	0.0377358	0
NM_024379	+	i2	362510	chr4	93032136	93260390	1	1,	228255	6	93142683,93142781,ID_Rn1|SINE|ID,+,chr4;93165949,93166045,ID_Rn1|SINE|ID,+,chr4;93043329,93043401,ID_Rn2|SINE|ID,+,chr4;93236199,93236293,ID_Rn2|SINE|ID,+,chr4;93054756,93054847,ID_Rn2|SINE|ID,+,chr4;93109992,93110081,ID_Rn2|SINE|ID,-,chr4;	0.02	0.0217391
NM_001106693	+	i1	42954	chr5	156811743	156829497	2	7,4,	17755	4	156813003,156813101,ID_Rn1|SINE|ID,+,chr5;156812793,156812889,ID_Rn1|SINE|ID,-,chr5;156814792,156814887,ID_Rn2|SINE|ID,-,chr5;156818324,156818414,ID_Rn2|SINE|ID,-,chr5;	0.109375	0.0318841
NM_001035222	+	i1	18675	chr12	4257922	4261343	1	2,	3422	3	4259059,4259156,ID_Rn2|SINE|ID,-,chr12;4258501,4258570,ID_Rn2|SINE|ID,-,chr12;4258599,4258695,ID_Rn1|SINE|ID,-,chr12;	0.0392157	0.614899
NM_001191652	+	i2	20750	chr10	94593012	94602910	3	2,5,1,	9899	3	94599557,94599654,ID_Rn2|SINE|ID,-,chr10;94601357,94601452,ID_Rn2|SINE|ID,-,chr10;94600983,94601078,ID_Rn2|SINE|ID,-,chr10;	0.1	0
NM_001013952	+	i5	368569	chr7	18983270	19126446	1	1,	143177	3	19102073,19102168,ID_Rn2|SINE|ID,+,chr7;19098057,19098153,ID_Rn2|SINE|ID,+,chr7;19001618,19001709,ID_Rn2|SINE|ID,+,chr7;	0.0204082	0.272072
NM_001107318	-	i2	18887	chr16	62200684	62208399	1	1,	7716	2	62201929,62202026,ID_Rn2|SINE|ID,-,chr16;62207956,62208051,ID_Rn1|SINE|ID,+,chr16;	0.02	0
NM_001047860	-	i4	16105	chr3	158214847	158216139	5	2,1,3,1,2,	1293	2	158215097,158215208,ID_Rn2|SINE|ID,-,chr3;158215145,158215219,ID|SINE|ID,-,chr3;	0.047619	0
NM_173311	+	i4	174074	chr10	85438511	85440438	1	1,	1928	2	85440205,85440264,ID|SINE|ID,-,chr10;85440211,85440285,ID4|SINE|ID,-,chr10;	0.0227273	0
NM_001100708	+	i1	40716	chr4	56962000	56966781	1	1,	4782	2	56963892,56963971,ID_Rn1|SINE|ID,+,chr4;56963352,56963422,ID_Rn2|SINE|ID,+,chr4;	0.02	0.04
NM_001106006	-	i1	27763	chr14	45391244	45391570	1	1,	327	1	45391245,45391364,ID_Rn1|SINE|ID,-,chr14;	0.02	0.02
NM_001105995	+	i1	20499	chr14	6958414	6960215	1	1,	1802	1	6959223,6959280,ID4_|SINE|ID,-,chr14;	0.02	0.0212766
NM_001105995	+	i1	20499	chr14	6960328	6975118	3	1,5,3,	14791	1	6970655,6970750,ID_Rn2|SINE|ID,+,chr14;	0.0724638	0
NM_001100548	-	i8	1476	chr8	113010498	113010602	1	1,	105	1	113010500,113010596,ID_Rn1|SINE|ID,-,chr8;	0.02	0.026087
NM_001106864	+	i12	1154	chr8	115429781	115429920	1	1,	140	1	115429814,115429910,ID_Rn2|SINE|ID,+,chr8;	0.02	0
NM_017354	-	i1	251011	chr8	28868391	28899494	1	1,	31104	1	28882850,28882946,ID_Rn1|SINE|ID,-,chr8;	0.027027	0.0215827
NM_173154	+	i1	83830	chr8	43724079	43730584	1	1,	6506	1	43728705,43728802,ID_Rn1|SINE|ID,+,chr8;	0.02	0.02
NM_138529	+	i1	119095	chr1	99131610	99132086	1	1,	477	1	99131743,99131818,ID_Rn2|SINE|ID,+,chr1;	0.0232558	0
NM_001106307	+	i7	2874	chr1	192347645	192347867	1	1,	223	1	192347689,192347790,ID_Rn1|SINE|ID,-,chr1;	0.02	0
NM_019128	+	i1	6197	chr1	252331594	252331705	1	1,	112	1	252331608,252331705,ID_Rn1|SINE|ID,+,chr1;	0.02	0
NM_024143	+	i3	2166	chr1	72929883	72930028	3	3,2,2,	146	1	72929917,72930011,ID_Rn2|SINE|ID,+,chr1;	0.0588235	0
NM_001107789	+	i8	2723	chr3	143043121	143043249	2	38,21,	129	1	143043128,143043209,ID_Rn1|SINE|ID,+,chr3;	0.584615	0
NM_080689	-	i10	5542	chr3	11456712	11456864	2	3,4,	153	1	11456717,11456807,ID_Rn1|SINE|ID,+,chr3;	0.0769231	0
NM_001108607	+	i24	1177	chr3	158098669	158098930	1	1,	262	1	158098679,158098777,ID_Rn1|SINE|ID,-,chr3;	0.02	0
NM_001106480	-	i5	20915	chr3	34693793	34694094	1	1,	302	1	34693807,34693901,ID_Rn2|SINE|ID,-,chr3;	0.02	0.95356
NM_001108888	-	i2	17572	chr18	26833254	26833561	1	1,	308	1	26833286,26833358,ID_Rn2|SINE|ID,+,chr18;	0.0217391	0
NM_053922	-	i8	3355	chr12	43459108	43459484	1	1,	377	1	43459295,43459391,ID_Rn2|SINE|ID,-,chr12;	0.0204082	0
NM_017015	+	i8	4526	chr12	27750988	27751245	1	1,	258	1	27751118,27751200,ID_Rn2|SINE|ID,-,chr12;	0.0277778	0
NM_001106026	-	i3	9011	chr15	14403731	14404846	2	1,8,	1116	1	14404380,14404452,ID_Rn2|SINE|ID,+,chr15;	0.137931	0.0625
NM_001044236	-	i2	2754	chrUn	25423027	25423294	1	1,	268	1	25423181,25423277,ID_Rn2|SINE|ID,-,chrUn;	0.02	0
NM_001044236	-	i2	2754	chrUn	25423095	25423430	1	1,	336	1	25423181,25423277,ID_Rn2|SINE|ID,-,chrUn;	0.02	0
NM_001044236	-	i2	2754	chrUn	25423115	25423481	1	1,	367	1	25423181,25423277,ID_Rn2|SINE|ID,-,chrUn;	0.02	0
NM_001044236	-	i2	2754	chrUn	25423061	25423296	1	1,	236	1	25423181,25423277,ID_Rn2|SINE|ID,-,chrUn;	0.0294118	0
NM_001044236	-	i2	2754	chrUn	25423027	25423508	2	3,7,	482	1	25423181,25423277,ID_Rn2|SINE|ID,-,chrUn;	0.166667	0
NM_001107186	+	i5	75590	chr13	71843121	71844951	2	6,3,	1831	1	71843762,71843858,ID_Rn1|SINE|ID,-,chr13;	0.0923077	0
NM_001012205	-	i3	323088	chr13	36000135	36037582	1	1,	37448	1	36014532,36014628,ID_Rn1|SINE|ID,+,chr13;	0.02	0.3297
NM_001039017	+	i1	72615	chr10	48150638	48151247	1	2,	610	1	48151037,48151110,ID4_|SINE|ID,-,chr10;	0.0363636	0.0212766
NM_001127522	+	i2	14074	chr10	105566676	105566794	2	2,4,	119	1	105566688,105566787,ID_Rn1|SINE|ID,+,chr10;	0.0727273	0
NM_023979	-	i14	6910	chr7	27984210	27984324	1	1,	115	1	27984221,27984318,ID_Rn2|SINE|ID,+,chr7;	0.02	0
NM_001013952	+	i5	368569	chr7	18970169	19077175	1	1,	107007	1	19001618,19001709,ID_Rn2|SINE|ID,+,chr7;	0.02	0.133858
NM_138845	+	i5	5866	chr7	119143182	119143579	1	1,	398	1	119143207,119143302,ID_Rn1|SINE|ID,-,chr7;	0.02	0
NM_173122	-	i6	4807	chr7	114786059	114787278	2	17,24,	1220	1	114786669,114786742,ID_Rn2|SINE|ID,+,chr7;	0.387097	0.04
NM_080787	-	i1	7373	chr7	2039139	2039238	1	1,	100	1	2039140,2039236,ID_Rn2|SINE|ID,-,chr7;	0.02	0
NM_001109548	-	i1	12929	chr20	8017154	8017403	1	1,	250	1	8017289,8017393,ID_Rn2|SINE|ID,+,chr20;	0.02	0
NM_001025765	+	i2	3326	chr19	36273648	36273758	1	1,	111	1	36273661,36273757,ID_Rn2|SINE|ID,+,chr19;	0.02	0
NM_139041	-	i12	176559	chr11	68618121	68618224	1	1,	104	1	68618127,68618223,ID_Rn1|SINE|ID,+,chr11;	0.02	0.703704
NM_139041	-	i12	176559	chr11	68618121	68618222	1	2,	102	1	68618127,68618223,ID_Rn1|SINE|ID,+,chr11;	0.04	0.703704
NM_139041	-	i12	176559	chr11	68618121	68618223	1	1,	103	1	68618127,68618223,ID_Rn1|SINE|ID,+,chr11;	0.0204082	0.703704
NM_001106706	-	i2	3694	chr6	20628980	20629137	1	1,	158	1	20629031,20629127,ID_Rn1|SINE|ID,+,chr6;	0.02	0
NM_001191769	-	i35	34312	chr6	7547055	7547317	1	1,	263	1	7547121,7547224,ID_Rn2|SINE|ID,-,chr6;	0.02	1.19811
NM_001106575	+	i6	15064	chr4	7005244	7005352	1	1,	109	1	7005255,7005352,ID_Rn1|SINE|ID,+,chr4;	0.02	0
NM_001172127	-	i3	18805	chr4	57154025	57154481	1	1,	457	1	57154242,57154332,ID_Rn2|SINE|ID,+,chr4;	0.02	0
NM_031137	+	i1	6891	chr9	42988420	42988568	1	1,	149	1	42988430,42988526,ID_Rn1|SINE|ID,-,chr9;	0.02	0
NM_001106915	+	i8	1919	chr9	58667789	58668223	1	2,	435	1	58667970,58668060,ID4|SINE|ID,-,chr9;	0.04	0
NM_024367	+	i3	122020	chr14	25663401	25663562	1	1,	162	0	NONE	0.02	0.146245
NM_001191678	-	i8	19030	chr14	43791808	43791883	1	1,	76	0	NONE	0.04	0
NM_001135779	+	i3	64487	chr14	39589611	39589670	1	1,	60	0	NONE	0.02	0
NM_022632	-	i4	179521	chr14	67719842	67720049	1	1,	208	0	NONE	0.02	0
NM_012806	+	i4	45681	chr14	7890653	7890702	1	1,	50	0	NONE	0.02	0.246154
NM_001135779	+	i3	64487	chr14	39589611	39589662	1	1,	52	0	NONE	0.02	0
NM_001135779	+	i3	64487	chr14	39589605	39589670	1	1,	66	0	NONE	0.02	0
NM_001191683	+	i2	70982	chr14	105025668	105025707	1	1,	40	0	NONE	0.02	0
NM_001191683	+	i2	70982	chr14	105025666	105025707	1	1,	42	0	NONE	0.02	0
NM_001191678	-	i8	19030	chr14	43791897	43791968	2	5,5,	72	0	NONE	0.104167	0
NM_001135779	+	i3	64487	chr14	39589609	39589670	1	1,	62	0	NONE	0.0227273	0
NM_001135779	+	i3	64487	chr14	39589605	39589662	1	1,	58	0	NONE	0.02	0
NM_001107208	-	i10	1752	chr14	16466538	16466565	1	1,	28	0	NONE	0.02	0.0952381
NM_054001	+	i1	20423	chr14	17135713	17135794	1	1,	82	0	NONE	0.0204082	0
NM_001135779	+	i3	64487	chr14	39589645	39589662	2	2,2,	18	0	NONE	0.04	0
NM_001024255	+	i1	14024	chr14	37874132	37874230	1	1,	99	0	NONE	0.0222222	0
NM_001135779	+	i3	64487	chr14	39589601	39589670	1	1,	70	0	NONE	0.02	0
NM_053432	+	i1	41963	chr14	37774728	37774764	1	1,	37	0	NONE	0.02	0
NM_001139484	+	i8	15347	chr14	3707227	3709717	1	1,	2491	0	NONE	0.02	0
NM_001107208	-	i10	1752	chr14	16466541	16466779	1	1,	239	0	NONE	0.02	0.914676
NM_001191678	-	i8	19030	chr14	43791900	43791965	2	3,5,	66	0	NONE	0.0576923	0
NM_001191678	-	i8	19030	chr14	43791811	43791965	1	2,	155	0	NONE	0.0392157	0
NM_001191683	+	i2	70982	chr14	105025664	105025707	1	2,	44	0	NONE	0.0266667	0
NM_053547	+	i6	6303	chr14	45709619	45709656	1	1,	38	0	NONE	0.02	0
NM_001107212	+	i4	54328	chr14	19906048	19906266	1	1,	219	0	NONE	0.0222222	0
NM_053547	+	i1	18247	chr14	45682179	45682620	2	1,1,	442	0	NONE	0.02	0.02
NM_001100898	-	i3	4333	chr14	2214342	2214574	3	1,1,2,	233	0	NONE	0.0416667	0
NM_001191683	+	i2	70982	chr14	105037937	105038008	1	1,	72	0	NONE	0.0243902	0
NM_001191682	-	i4	3896	chr14	83788284	83788298	1	1,	15	0	NONE	0.0238095	0.02
NM_001006959	+	i4	3846	chr14	33115300	33115319	1	1,	20	0	NONE	0.02	0.175258
NM_054001	+	i1	20423	chr14	17135593	17135834	1	2,	242	0	NONE	0.0512821	0
NM_001082540	+	i2	9932	chr14	10924604	10924770	1	1,	167	0	NONE	0.0208333	0.02
NM_001170551	+	i13	5197	chr14	8958700	8958735	1	1,	36	0	NONE	0.0357143	0
NM_001169137	+	i17	8353	chr14	25884471	25884872	1	1,	402	0	NONE	0.0217391	9.96512
NM_012806	+	i4	45681	chr14	7904654	7904704	3	3,3,1,	51	0	NONE	0.0588235	0
NM_001047093	-	i6	4030	chr14	45859205	45859262	1	1,	58	0	NONE	0.02	0.0506329
NM_001191678	-	i8	19030	chr14	43791827	43791883	1	1,	57	0	NONE	0.0333333	0
NM_001135779	+	i3	64487	chr14	39589607	39589662	1	1,	56	0	NONE	0.02	0
NM_001024770	-	i10	1573	chr14	33897978	33898090	1	1,	113	0	NONE	0.02	0
NM_001191678	-	i8	19030	chr14	43791825	43791862	2	5,2,	38	0	NONE	0.113208	0
NM_012956	-	i4	177100	chr14	38769162	38769201	1	1,	40	0	NONE	0.0227273	0
NM_019339	-	i1	14159	chr14	81426711	81426731	1	1,	21	0	NONE	0.0208333	0
NM_181365	+	i1	1000773	chr14	67055085	67055166	2	1,1,	82	0	NONE	0.02	0.034188
NM_001135779	+	i3	64487	chr14	39589599	39589662	1	1,	64	0	NONE	0.02	0
NM_001047916	-	i4	77079	chr8	93791860	93791922	1	1,	63	0	NONE	0.03125	0.02
NM_001108997	-	i14	5274	chr8	20946439	20946457	1	1,	19	0	NONE	0.0204082	0
NM_001109003	+	i4	129396	chr8	109687691	109687833	1	1,	143	0	NONE	0.0105263	0.0909091
NM_031613	-	i3	4950	chr8	80409464	80409500	1	1,	37	0	NONE	0.0222222	0
NM_001106857	+	i12	2065	chr8	113871461	113871623	1	1,	163	0	NONE	0.0277778	0
NM_001134469	-	i8	22589	chr8	64588187	64588570	1	1,	384	0	NONE	0.025	0
NM_001108186	-	i5	12485	chr8	113102004	113102077	1	1,	74	0	NONE	0.02	0.0748299
NM_001108172	+	i3	1028	chr8	88912348	88912362	1	1,	15	0	NONE	0.02	0
NM_053412	+	i18	3128	chr8	20505326	20505350	1	1,	25	0	NONE	0.02	0.5
NM_001007754	+	i1	2389	chr8	112804893	112804909	1	2,	17	0	NONE	0.0666667	0.02
NM_001014092	-	i4	3727	chr8	66100896	66100983	1	1,	88	0	NONE	0.0204082	0
NM_001011996	-	i13	2329	chr8	47290678	47290806	1	1,	129	0	NONE	0.025641	0
NM_001108194	-	i3	9312	chr8	124254750	124254867	1	1,	118	0	NONE	0.02	0.27451
NM_031643	-	i1	39972	chr8	68437520	68437750	1	1,	231	0	NONE	0.02	0.02
NM_001009713	-	i8	2987	chr8	83527190	83527588	2	3,1,	399	0	NONE	0.0416667	0
NM_001047916	-	i4	77079	chr8	93791697	93791784	1	1,	88	0	NONE	0.02	0
NM_001013108	-	i11	6648	chr8	63214163	63214241	1	1,	79	0	NONE	0.0238095	0
NM_001047916	-	i4	77079	chr8	93792035	93792232	6	10,9,2,3,13,27,	198	0	NONE	0.35443	0
NM_001024761	+	i6	15771	chr8	115569092	115571263	1	1,	2172	0	NONE	0.0204082	0
NM_001106834	+	i1	580255	chr8	73058615	73058700	2	7,4,	86	0	NONE	0.0864198	0
NM_001047916	-	i4	77079	chr8	93792788	93792886	3	2,1,1,	99	0	NONE	0.04	0
NM_001108162	+	i2	6653	chr8	69651630	69651774	1	1,	145	0	NONE	0.02	0
NM_001106807	-	i3	9348	chr8	21165439	21165662	1	1,	224	0	NONE	0.0434783	0
NM_031613	-	i3	4950	chr8	80409408	80409500	1	1,	93	0	NONE	0.0243902	0
NM_031613	-	i3	4950	chr8	80409288	80409389	1	1,	102	0	NONE	0.0222222	0
NM_001108144	+	i3	1286	chr8	52262490	52262886	1	1,	397	0	NONE	0.0227273	0
NM_001106824	+	i1	26368	chr8	59709162	59709310	1	2,	149	0	NONE	0.04	0.963636
NM_001106821	-	i46	1359	chr8	56916888	56917015	1	1,	128	0	NONE	0.0227273	0
NM_031613	-	i3	4950	chr8	80409542	80409558	1	1,	17	0	NONE	0.0227273	0
NM_001109378	+	i1	34678	chr8	86980133	86980578	1	1,	446	0	NONE	0.0238095	0
NM_001108787	+	i2	6773	chr8	128147273	128147496	1	2,	224	0	NONE	0.0392157	0.02
NM_001108787	+	i2	6773	chr8	128147064	128147496	2	1,2,	433	0	NONE	0.0392157	0.02
NM_001191117	+	i1	157721	chr8	77694996	77695533	2	14,10,	538	0	NONE	0.212121	1.47218
NM_178106	+	i2	3771	chr8	125546358	125546525	1	1,	168	0	NONE	0.0263158	0
NM_001007754	+	i1	2389	chr8	112804893	112804911	1	1,	19	0	NONE	0.037037	0.02
NM_001004443	+	i1	13915	chr8	63375928	63375982	1	7,	55	0	NONE	0.116667	0
NM_001135045	-	i8	17381	chr8	116771270	116771293	1	1,	24	0	NONE	0.0238095	0
NM_001047965	+	i2	4260	chr8	100657986	100658539	1	1,	554	0	NONE	0.02	0.12069
NM_001025660	-	i4	1426	chr8	38035961	38036352	1	1,	392	0	NONE	0.0204082	0
NM_001014092	-	i2	13308	chr8	66108425	66108527	1	1,	103	0	NONE	0.0222222	0
NM_031521	-	i8	5894	chr8	52869048	52869110	1	1,	63	0	NONE	0.0208333	0.04
NM_001134564	-	i5	3364	chr8	88046056	88046084	2	4,25,	29	0	NONE	0.355263	0
NM_001108125	+	i1	29295	chr8	11078406	11078560	1	2,	155	0	NONE	0.0392157	0.263158
NM_017263	-	i14	31800	chr8	989381	989490	1	1,	110	0	NONE	0.02	5.34595
NM_013176	-	i5	29462	chr8	76366544	76366675	1	1,	132	0	NONE	0.0105263	0
NM_001007754	+	i1	2389	chr8	112804893	112804907	1	1,	15	0	NONE	0.0322581	0.02
NM_133571	+	i13	2154	chr8	114253374	114253405	1	1,	32	0	NONE	0.0232558	0.108696
NM_001047916	-	i4	77079	chr8	93792330	93792713	4	14,21,14,28,	384	0	NONE	0.352941	0
NM_001108787	+	i2	6773	chr8	128147399	128147494	1	2,	96	0	NONE	0.037037	0.02
NM_001135719	+	i17	72350	chr8	78988996	78989188	1	1,	193	0	NONE	0.02	0
NM_001011997	-	i1	28077	chr8	80350903	80350966	1	1,	64	0	NONE	0.02	0
NM_001017470	+	i15	1246	chr8	104161265	104161294	1	1,	30	0	NONE	0.02	0
NM_001007754	+	i1	2389	chr8	112804897	112804911	1	2,	15	0	NONE	0.0625	0.02
NM_001011997	-	i1	28077	chr8	80356249	80356610	1	1,	362	0	NONE	0.02	0
NM_001106825	-	i5	4561	chr8	62467010	62467051	2	3,5,	42	0	NONE	0.0806452	0.02
NM_031521	-	i1	234702	chr8	53013754	53013897	1	1,	144	0	NONE	0.02	0.547945
NM_001108787	+	i2	6773	chr8	128147067	128147513	1	1,	447	0	NONE	0.02	0.02
NM_001009349	+	i2	43107	chr8	94064364	94064419	2	1,1,	56	0	NONE	0.02	1.62921
NM_017263	-	i5	25517	chr8	1098917	1099033	1	1,	117	0	NONE	0.02	0
NM_001012001	+	i5	9627	chr8	115372379	115372814	1	1,	436	0	NONE	0.0204082	0
NM_053412	+	i18	3128	chr8	20505268	20505374	1	1,	107	0	NONE	0.02	0.384236
NM_138544	-	i3	169956	chr8	13015334	13015377	1	1,	44	0	NONE	0.0357143	0
NM_001127490	+	i8	1860	chr8	77200457	77200549	1	2,	93	0	NONE	0.0384615	0.0707071
NM_001105745	-	i12	2215	chr8	46127889	46127912	1	1,	24	0	NONE	0.02	0
NM_031613	-	i3	4950	chr8	80409278	80409500	1	1,	223	0	NONE	0.0333333	0
NM_053481	-	i6	14426	chr8	103934812	103934844	1	1,	33	0	NONE	0.0222222	0
NM_001135018	-	i2	16902	chr8	19527779	19528170	1	1,	392	0	NONE	0.0204082	0
NM_001108787	+	i2	6773	chr8	128147104	128147467	1	1,	364	0	NONE	0.02	0.02
NM_001007754	+	i1	2389	chr8	112804895	112804911	1	1,	17	0	NONE	0.0357143	0.02
NM_001106825	-	i5	4561	chr8	62467055	62467074	1	1,	20	0	NONE	0.02	0.02
NM_001170531	+	i6	3072	chr8	94863359	94863420	1	1,	62	0	NONE	0.0204082	0
NM_017263	-	i5	25517	chr8	1098919	1099033	1	1,	115	0	NONE	0.02	0
NM_001191117	+	i1	157721	chr8	77695586	77695622	1	1,	37	0	NONE	0.02	0
NM_019380	+	i1	44130	chr8	62417545	62417743	1	1,	199	0	NONE	0.02	0.0878378
NM_001109378	+	i3	52590	chr8	87042487	87042564	1	1,	78	0	NONE	0.0263158	0
NM_017263	-	i14	31800	chr8	989395	989542	2	2,2,	148	0	NONE	0.0392157	43.0658
NM_133571	+	i13	2154	chr8	114253080	114253209	1	1,	130	0	NONE	0.02	0.135266
NM_001135762	+	i13	104460	chr1	248009852	248009871	1	1,	20	0	NONE	0.025641	0
NM_001107534	+	i15	44808	chr1	138993709	138993838	2	58,44,	130	0	NONE	0.828947	0
NM_001108465	-	i1	24501	chr1	65301824	65306430	1	1,	4607	0	NONE	0.02	0.0306122
NM_175758	+	i4	3451	chr1	77118902	77119354	1	1,	453	0	NONE	0.02	0.04
NM_031779	+	i1	137670	chr1	227107385	227107530	1	1,	146	0	NONE	0.02	0
NM_138849	-	i7	26113	chr1	176621088	176621164	1	1,	77	0	NONE	0.0208333	0
NM_001143858	+	i23	142403	chr1	194415545	194415583	1	1,	39	0	NONE	0.02	4.11236
NM_001025131	-	i5	130738	chr1	74628030	74645008	1	2,	16979	0	NONE	0.0526316	0.02
NM_001004446	+	i31	2589	chr1	230179161	230179203	1	1,	43	0	NONE	0.02	0
NM_001170575	-	i12	20646	chr1	18997780	18998199	1	1,	420	0	NONE	0.02	0.02
NM_001134978	+	i7	3742	chr1	63849329	63849598	2	3,1,	270	0	NONE	0.047619	0
NM_057136	-	i3	2810	chr1	67486596	67486752	1	1,	157	0	NONE	0.025	0
NM_031069	+	i15	158694	chr1	100705464	100705492	1	1,	29	0	NONE	0.02	0
NM_001029902	-	i1	185403	chr1	17747303	17747603	1	1,	301	0	NONE	0.0357143	0
NM_001134544	+	i1	2115	chr1	67544681	67544701	1	1,	21	0	NONE	0.02	0
NM_012697	+	i8	3744	chr1	42371489	42371563	1	1,	75	0	NONE	0.047619	0
NM_031779	+	i1	137670	chr1	227107375	227107530	1	1,	156	0	NONE	0.0576923	0
NM_012713	+	i1	89816	chr1	181148122	181148369	1	1,	248	0	NONE	0.02	0.61516
NM_012856	+	i2	28729	chr1	96935081	96940501	2	6,9,	5421	0	NONE	0.160714	0.0208333
NM_017229	+	i1	96108	chr1	172488089	172488259	1	1,	171	0	NONE	0.02	0
NM_053417	+	i3	29230	chr1	154516064	154516514	1	1,	451	0	NONE	0.0238095	0
NM_138849	-	i7	26113	chr1	176620887	176621036	1	1,	150	0	NONE	0.02	0
NM_017012	+	i8	52449	chr1	144429903	144429958	1	1,	56	0	NONE	0.02	0
NM_053417	+	i3	29230	chr1	154514944	154515693	1	1,	750	0	NONE	0.0232558	0
NM_001106347	-	i3	5576	chr1	233033407	233033866	1	2,	460	0	NONE	0.0333333	0
NM_001130728	+	i1	2802	chr1	137786626	137786735	1	1,	110	0	NONE	0.0208333	0
NM_031779	+	i1	137670	chr1	227107379	227107539	1	1,	161	0	NONE	0.02	0
NM_001014164	+	i1	13436	chr1	213060438	213060572	1	1,	135	0	NONE	0.02	0
NM_031779	+	i1	137670	chr1	227107387	227107530	1	1,	144	0	NONE	0.02	0
NM_012692	+	i8	3441	chr1	82017578	82017697	1	1,	120	0	NONE	0.0217391	0.120603
NM_001029902	-	i1	185403	chr1	17747535	17747626	1	1,	92	0	NONE	0.025641	0
NM_001106232	-	i1	8963	chr1	78966471	78966934	2	6,10,	464	0	NONE	0.2	0
NM_001107486	+	i1	16081	chr1	78598221	78598681	1	1,	461	0	NONE	0.0217391	0.0740741
NM_013070	-	i2	108535	chr1	7523777	7524043	1	1,	267	0	NONE	0.02	0.385965
NM_001079705	-	i15	15417	chr1	265500118	265500175	1	1,	58	0	NONE	0.02	0
NM_053417	+	i3	29230	chr1	154516354	154516466	1	1,	113	0	NONE	0.02	0
NM_021699	-	i1	49376	chr1	210002540	210002607	1	1,	68	0	NONE	0.02	0
NM_053371	+	i3	1866	chr1	163370621	163370848	1	1,	228	0	NONE	0.02	0
NM_080781	-	i2	4077	chr1	172231031	172231069	1	1,	39	0	NONE	0.02	8.03896
NM_001143858	+	i27	108686	chr1	194572132	194572307	1	1,	176	0	NONE	0.0357143	0
NM_001107609	+	i13	1047	chr1	238909512	238909786	1	1,	275	0	NONE	0.02	0
NM_001024747	-	i2	2400	chr1	53888463	53888570	2	39,46,	108	0	NONE	0.604938	0.08
NM_001079894	+	i5	4890	chr1	190218030	190218046	1	6,	17	0	NONE	0.0821918	0
NM_001017468	+	i1	14308	chr1	78208346	78208561	1	1,	216	0	NONE	0.0204082	0
NM_001107501	+	i13	1207	chr1	85252086	85252236	1	2,	151	0	NONE	0.0384615	0
NM_001108500	-	i16	3707	chr1	174457589	174457709	1	3,	121	0	NONE	0.0555556	0
NM_001029928	+	i2	19773	chr1	69578152	69578544	1	1,	393	0	NONE	0.037037	0
NM_001144859	-	i1	5517	chr1	29424527	29424547	1	1,	21	0	NONE	0.02	0
NM_001013896	-	i4	47835	chr1	145820290	145820440	1	1,	151	0	NONE	0.02	0.116071
NM_001108494	+	i2	34182	chr1	158245286	158245458	1	1,	173	0	NONE	0.025641	0
NM_053371	+	i3	1866	chr1	163370621	163370850	1	1,	230	0	NONE	0.02	0
NM_131904	-	i10	3185	chr1	250978812	250978840	1	1,	29	0	NONE	0.03125	0
NM_053417	+	i3	29230	chr1	154516344	154516446	1	1,	103	0	NONE	0.02	0
NM_001172305	+	i16	35206	chr1	181454112	181454348	1	1,	237	0	NONE	0.02	2.17015
NM_022282	+	i6	57045	chr1	148780553	148780579	1	1,	27	0	NONE	0.02	0
NM_001130728	+	i1	2802	chr1	137786582	137786699	1	1,	118	0	NONE	0.02	0
NM_053417	+	i3	29230	chr1	154516363	154516497	1	1,	135	0	NONE	0.0222222	0
NM_001109454	+	i14	4570	chr1	157649153	157649273	1	1,	121	0	NONE	0.02	13.2184
NM_022953	-	i1	67666	chr1	246929406	246929538	2	1,1,	133	0	NONE	0.0238095	0
NM_017278	-	i4	2516	chr1	172245022	172245050	1	1,	29	0	NONE	0.02	0
NM_017295	-	i9	12691	chr1	108858438	108858709	1	1,	272	0	NONE	0.02	0
NM_031779	+	i1	137670	chr1	227107426	227107552	1	2,	127	0	NONE	0.0357143	0.02
NM_053417	+	i3	29230	chr1	154516467	154516533	1	1,	67	0	NONE	0.0204082	0
NM_001108498	-	i1	14359	chr1	167397549	167397758	1	1,	210	0	NONE	0.02	0.862319
NM_001106231	-	i4	853	chr1	78641956	78642178	1	1,	223	0	NONE	0.0232558	0
NM_022282	+	i2	313768	chr1	148348187	148348296	1	1,	110	0	NONE	0.02	0.02
NM_001130728	+	i1	2802	chr1	137786578	137786691	1	1,	114	0	NONE	0.02	0
NM_024137	+	i1	225788	chr1	8812738	8812759	1	1,	22	0	NONE	0.0384615	0
NM_053417	+	i3	29230	chr1	154515555	154515616	1	1,	62	0	NONE	0.0153846	0
NM_001106347	-	i2	2692	chr1	233040532	233040851	2	1,1,	320	0	NONE	0.02	0.77551
NM_001126277	+	i2	3747	chr1	96396464	96396546	1	1,	83	0	NONE	0.02	0.0584416
NM_001114502	+	i1	22436	chr1	185809216	185809325	1	1,	110	0	NONE	0.0204082	0
NM_001109454	+	i14	4570	chr1	157649196	157649261	1	1,	66	0	NONE	0.02	8.19018
NM_031841	+	i3	1682	chr1	249362611	249362634	1	1,	24	0	NONE	0.0222222	1.09091
NM_053767	+	i1	7635	chr1	195266773	195266809	1	1,	37	0	NONE	0.0204082	0
NM_053417	+	i3	29230	chr1	154513214	154513246	1	1,	33	0	NONE	0.02	0
NM_134370	-	i17	765	chr1	251529077	251529214	1	2,	138	0	NONE	0.0384615	0
NM_001012064	-	i2	4920	chr1	79044403	79044417	2	4,6,	15	0	NONE	0.230769	0
NM_001109454	+	i14	4570	chr1	157649130	157649166	1	1,	37	0	NONE	0.02	0
NM_013217	+	i1	39668	chr1	48806368	48806402	1	1,	35	0	NONE	0.02	0
NM_001011935	-	i4	7072	chr1	185242066	185242230	1	1,	165	0	NONE	0.02	0.151751
NM_001004446	+	i31	2589	chr1	230179163	230179203	1	1,	41	0	NONE	0.02	0
NM_001005886	-	i1	31655	chr1	212764013	212764102	1	1,	90	0	NONE	0.02	0.385965
NM_031036	+	i1	87441	chr1	219535604	219535874	1	1,	271	0	NONE	0.02	0.624242
NM_133519	+	i7	162004	chr1	67905765	67906135	1	1,	371	0	NONE	0.02	0.981132
NM_178345	-	i9	11730	chr1	4495456	4495499	1	1,	44	0	NONE	0.0277778	0
NM_022715	-	i7	2600	chr1	186171872	186171918	1	1,	47	0	NONE	0.02	0
NM_053417	+	i3	29230	chr1	154516517	154516577	1	1,	61	0	NONE	0.0222222	0
NM_001108500	-	i16	3707	chr1	174457587	174457709	1	1,	123	0	NONE	0.02	0
NM_053335	-	i4	3829	chr1	192471271	192471710	1	1,	440	0	NONE	0.0208333	0
NM_017012	+	i8	52449	chr1	144430113	144430543	1	1,	431	0	NONE	0.02	0.957143
NM_080781	-	i2	4077	chr1	172230981	172231000	1	2,	20	0	NONE	0.037037	9.44248
NM_001014169	+	i3	12707	chr1	264940842	264940876	1	1,	35	0	NONE	0.037037	0
NM_053417	+	i3	29230	chr1	154515247	154516503	1	1,	1257	0	NONE	0.027027	0
NM_012692	+	i8	3441	chr1	82017614	82017657	1	1,	44	0	NONE	0.02	0.02
NM_053417	+	i3	29230	chr1	154515849	154516503	1	1,	655	0	NONE	0.0227273	0
NM_001107456	+	i22	3867	chr1	42975237	42975265	1	1,	29	0	NONE	0.0217391	0.137931
NM_080781	-	i2	4077	chr1	172230833	172231069	1	1,	237	0	NONE	0.02	10.069
NM_053417	+	i3	29230	chr1	154516262	154516494	1	1,	233	0	NONE	0.02	0
NM_001106316	+	i8	1260	chr1	201352291	201353230	1	1,	940	0	NONE	0.02	0.096875
NM_001025131	-	i7	251139	chr1	74478032	74478424	2	1,2,	393	0	NONE	0.0322581	0
NM_024137	+	i1	225788	chr1	8812682	8812905	1	1,	224	0	NONE	0.0227273	0
NM_001106215	+	i7	23180	chr1	53247817	53247864	1	1,	48	0	NONE	0.0416667	0
NM_053417	+	i3	29230	chr1	154516571	154516635	1	1,	65	0	NONE	0.02	0
NM_053554	+	i1	28272	chr1	146757450	146757648	1	2,	199	0	NONE	0.0384615	0.780822
NM_001012137	+	i6	1582	chr1	187256878	187256957	1	1,	80	0	NONE	0.02	0
NM_001106367	+	i1	203483	chr1	253813330	253813347	1	1,	18	0	NONE	0.02	0
NM_001110295	-	i3	1584	chr1	80157333	80157391	2	4,12,	59	0	NONE	0.47619	0
NM_030829	+	i2	42465	chr1	267593826	267593861	1	1,	36	0	NONE	0.02	0.0238095
NM_012711	+	i12	8222	chr1	187359979	187360143	1	1,	165	0	NONE	0.0204082	0
NM_001107533	+	i2	48158	chr1	138602911	138603240	1	1,	330	0	NONE	0.0277778	0
NM_001015024	-	i14	3336	chr1	204075426	204075687	1	2,	262	0	NONE	0.04	0
NM_080894	-	i1	166675	chr1	15817812	15817844	1	1,	33	0	NONE	0.02	0
NM_001110295	-	i3	1584	chr1	80157370	80157391	2	2,3,	22	0	NONE	0.0714286	0
NM_001164103	-	i12	3707	chr1	259354380	259354417	1	3,	38	0	NONE	0.0545455	0.0408163
NM_001014166	+	i1	3747	chr1	233674443	233674509	1	1,	67	0	NONE	0.02	0.409396
NM_053417	+	i3	29230	chr1	154516374	154516503	1	1,	130	0	NONE	0.02	0
NM_178345	-	i27	4507	chr1	4431972	4432000	1	1,	29	0	NONE	0.02	0
NM_053417	+	i3	29230	chr1	154516384	154516476	1	2,	93	0	NONE	0.0689655	0
NM_001011934	+	i13	14418	chr1	16732090	16732116	1	1,	27	0	NONE	0.02	0.747899
NM_001191837	+	i4	33203	chr1	110759870	110760002	1	1,	133	0	NONE	0.02	0
NM_001108409	+	i4	952	chr17	21316426	21316455	1	1,	30	0	NONE	0.0384615	0
NM_001106117	+	i1	167494	chr17	58978102	58978541	1	1,	440	0	NONE	0.02	0
NM_031007	+	i1	15928	chr17	4550901	4550948	1	1,	48	0	NONE	0.0344828	0
NM_001101001	-	i5	3714	chr17	88239829	88239900	1	1,	72	0	NONE	0.02	0.0980392
NM_198050	+	i1	4735	chr17	12231173	12231197	1	1,	25	0	NONE	0.0204082	0.345455
NM_001107354	-	i1	322260	chr17	48460738	48460768	1	1,	31	0	NONE	0.02	0.0208333
NM_001107360	-	i1	213124	chr17	71718070	71718316	1	1,	247	0	NONE	0.02	0.04
NM_001101001	-	i5	3714	chr17	88240731	88240806	1	1,	76	0	NONE	0.02	0
NM_001191821	-	i2	39520	chr17	84929614	84930112	1	1,	499	0	NONE	0.0384615	0
NM_001107357	+	i3	52450	chr17	59860575	59860748	1	1,	174	0	NONE	0.02	0
NM_001107354	-	i1	322260	chr17	48460734	48460760	1	1,	27	0	NONE	0.02	0.0208333
NM_001101001	-	i5	3714	chr17	88239866	88239900	1	1,	35	0	NONE	0.02	0
NM_012726	+	i6	129743	chr17	25053790	25053861	1	1,	72	0	NONE	0.02	0.0204082
NM_001012162	+	i8	10373	chr17	92320765	92320806	1	1,	42	0	NONE	0.0204082	0.0480769
NM_001101001	-	i5	3714	chr17	88239848	88239865	1	1,	18	0	NONE	0.02	0
NM_053851	+	i1	129026	chr17	88855786	88855863	1	1,	78	0	NONE	0.0333333	0
NM_001191556	+	i26	2598	chr17	21598435	21598833	2	1,1,	399	0	NONE	0.0208333	0.310078
NM_001012162	+	i8	10373	chr17	92320767	92320810	1	1,	44	0	NONE	0.0204082	0.0412371
NM_001083586	+	i3	29779	chr17	82944955	82945004	1	1,	50	0	NONE	0.02	1.37838
NM_001191940	-	i11	52655	chr17	51592211	51592227	1	1,	17	0	NONE	0.0243902	0
NM_001107354	-	i1	322260	chr17	48460746	48460773	1	1,	28	0	NONE	0.0204082	0.0208333
NM_001012162	+	i8	10373	chr17	92320789	92320810	1	1,	22	0	NONE	0.02	0.02
NM_001083586	+	i1	155093	chr17	82750810	82750882	1	1,	73	0	NONE	0.02	0.0591716
NM_001083586	+	i3	29779	chr17	82944956	82945004	1	1,	49	0	NONE	0.02	1.37838
NM_012726	+	i6	129743	chr17	25053782	25053817	1	1,	36	0	NONE	0.02	0.0204082
NM_024002	-	i11	818	chr17	19398262	19398309	1	1,	48	0	NONE	0.0454545	0
NM_001012158	+	i4	5135	chr16	70852275	70852457	1	1,	183	0	NONE	0.02	0
NM_001107319	+	i17	36002	chr16	67653087	67662780	1	1,	9694	0	NONE	0.0277778	0
NM_001012158	+	i4	5135	chr16	70852377	70852428	1	1,	52	0	NONE	0.02	0
NM_001106085	+	i4	2409	chr16	61819347	61819436	1	1,	90	0	NONE	0.02	0
NM_001106085	+	i4	2409	chr16	61819342	61819672	1	1,	331	0	NONE	0.025	0
NM_001108393	+	i2	33534	chr16	1100750	1101004	1	1,	255	0	NONE	0.02	0
NM_001106089	+	i8	2632	chr16	70625706	70625830	2	1,1,	125	0	NONE	0.02	0
NM_001135838	-	i1	334157	chr16	25291946	25291967	2	1,2,	22	0	NONE	0.0384615	4.89189
NM_001107318	-	i2	18887	chr16	62208472	62208835	3	3,1,1,	364	0	NONE	0.0454545	0
NM_001013881	+	i1	45655	chr16	19918869	19918901	1	2,	33	0	NONE	0.0384615	0
NM_001012158	+	i4	5135	chr16	70852223	70852428	1	1,	206	0	NONE	0.02	0
NM_001012158	+	i4	5135	chr16	70852287	70852489	1	2,	203	0	NONE	0.037037	0
NM_017298	-	i3	170358	chr16	5671022	5671150	1	1,	129	0	NONE	0.02	1.77895
NM_001012158	+	i4	5135	chr16	70852385	70852489	2	2,3,	105	0	NONE	0.0576923	0
NM_001135838	-	i1	334157	chr16	25291927	25291955	1	1,	29	0	NONE	0.025641	6.34409
NM_001012158	+	i4	5135	chr16	70852225	70852459	1	1,	235	0	NONE	0.02	0
NM_201988	+	i2	4615	chr16	19280411	19280471	1	1,	61	0	NONE	0.02	0
NM_001113522	-	i17	9245	chr16	82529129	82529144	1	1,	16	0	NONE	0.02	0.386364
NM_001012158	+	i4	5135	chr16	70852375	70852497	1	1,	123	0	NONE	0.02	0
NM_001012158	+	i4	5135	chr16	70852419	70852497	1	1,	79	0	NONE	0.02	0
NM_001135756	+	i1	442125	chr16	34992221	34992729	2	3,1,	509	0	NONE	0.0508475	0.04
NM_001012158	+	i4	5135	chr16	70852257	70852428	1	1,	172	0	NONE	0.02	0
NM_001012158	+	i4	5135	chr16	70852341	70852497	1	1,	157	0	NONE	0.02	0
NM_001012158	+	i4	5135	chr16	70852311	70852328	1	1,	18	0	NONE	0.0454545	0
NM_001107306	+	i3	4421	chr16	19682118	19682209	1	1,	92	0	NONE	0.02	0.270833
NM_080886	+	i4	2214	chr16	26712028	26712101	1	1,	74	0	NONE	0.02	0
NM_031339	+	i11	4878	chr16	7755063	7755108	1	1,	46	0	NONE	0.025641	0
NM_031112	+	i4	2209	chr16	46686	47965	2	1,2,	1280	0	NONE	0.05	0
NM_001107306	+	i3	4421	chr16	19682174	19682269	1	1,	96	0	NONE	0.02	0.329268
NM_001191939	+	i8	17558	chr16	56336072	56336092	1	1,	21	0	NONE	0.02	0
NM_001025028	-	i3	9188	chr16	9911734	9911755	4	1,3,1,1,	22	0	NONE	0.06	3.57609
NM_001135838	-	i1	334157	chr16	25346539	25346559	1	1,	21	0	NONE	0.02	0.296296
NM_001012158	+	i4	5135	chr16	70852403	70852489	1	1,	87	0	NONE	0.02	0
NM_001012158	+	i4	5135	chr16	70852389	70852489	1	1,	101	0	NONE	0.02	0
NM_001012158	+	i4	5135	chr16	70852221	70852497	1	1,	277	0	NONE	0.02	0
NM_001012158	+	i4	5135	chr16	70852411	70852489	1	1,	79	0	NONE	0.02	0
NM_001012158	+	i4	5135	chr16	70852755	70852770	1	1,	16	0	NONE	0.02	0
NM_001012158	+	i4	5135	chr16	70852345	70852489	1	1,	145	0	NONE	0.02	0
NM_001170349	-	i1	22031	chr16	17310299	17310338	2	2,2,	40	0	NONE	0.05	0
NM_001107306	+	i3	4421	chr16	19681677	19681758	1	1,	82	0	NONE	0.02	0
NM_001107318	-	i2	18887	chr16	62198940	62198954	1	1,	15	0	NONE	0.02	0.02
NM_001106067	+	i1	828	chr16	18811811	18811832	1	1,	22	0	NONE	0.02	0
NM_001113522	-	i17	9245	chr16	82529336	82530999	2	3,6,	1664	0	NONE	0.0983607	3.59396
NM_031076	-	i5	6837	chr16	54393843	54395573	1	2,	1731	0	NONE	0.04	0.047619
NM_001013134	+	i4	11563	chr16	6394639	6394810	1	1,	172	0	NONE	0.0227273	0
NM_001135009	+	i2	22729	chr16	83102155	83102198	1	1,	44	0	NONE	0.04	0
NM_001012158	+	i4	5135	chr16	70852471	70852710	1	1,	240	0	NONE	0.02	0.0208333
NM_001135756	+	i1	442125	chr16	34757640	34757689	1	1,	50	0	NONE	0.0232558	0
NM_001107311	-	i2	23040	chr16	48463637	48463659	1	1,	23	0	NONE	0.0238095	0
NM_001012158	+	i4	5135	chr16	70852363	70852489	1	1,	127	0	NONE	0.02	0
NM_001106090	-	i2	8590	chr16	70800188	70803791	2	28,40,	3604	0	NONE	0.634921	0
NM_001025028	-	i3	9188	chr16	9911790	9912176	1	1,	387	0	NONE	0.02	138.4
NM_001012158	+	i4	5135	chr16	70852249	70852428	1	1,	180	0	NONE	0.02	0
NM_170787	+	i12	37936	chr16	3345956	3345976	2	19,11,	21	0	NONE	0.301587	0.037037
NM_017298	-	i3	170358	chr16	5650541	5650756	1	1,	216	0	NONE	0.02	0.161074
NM_001012158	+	i4	5135	chr16	70852291	70852489	1	1,	199	0	NONE	0.02	0
NM_001135756	+	i1	442125	chr16	34757632	34757698	1	1,	67	0	NONE	0.02	0
NM_031574	+	i17	1220	chr16	80810286	80811349	1	3,	1064	0	NONE	0.0545455	0
NM_001107753	+	i4	194878	chr3	82204963	82205073	1	1,	111	0	NONE	0.0212766	0
NM_001107753	+	i4	194878	chr3	82137038	82137078	1	1,	41	0	NONE	0.02	0
NM_001106543	-	i2	9715	chr3	156059883	156059939	1	1,	57	0	NONE	0.0204082	0
NM_001177681	+	i17	10809	chr3	146789153	146789311	2	1,1,	159	0	NONE	0.02	0
NM_001033999	-	i18	783	chr3	106284056	106284091	1	1,	36	0	NONE	0.02	0
NM_001077641	+	i4	234656	chr3	123084834	123084854	1	1,	21	0	NONE	0.02	0.433628
NM_001177681	+	i17	10809	chr3	146788934	146788981	1	1,	48	0	NONE	0.02	0
NM_031351	+	i24	14166	chr3	118669978	118670096	1	1,	119	0	NONE	0.0222222	0.0725389
NM_001107735	+	i14	7400	chr3	59266397	59266546	1	1,	150	0	NONE	0.010101	0.0849057
NM_013186	-	i1	89183	chr3	158253560	158253963	1	1,	404	0	NONE	0.0227273	0
NM_134400	+	i10	2203	chr3	155795658	155795774	1	1,	117	0	NONE	0.02	0
NM_001037766	+	i6	1074	chr3	114716400	114716632	1	1,	233	0	NONE	0.711538	0
NM_030875	-	i21	7485	chr3	48256325	48256660	1	2,	336	0	NONE	0.04	0.252101
NM_001047861	+	i9	9953	chr3	9077167	9077284	1	1,	118	0	NONE	0.02	0
NM_057192	-	i1	39259	chr3	55968489	55968885	1	1,	397	0	NONE	0.02	0
NM_181380	-	i2	8423	chr3	68099453	68099499	2	4,2,	47	0	NONE	0.0615385	0
NM_001033927	-	i5	13746	chr3	55645934	55646172	2	7,12,	239	0	NONE	0.166667	0.0697674
NM_131912	-	i5	7973	chr3	44790069	44791858	2	1,1,	1790	0	NONE	0.02	0
NM_001109206	-	i1	16499	chr3	118465757	118465995	1	1,	239	0	NONE	0.02	0
NM_134400	+	i3	6980	chr3	155780035	155781076	1	2,	1042	0	NONE	0.04	0
NM_001106568	+	i16	342	chr3	11503932	11503965	1	1,	34	0	NONE	0.02	0
NM_001012186	-	i11	6612	chr3	106816577	106816823	1	1,	247	0	NONE	0.02	0.025974
NM_001100838	-	i2	25307	chr3	156949603	156949627	1	1,	25	0	NONE	0.02	1.7561
NM_001047089	+	i2	12015	chr3	103228185	103228933	1	1,	749	0	NONE	0.0227273	0
NM_001127563	-	i3	20092	chr3	7978879	7979236	1	1,	358	0	NONE	0.0217391	0.02
NM_131912	-	i2	334762	chr3	45133760	45134126	1	1,	367	0	NONE	0.02	0.287554
NM_001107766	-	i13	4732	chr3	107520523	107520538	1	1,	16	0	NONE	0.0204082	0
NM_001012093	-	i2	11526	chr3	160031483	160032740	1	3,	1258	0	NONE	0.0810811	0
NM_172223	-	i3	5483	chr3	145063324	145063578	1	1,	255	0	NONE	0.0277778	0
NM_001037974	-	i2	41001	chr3	154239797	154240141	1	1,	345	0	NONE	0.0277778	0
NM_031736	+	i1	16109	chr3	114074716	114075018	1	1,	303	0	NONE	0.02	0.0232558
NM_001047860	-	i4	16105	chr3	158214416	158214755	4	1,2,1,2,	340	0	NONE	0.037037	0.0638298
NM_001107756	-	i23	1848	chr3	89020336	89020381	1	1,	46	0	NONE	0.0277778	0
NM_012746	+	i2	137995	chr3	132066978	132067448	1	1,	471	0	NONE	0.02	0.153986
NM_134400	+	i10	2203	chr3	155795681	155795839	1	1,	159	0	NONE	0.02	0
NM_001106568	+	i16	342	chr3	11503940	11503965	1	1,	26	0	NONE	0.02	0
NM_001047089	+	i2	12015	chr3	103228231	103228249	1	1,	19	0	NONE	0.0232558	0
NM_001107756	-	i23	1848	chr3	89020284	89020407	1	1,	124	0	NONE	0.0263158	0
NM_001134550	+	i22	1952	chr3	52123592	52123772	1	1,	181	0	NONE	0.02	0.0612245
NM_001191076	+	i6	42274	chr3	117954245	117954267	1	1,	23	0	NONE	0.02	0
NM_001004266	+	i11	47847	chr3	7765827	7765842	1	1,	16	0	NONE	0.0227273	0
NM_001108591	-	i3	3234	chr3	119016213	119016407	1	1,	195	0	NONE	0.0204082	0
NM_001177681	+	i17	10809	chr3	146788906	146788981	1	1,	76	0	NONE	0.02	0
NM_001100838	-	i2	25307	chr3	156949293	156949408	1	1,	116	0	NONE	0.02	0
NM_001107753	+	i4	194878	chr3	82137056	82137110	1	1,	55	0	NONE	0.02	0
NM_134400	+	i10	2203	chr3	155795162	155795203	1	1,	42	0	NONE	0.02	0
NM_053416	-	i15	4435	chr3	17343951	17344055	2	1,1,	105	0	NONE	0.02	0
NM_001106568	+	i16	342	chr3	11503934	11503965	1	1,	32	0	NONE	0.02	0
NM_001035233	+	i6	7899	chr3	87960133	87960182	1	1,	50	0	NONE	0.02	0.02
NM_001106568	+	i16	342	chr3	11503938	11503965	1	1,	28	0	NONE	0.02	0
NM_001107756	-	i23	1848	chr3	89020284	89020405	1	1,	122	0	NONE	0.0243902	0
NM_001106568	+	i16	342	chr3	11503944	11503965	1	1,	22	0	NONE	0.02	0
NM_001047860	-	i4	16105	chr3	158216200	158216412	6	50,52,21,22,15,29,	213	0	NONE	0.659091	0
NM_001012093	-	i2	11526	chr3	160031152	160031274	1	1,	123	0	NONE	0.0384615	0
NM_001047860	-	i4	16105	chr3	158216460	158216714	6	109,95,92,92,142,176,	255	0	NONE	2.18293	0.0212766
NM_001107771	-	i31	13905	chr3	116234243	116234291	1	3,	49	0	NONE	0.0517241	1.21374
NM_001007642	+	i3	2751	chr3	51941243	51941271	1	1,	29	0	NONE	0.02	0
NM_031590	+	i3	3308	chr3	154755057	154755260	2	1,1,	204	0	NONE	0.0222222	0
NM_001012093	-	i2	11526	chr3	160031496	160032564	1	1,	1069	0	NONE	0.0357143	0
NM_001013205	-	i10	1412	chr3	112397900	112398050	1	1,	151	0	NONE	0.02	2.70612
NM_001047860	-	i2	3598	chr3	158242845	158242959	1	1,	115	0	NONE	0.0204082	0.149254
NM_001106568	+	i16	342	chr3	11503926	11503965	1	1,	40	0	NONE	0.02	0
NM_031618	-	i8	2695	chr3	63243697	63243723	1	1,	27	0	NONE	0.0208333	1.97248
NM_053573	+	i3	1895	chr3	7178592	7178974	2	1,1,	383	0	NONE	0.02	0.0588235
NM_001013887	-	i4	11796	chr18	28309171	28309280	1	1,	110	0	NONE	0.04	0
NM_023975	+	i19	38374	chr18	60028925	60028951	2	2,2,	27	0	NONE	0.0285714	0.135417
NM_001107400	-	i9	5990	chr18	17360836	17360926	1	1,	91	0	NONE	0.02	0
NM_019149	+	i6	1837	chr18	28204816	28204924	1	1,	109	0	NONE	0.0107527	0.02
NM_001107405	+	i2	33714	chr18	2117380	2117469	1	2,	90	0	NONE	0.0377358	1.09016
NM_001191943	-	i7	92083	chr18	86191625	86191864	1	1,	240	0	NONE	0.025641	0
NM_001191941	-	i16	5704	chr18	24420596	24420967	1	1,	372	0	NONE	0.02	0.149007
NM_001107391	-	i19	66745	chr18	36836215	36836402	1	1,	188	0	NONE	0.0222222	5.41085
NM_001107389	+	i1	113024	chr18	32039505	32039628	1	1,	124	0	NONE	0.02	0
NM_001107391	-	i19	66745	chr18	36830651	36831690	1	1,	1040	0	NONE	0.02	0.188679
NM_001014151	+	i2	4099	chr18	73906611	73906844	1	1,	234	0	NONE	0.02	4.50453
NM_031098	-	i6	2299	chr18	1464036	1464054	1	1,	19	0	NONE	0.02	0.02
NM_031333	-	i16	18266	chr18	8073413	8073750	1	1,	338	0	NONE	0.02	0
NM_001191079	+	i1	9244	chr18	12260907	12260935	1	1,	29	0	NONE	0.0238095	0
NM_182955	-	i3	3107	chr18	15784664	15785053	1	1,	390	0	NONE	0.0217391	0
NM_001107391	-	i19	66745	chr18	36836416	36843141	4	21,23,29,16,	6726	0	NONE	0.446154	3.31579
NM_001191943	-	i1	157016	chr18	86512110	86512192	1	1,	83	0	NONE	0.0208333	0
NM_001108432	+	i1	208812	chr18	46445042	46445353	1	1,	312	0	NONE	0.0232558	0
NM_001107389	+	i11	55816	chr18	32104966	32105037	1	1,	72	0	NONE	0.0454545	0
NM_001170403	+	i1	9005	chr12	21623863	21623957	1	1,	95	0	NONE	0.02	0
NM_031745	+	i9	4070	chr12	34100801	34101071	1	1,	271	0	NONE	0.0227273	0
NM_023104	-	i5	7279	chr12	32226128	32226588	1	1,	461	0	NONE	0.02	0
NM_053330	-	i1	1180	chr12	8719206	8719260	1	1,	55	0	NONE	0.0204082	0.02
NM_001047900	-	i23	3351	chr12	36233744	36233943	1	1,	200	0	NONE	0.02	0.49505
NM_001001504	+	i8	7099	chr12	23376665	23376823	1	1,	159	0	NONE	0.0208333	0
NM_001109060	+	i1	109064	chr12	3573879	3581307	1	1,	7429	0	NONE	0.025641	0
NM_001166576	+	i1	25958	chr12	8769745	8769828	1	1,	84	0	NONE	0.02	0
NM_001005553	+	i7	5420	chr12	43131117	43131133	1	1,	17	0	NONE	0.02	0.02
NM_001109060	+	i1	109064	chr12	3581207	3581307	6	6,3,2,3,4,6,	101	0	NONE	0.15	0
NM_001001504	+	i22	13135	chr12	23409614	23409854	1	1,	241	0	NONE	0.03125	0
NM_001137641	-	i9	6101	chr12	10774439	10774453	1	1,	15	0	NONE	0.02	0.936937
NM_001107142	-	i1	588	chr12	35354491	35354508	1	1,	18	0	NONE	0.02	0
NM_001001504	+	i8	7099	chr12	23376685	23376823	1	2,	139	0	NONE	0.0357143	0
NM_001170403	+	i1	9005	chr12	21623871	21623957	1	1,	87	0	NONE	0.02	0
NM_052799	-	i8	2278	chr12	39833436	39833800	1	1,	365	0	NONE	0.0232558	0
NM_203338	-	i1	42618	chr12	27792015	27792039	2	4,9,	25	0	NONE	0.204545	0
NM_001101805	-	i6	6713	chr12	4109991	4110005	1	1,	15	0	NONE	0.0434783	0
NM_001170403	+	i1	9005	chr12	21623885	21623957	1	1,	73	0	NONE	0.02	0
NM_031594	-	i1	5389	chr12	34956590	34957021	1	1,	432	0	NONE	0.025	0
NM_001105903	-	i4	775	chr12	2647430	2647883	1	1,	454	0	NONE	0.02	0
NM_001168664	-	i16	2021	chr12	42292465	42292775	1	1,	311	0	NONE	0.02	0
NM_013223	-	i11	8027	chr12	11044738	11045033	1	1,	296	0	NONE	0.02	0.02
NM_001001504	+	i8	7099	chr12	23376715	23376756	1	1,	42	0	NONE	0.02	0
NM_001107141	-	i1	24924	chr12	35478409	35478443	1	1,	35	0	NONE	0.0232558	0
NM_001100475	+	i1	80586	chr12	22319397	22319533	1	1,	137	0	NONE	0.0294118	0
NM_001001504	+	i8	7099	chr12	23376711	23376756	1	1,	46	0	NONE	0.02	0
NM_001001504	+	i8	7099	chr12	23376661	23376750	1	1,	90	0	NONE	0.02	0
NM_148890	-	i5	1817	chr12	42438435	42438551	2	3,1,	117	0	NONE	0.04	0
NM_001105903	-	i12	2442	chr12	2642169	2642377	1	1,	209	0	NONE	0.02	0.02
NM_017267	+	i2	4408	chr12	1519276	1519728	1	1,	453	0	NONE	0.0294118	0
NM_001108371	+	i1	215955	chr15	8568211	8568485	1	1,	275	0	NONE	0.02	0
NM_001008863	+	i2	17188	chr15	3925035	3925115	1	1,	81	0	NONE	0.0232558	0.03
NM_134356	-	i2	126029	chr15	14939131	14939147	1	1,	17	0	NONE	0.02	3.39604
NM_001008863	+	i2	17188	chr15	3925053	3925115	1	1,	63	0	NONE	0.025641	0.03
NM_001008863	+	i2	17188	chr15	3925089	3925106	1	1,	18	0	NONE	0.0208333	0.0350877
NM_001107285	+	i2	259211	chr15	100165707	100165963	1	1,	257	0	NONE	0.0243902	0
NM_001109441	-	i2	604017	chr15	2260020	2260121	1	1,	102	0	NONE	0.0222222	0.0204082
NM_021774	+	i1	407644	chr15	15898282	15898331	1	1,	50	0	NONE	0.0227273	0.116667
NM_001008863	+	i2	17188	chr15	3925062	3925133	1	1,	72	0	NONE	0.02	0.0512821
NM_022232	+	i1	12896	chr15	103885881	103885966	2	1,1,	86	0	NONE	0.0208333	0.0243902
NM_001024272	-	i1	86855	chr15	38513537	38514170	1	1,	634	0	NONE	0.02	0
NM_001008863	+	i2	17188	chr15	3925053	3925103	1	1,	51	0	NONE	0.0238095	0.03
NM_001008863	+	i2	17188	chr15	3925089	3925133	1	1,	45	0	NONE	0.02	0.0512821
NM_001008863	+	i2	17188	chr15	3925076	3925099	2	1,1,	24	0	NONE	0.025641	0.0350877
NM_001107285	+	i1	29978	chr15	99937501	99937635	3	1,1,1,	135	0	NONE	0.02	0.0416667
NM_001008863	+	i2	17188	chr15	3925056	3925106	1	1,	51	0	NONE	0.02	0.0350877
NM_001134727	-	i2	19040	chr15	55660572	55660649	1	1,	78	0	NONE	0.02	0
NM_001162899	-	i1	6857	chr15	38273015	38273280	1	1,	266	0	NONE	0.02	0.0909091
NM_001008863	+	i2	17188	chr15	3925050	3925112	1	1,	63	0	NONE	0.0204082	0.03
NM_001006994	+	i5	2989	chr15	102945600	102945629	1	2,	30	0	NONE	0.0444444	0
NM_053442	-	i3	23728	chr15	32837187	32840327	1	1,	3141	0	NONE	0.02	1.72868
NM_001109441	-	i5	230599	chr15	1624438	1624631	1	1,	194	0	NONE	0.18	0.114754
NM_001008863	+	i2	17188	chr15	3925071	3925088	1	1,	18	0	NONE	0.02	0.02
NM_001008863	+	i2	17188	chr15	3925037	3925117	1	1,	81	0	NONE	0.0204082	0.03
NM_001011916	+	i6	2028	chr15	33756596	33756735	1	1,	140	0	NONE	0.02	0
NM_001191687	+	i1	3520	chr15	40756565	40756683	1	1,	119	0	NONE	0.02	0.101449
NM_019238	-	i5	3997	chr15	42436093	42436254	1	1,	162	0	NONE	0.02	0
NM_145770	+	i14	10054	chr15	18669111	18669136	1	1,	26	0	NONE	0.0294118	0
NM_013219	+	i25	35382	chr15	14297219	14297306	2	1,1,	88	0	NONE	0.02	0.253623
NM_001107259	+	i2	75734	chr15	24285562	24285577	1	1,	16	0	NONE	0.03125	0
NM_022591	-	i32	991	chr15	26820053	26820156	1	1,	104	0	NONE	0.02	0
NM_001162899	-	i1	6857	chr15	38273015	38273279	1	1,	265	0	NONE	0.02	0.0909091
NM_001012043	+	i1	36697	chr15	69621487	69621577	1	1,	91	0	NONE	0.02	0.144385
NM_001191688	-	i1	330841	chr15	76476843	76476874	1	1,	32	0	NONE	0.02	0
NM_001008863	+	i2	17188	chr15	3925050	3925133	1	1,	84	0	NONE	0.02	0.0512821
NM_001024294	+	i5	2975	chr1_random	1481411	1481603	1	1,	193	0	NONE	0.02	0
NM_001012079	+	i14	1954	chr2	180768254	180768281	1	1,	28	0	NONE	0.02	0
NM_031739	+	i2	193494	chr2	200760121	200760175	1	1,	55	0	NONE	0.02	0
NM_053599	-	i2	2642	chr2	181446836	181447011	1	1,	176	0	NONE	0.02	0
NM_030992	+	i3	3440	chr2	115353009	115353031	1	1,	23	0	NONE	0.0227273	0
NM_031840	-	i2	2102	chr2	181175912	181176053	1	1,	142	0	NONE	0.0243902	0
NM_001105755	-	i3	8202	chr2	240956106	240956388	1	1,	283	0	NONE	0.02	0
NM_021682	+	i1	299566	chr2	254757170	254757423	1	1,	254	0	NONE	0.02	0.357827
NM_001012079	+	i14	1954	chr2	180768258	180768275	1	1,	18	0	NONE	0.02	0
NM_001128152	-	i2	1854	chr2	217740539	217740849	1	1,	311	0	NONE	0.02	0
NM_001106420	+	i2	83795	chr2	60501780	60501893	1	1,	114	0	NONE	0.0204082	0
NM_053714	+	i3	3454	chr2	79377535	79377642	1	1,	108	0	NONE	0.02	0.666667
NM_001106437	-	i4	10478	chr2	176237959	176237982	1	1,	24	0	NONE	0.0238095	0
NM_001107659	+	i5	57956	chr2	84996722	84996849	2	1,1,	128	0	NONE	0.02	0.02
NM_153740	-	i18	39103	chr2	128576590	128576714	1	1,	125	0	NONE	0.0204082	0.0227273
NM_031712	+	i3	6799	chr2	191666974	191667104	1	1,	131	0	NONE	0.02	0
NM_001108561	-	i15	2268	chr2	203213403	203213516	1	1,	114	0	NONE	0.02	0
NM_021682	+	i1	299566	chr2	254806093	254963262	1	1,	157170	0	NONE	0.0212766	0.609335
NM_032059	-	i6	2127	chr2	116760014	116760129	3	3,2,1,	116	0	NONE	0.0909091	0
NM_001107700	-	i3	2774	chr2	179941983	179942173	1	1,	191	0	NONE	0.0243902	0.02
NM_022382	-	i21	10014	chr2	192584246	192584299	1	1,	54	0	NONE	0.02	0.159722
NM_019315	+	i2	44736	chr2	181794435	181794928	1	1,	494	0	NONE	0.02	0.0392157
NM_001107663	+	i5	65708	chr2	114236145	114236160	1	1,	16	0	NONE	0.02	0
NM_001191704	-	i5	41028	chr2	113418669	113419176	1	1,	508	0	NONE	0.02	0
NM_021682	+	i1	299566	chr2	254675149	254675168	1	1,	20	0	NONE	0.0204082	0.20354
NM_001012079	+	i14	1954	chr2	180768256	180768281	1	1,	26	0	NONE	0.02	0
NM_001034912	+	i3	79811	chr2	77482113	77482188	1	1,	76	0	NONE	0.0212766	0
NM_001024301	+	i4	12724	chr2	170863002	170863244	1	1,	243	0	NONE	0.02	2.94346
NM_021682	+	i1	299566	chr2	254682355	254682405	1	1,	51	0	NONE	0.02	0
NM_001108552	-	i6	12423	chr2	175929385	175929532	1	1,	148	0	NONE	0.05	0
NM_001012347	-	i2	63765	chr2	36079436	36079476	1	1,	41	0	NONE	0.02	0.971831
NM_173314	+	i3	5712	chr2	86204376	86204534	1	1,	159	0	NONE	0.0344828	0
NM_031712	+	i3	6799	chr2	191666980	191667104	1	1,	125	0	NONE	0.02	0
NM_001107722	+	i2	29496	chr2	219099767	219099886	1	1,	120	0	NONE	0.0208333	1.2783
NM_001191715	-	i5	4479	chr2	212144284	212144305	1	5,	22	0	NONE	0.0877193	0.907407
NM_001012179	+	i9	3978	chr2	120364035	120364307	1	1,	273	0	NONE	0.02	8.25072
NM_012519	+	i4	43279	chr2	224008917	224009024	2	3,2,	108	0	NONE	0.0588235	0
NM_001024797	+	i17	1948	chr2	180952188	180952235	2	2,1,	48	0	NONE	0.0392157	0
NM_001012079	+	i14	1954	chr2	180768248	180768281	1	2,	34	0	NONE	0.0392157	0
NM_001007606	-	i3	1725	chr2	204004211	204004377	1	1,	167	0	NONE	0.02	0.02
NM_001035251	+	i7	3817	chr2	44082014	44082181	1	1,	168	0	NONE	0.0208333	0.0555556
NM_001012079	+	i14	1954	chr2	180768491	180768516	1	1,	26	0	NONE	0.02	11.3089
NM_153740	-	i18	39103	chr2	128576589	128576714	1	1,	126	0	NONE	0.0208333	0.0227273
NM_001014793	-	i1	26381	chr2	159112673	159112690	1	2,	18	0	NONE	0.047619	0
NM_001109571	-	i1	12696	chr2	191380602	191380814	1	1,	213	0	NONE	0.0204082	0
NM_001100702	+	i5	5070	chr2	204209062	204209220	1	2,	159	0	NONE	0.0392157	0.0373134
NM_001134856	-	i11	8420	chr2	212525828	212526052	1	1,	225	0	NONE	0.030303	0
NM_022382	-	i1	31512	chr2	192650828	192651091	1	1,	264	0	NONE	0.02	0
NM_001024301	+	i4	12724	chr2	170863013	170863225	1	1,	213	0	NONE	0.02	2.94346
NM_001012079	+	i14	1954	chr2	180768250	180768281	1	1,	32	0	NONE	0.02	0
NM_022382	-	i5	30542	chr2	192609273	192623813	2	20,7,	14541	0	NONE	0.344828	0
NM_021682	+	i1	299566	chr2	254682516	254682574	1	1,	59	0	NONE	0.02	0
NM_001044236	-	i2	2754	chrUn	25423333	25423448	1	1,	116	0	NONE	0.02	0
NM_001025002	+	i6	3558	chrUn	438783	439057	1	1,	275	0	NONE	0.02	6.42432
NM_001044236	-	i2	2754	chrUn	25423027	25423042	2	5,15,	16	0	NONE	2.72414	0
NM_001025002	+	i6	3558	chrUn	438466	438583	1	1,	118	0	NONE	0.02	0.123188
NM_001044236	-	i2	2754	chrUn	25423049	25423128	2	2,2,	80	0	NONE	0.0681818	0
NM_001134984	-	i7	4491	chrUn	25130935	25131243	2	1,1,	309	0	NONE	0.0204082	0.02
NM_001044236	-	i2	2754	chrUn	25423027	25423138	1	1,	112	0	NONE	0.0238095	0
NM_001044236	-	i2	2754	chrUn	25423027	25423044	1	1,	18	0	NONE	0.037037	0
NM_001025002	+	i6	3558	chrUn	438440	438575	1	1,	136	0	NONE	0.02	0.0957447
NM_172042	-	i3	40835	chr13	105472831	105472914	1	1,	84	0	NONE	0.025641	0
NM_001105976	+	i1	2590	chr13	93971639	93971665	1	1,	27	0	NONE	0.02	0.525862
NM_021593	+	i1	6857	chr13	91363945	91364100	1	1,	156	0	NONE	0.027027	0
NM_001048042	+	i1	137460	chr13	67972997	67973309	1	1,	313	0	NONE	0.0232558	0.558559
NM_021593	+	i1	6857	chr13	91363943	91364100	1	1,	158	0	NONE	0.0285714	0
NM_001110763	-	i2	117286	chr13	40304840	40304925	1	1,	86	0	NONE	0.02	0
NM_001012205	-	i3	323088	chr13	36037682	36037799	2	4,3,	118	0	NONE	0.0425532	0.239726
NM_021684	+	i12	2325	chr13	81242939	81242955	1	1,	17	0	NONE	0.0294118	0
NM_001109075	+	i2	2089	chr13	87008798	87009149	1	1,	352	0	NONE	0.02	3.9894
NM_001108350	-	i3	895	chr13	87263949	87264110	1	1,	162	0	NONE	0.02	0.714286
NM_001012149	+	i1	6126	chr13	57609693	57609735	1	1,	43	0	NONE	0.02	0.02
NM_001012205	-	i3	323088	chr13	36037654	36037803	1	2,	150	0	NONE	0.0434783	1.0289
NM_001047865	+	i21	56047	chr13	29672049	29672065	1	2,	17	0	NONE	0.0408163	0.142857
NM_001108856	+	i6	3138	chr13	78261031	78261137	6	6,6,12,4,6,6,	107	0	NONE	0.428571	0
NM_001110763	-	i2	117286	chr13	40304945	40305021	1	1,	77	0	NONE	0.02	0.175676
NM_001012205	-	i3	323088	chr13	36037698	36037793	1	1,	96	0	NONE	0.02	0.213115
NM_001012205	-	i3	323088	chr13	36037621	36037703	2	1,3,	83	0	NONE	0.0714286	0.481481
NM_001012205	-	i3	323088	chr13	36037622	36037803	2	2,2,	182	0	NONE	0.0434783	0.985437
NM_001012205	-	i3	323088	chr13	36037654	36037691	1	1,	38	0	NONE	0.02	0.561224
NM_001110763	-	i2	117286	chr13	40304871	40304900	2	3,2,	30	0	NONE	0.171429	0
NM_001105969	-	i8	1300	chr13	87965949	87966052	1	1,	104	0	NONE	0.0294118	0
NM_001047865	+	i21	56047	chr13	29672049	29672066	1	1,	18	0	NONE	0.0204082	0.142857
NM_001012205	-	i3	323088	chr13	36037583	36037759	1	1,	177	0	NONE	0.02	1.16878
NM_001110763	-	i2	117286	chr13	40304811	40304927	1	1,	117	0	NONE	0.02	0
NM_001012205	-	i3	323088	chr13	36037583	36037662	1	1,	80	0	NONE	0.02	0.52439
NM_001192006	+	i2	9891	chr13	87855047	87855311	1	1,	265	0	NONE	0.02	0
NM_001110763	-	i2	117286	chr13	40304792	40304902	1	1,	111	0	NONE	0.030303	0
NM_001012205	-	i3	323088	chr13	36037583	36037615	2	2,4,	33	0	NONE	0.0677966	0.5
NM_001110763	-	i2	117286	chr13	40305756	40305831	2	3,2,	76	0	NONE	0.0697674	0
NM_001110763	-	i2	117286	chr13	40304871	40304999	1	1,	129	0	NONE	0.0204082	0.112903
NM_001191669	+	i11	98810	chr13	42781812	42781927	1	1,	116	0	NONE	0.0222222	0
NM_001110763	-	i2	117286	chr13	40304935	40304952	1	1,	18	0	NONE	0.02	0.175676
NM_001012205	-	i3	323088	chr13	36037622	36037687	1	1,	66	0	NONE	0.047619	0.466165
NM_021593	+	i1	6857	chr13	91363959	91363977	1	1,	19	0	NONE	0.02	0
NM_001012205	-	i3	323088	chr13	36037564	36037635	1	1,	72	0	NONE	0.0294118	0.6
NM_001047865	+	i1	245845	chr13	28842576	28842593	1	1,	18	0	NONE	0.0232558	0
NM_001012205	-	i3	323088	chr13	36037583	36037613	2	1,1,	31	0	NONE	0.02	0.40678
NM_001012205	-	i3	323088	chr13	36037583	36037621	2	3,5,	39	0	NONE	0.0864198	0.68595
NM_001012205	-	i3	323088	chr13	36037600	36037621	1	3,	22	0	NONE	0.0555556	0.803922
NM_021657	+	i4	21361	chr13	12479666	12479749	1	1,	84	0	NONE	0.02	0.294118
NM_001014130	-	i1	13641	chr13	77666796	77666816	2	1,2,	21	0	NONE	0.0416667	0.0212766
NM_001107190	-	i5	1801	chr13	76248913	76249360	1	1,	448	0	NONE	0.0243902	0
NM_031575	-	i1	121518	chr13	93004791	93004895	1	1,	105	0	NONE	0.0384615	0
NM_001012205	-	i3	323088	chr13	36037583	36037633	1	1,	51	0	NONE	0.02	0.68595
NM_001012205	-	i3	323088	chr13	36037583	36037619	1	3,	37	0	NONE	0.0405405	0.68595
NM_001107190	-	i18	79166	chr13	75687396	75687428	1	1,	33	0	NONE	0.0212766	0
NM_017080	-	i4	21378	chr13	109066184	109066537	1	1,	354	0	NONE	0.025641	0
NM_182843	+	i7	7348	chr13	96481686	96481776	1	2,	91	0	NONE	0.0298507	0
NM_001107190	-	i12	155347	chr13	75970510	75970943	1	1,	434	0	NONE	0.0208333	0
NM_019294	-	i7	66431	chr13	69516677	69516787	1	1,	111	0	NONE	0.0232558	0
NM_001107891	-	i2	3132	chr13	107430564	107432453	2	33,31,	1890	0	NONE	0.515625	0
NM_001012205	-	i3	323088	chr13	36037654	36037805	1	1,	152	0	NONE	0.02	1.0289
NM_001077434	-	i1	22386	chr13	83122451	83122876	1	1,	426	0	NONE	0.0232558	0
NM_001012205	-	i19	8115	chr13	35550861	35550950	1	1,	90	0	NONE	0.030303	0
NM_001012205	-	i3	323088	chr13	36037583	36037617	2	2,1,	35	0	NONE	0.0357143	0.559322
NM_001107186	+	i2	289718	chr13	71574336	71574390	1	1,	55	0	NONE	0.0344828	0
NM_001134862	-	i8	26861	chr13	83860999	83861122	1	1,	124	0	NONE	0.02	0.121429
NM_001107012	-	i6	2001	chr10	56695243	56695476	1	1,	234	0	NONE	0.047619	0
NM_001170600	+	i19	9384	chr10	726922	726969	1	1,	48	0	NONE	0.02	0.0508475
NM_001014114	+	i4	5268	chr10	182947	183055	3	1,1,2,	109	0	NONE	0.0338983	0
NM_001034163	-	i2	3398	chr10	67237138	67237155	1	1,	18	0	NONE	0.02	0
NM_001105785	+	i3	12223	chr10	46191672	46191854	1	1,	183	0	NONE	0.0222222	0
NM_001105764	-	i3	1554	chr10	12824803	12825424	1	1,	622	0	NONE	0.0104167	0.213333
NM_001047898	+	i5	12563	chr10	96810231	96810647	1	1,	417	0	NONE	0.02	0
NM_001168703	-	i1	21742	chr10	109439468	109439687	1	1,	220	0	NONE	0.0232558	0
NM_020088	-	i3	483897	chr10	21503000	21503226	2	17,14,	227	0	NONE	0.216867	1.30915
NM_001105770	+	i1	6341	chr10	13925366	13925429	1	1,	64	0	NONE	0.0204082	0
NM_181636	+	i4	19657	chr10	37053821	37054003	1	1,	183	0	NONE	0.0204082	0
NM_001008804	-	i6	759	chr10	88289099	88289152	1	1,	54	0	NONE	0.0277778	0.409524
NM_001134499	+	i6	26342	chr10	109170789	109170879	1	1,	91	0	NONE	0.02	0
NM_020088	-	i3	483897	chr10	21712355	21712385	1	1,	31	0	NONE	0.02	0.402299
NM_031321	+	i33	8744	chr10	20562211	20562259	1	1,	49	0	NONE	0.0222222	0
NM_173311	+	i1	26843	chr10	85194486	85194934	1	1,	449	0	NONE	0.02	0
NM_001013971	+	i1	73478	chr10	76430890	76430956	1	2,	67	0	NONE	0.0384615	0.0204082
NM_001107045	-	i4	3347	chr10	85683324	85683621	2	1,1,	298	0	NONE	0.0361446	0
NM_001107061	-	i11	2494	chr10	96194811	96194933	2	2,1,	123	0	NONE	0.04	0
NM_053652	+	i29	3265	chr10	35108741	35108879	1	1,	139	0	NONE	0.0238095	0
NM_012983	-	i16	34868	chr10	68849443	68849633	1	1,	191	0	NONE	0.0277778	0
NM_001170600	+	i15	2936	chr10	721609	721677	1	1,	69	0	NONE	0.02	0.02
NM_022281	-	i1	38999	chr10	543138	543461	2	1,2,	324	0	NONE	0.04	0
NM_001108288	+	i25	31135	chr10	75514636	75514669	1	1,	34	0	NONE	0.02	0.0273973
NM_133381	+	i13	1451	chr10	11690775	11690847	1	1,	73	0	NONE	0.02	0
NM_198773	-	i1	138581	chr10	75642936	75642964	2	1,2,	29	0	NONE	0.0377358	0
NM_001011893	+	i4	3559	chr10	75877597	75877975	1	1,	379	0	NONE	0.0238095	0
NM_022545	-	i2	3041	chr10	106599071	106599399	1	1,	329	0	NONE	0.02	0
NM_133381	+	i13	1451	chr10	11690779	11690846	2	1,1,	68	0	NONE	0.02	0
NM_001191653	+	i10	15178	chr10	95235279	95235314	1	1,	36	0	NONE	0.0232558	0
NM_001134361	-	i6	6316	chr10	86939804	86940209	1	1,	406	0	NONE	0.0222222	0
NM_001173430	+	i24	211326	chr10	73993487	73993631	1	1,	145	0	NONE	0.0357143	0
NM_031321	+	i33	8744	chr10	20562289	20562321	4	1,8,1,8,	33	0	NONE	0.32	0
NM_153629	-	i4	2363	chr10	38731631	38731996	1	1,	366	0	NONE	0.0344828	0
NM_001105807	+	i4	4722	chr10	62155543	62155686	2	7,3,	144	0	NONE	0.107692	0.10084
NM_001106994	-	i24	17018	chr10	18148596	18148613	1	2,	18	0	NONE	0.0512821	0
NM_020088	-	i3	483897	chr10	21507487	21507532	1	1,	46	0	NONE	0.02	0
NM_001134499	+	i6	26342	chr10	109154044	109154063	1	1,	20	0	NONE	0.02	0.240741
NM_133381	+	i13	1451	chr10	11690781	11690846	2	2,1,	66	0	NONE	0.0392157	0
NM_133381	+	i13	1451	chr10	11690785	11690847	1	1,	63	0	NONE	0.02	0
NM_012609	+	i49	5397	chr10	65752242	65752443	1	1,	202	0	NONE	0.02	0
NM_001105764	-	i3	1554	chr10	12825503	12825676	2	9,11,	174	0	NONE	0.152941	0.0701754
NM_001105807	+	i4	4722	chr10	62155536	62155666	1	2,	131	0	NONE	0.0338983	0.0423729
NM_001106976	+	i1	19462	chr10	10580252	10580330	1	1,	79	0	NONE	0.0263158	0
NM_001105764	-	i3	1554	chr10	12824946	12825424	2	47,45,	479	0	NONE	0.595238	0.123377
NM_001109526	-	i7	61396	chr10	3959218	3959408	1	1,	191	0	NONE	0.02	3.94628
NM_001008823	-	i6	4064	chr10	88235725	88235880	1	1,	156	0	NONE	0.0212766	0
NM_020088	-	i3	483897	chr10	21503671	21503816	1	1,	146	0	NONE	0.02	0.09375
NM_001008750	-	i2	236	chr10	89169440	89169488	1	1,	49	0	NONE	0.0238095	0
NM_181636	+	i1	29027	chr10	36811304	36811332	1	1,	29	0	NONE	0.0263158	0
NM_133381	+	i13	1451	chr10	11690775	11690846	2	1,1,	72	0	NONE	0.02	0
NM_133381	+	i13	1451	chr10	11690795	11690846	1	1,	52	0	NONE	0.0204082	0
NM_001014114	+	i4	5268	chr10	182947	182984	1	1,	38	0	NONE	0.0238095	0
NM_001107003	+	i17	9247	chr10	40055705	40055772	1	1,	68	0	NONE	0.02	0.02
NM_001191615	-	i3	12258	chr7	138551122	138551593	1	1,	472	0	NONE	0.0285714	0.0413793
NM_001191615	-	i3	12258	chr7	138550608	138550705	2	1,2,	98	0	NONE	0.08	0
NM_001191615	-	i3	12258	chr7	138550980	138551057	1	1,	78	0	NONE	0.0222222	0.029703
NM_001191615	-	i3	12258	chr7	138551122	138551401	1	1,	280	0	NONE	0.02	0.0413793
NM_133312	+	i9	6330	chr7	20116786	20116809	1	1,	24	0	NONE	0.02	0.0485437
NM_001191615	-	i3	12258	chr7	138551238	138551285	1	1,	48	0	NONE	0.02	0
NM_019266	+	i12	4964	chr7	139756495	139756514	2	3,3,	20	0	NONE	0.0769231	0
NM_031070	-	i16	58375	chr7	133818068	133818118	1	1,	51	0	NONE	0.02	0
NM_175598	-	i4	13106	chr7	20920362	20920381	1	2,	20	0	NONE	0.0547945	0
NM_001191615	-	i3	12258	chr7	138550682	138550759	1	1,	78	0	NONE	0.02	0
NM_001191615	-	i3	12258	chr7	138550870	138551353	1	1,	484	0	NONE	0.0263158	0.0413793
NM_001191615	-	i3	12258	chr7	138551238	138551401	1	1,	164	0	NONE	0.02	0.02
NM_001033070	+	i10	4660	chr7	2174491	2174646	1	1,	156	0	NONE	0.02	0
NM_001191615	-	i3	12258	chr7	138551184	138551349	1	1,	166	0	NONE	0.0222222	0.0392157
NM_001006984	-	i9	5644	chr7	31106789	31106899	1	1,	111	0	NONE	0.02	0
NM_001106782	-	i3	4793	chr7	32700381	32700505	1	1,	125	0	NONE	0.02	0
NM_001191615	-	i3	12258	chr7	138550618	138551069	1	1,	452	0	NONE	0.037037	0.029703
NM_001004206	-	i5	1711	chr7	1850279	1850499	1	1,	221	0	NONE	0.02	0
NM_001191615	-	i3	12258	chr7	138550598	138551049	1	1,	452	0	NONE	0.0227273	0.02
NM_001191615	-	i3	12258	chr7	138550880	138550949	1	2,	70	0	NONE	0.0454545	0.02
NM_001191615	-	i3	12258	chr7	138551264	138551325	2	8,2,	62	0	NONE	0.150943	0.02
NM_001191615	-	i3	12258	chr7	138550666	138551167	1	1,	502	0	NONE	0.02	0.0308642
NM_001005545	+	i3	3148	chr7	141083796	141083818	1	2,	23	0	NONE	0.03125	0
NM_001191615	-	i3	12258	chr7	138550760	138551061	1	1,	302	0	NONE	0.02	0.029703
NM_001191615	-	i3	12258	chr7	138551350	138551389	1	1,	40	0	NONE	0.0166667	0.02
NM_001191615	-	i3	12258	chr7	138550608	138550631	2	7,1,	24	0	NONE	0.127273	0
NM_001008384	-	i2	4451	chr7	116528068	116528091	1	2,	24	0	NONE	0.0344828	0.08
NM_001130562	-	i3	202021	chr7	89902950	89903025	1	1,	76	0	NONE	0.0204082	0.27451
NM_139216	+	i1	149969	chr7	51460271	51460306	1	1,	36	0	NONE	0.02	0.0204082
NM_001134780	+	i1	41968	chr7	122227124	122227185	1	1,	62	0	NONE	0.0217391	0
NM_001106773	+	i1	12139	chr7	19992672	19992704	1	1,	33	0	NONE	0.0285714	0
NM_001191615	-	i3	12258	chr7	138550720	138550797	1	4,	78	0	NONE	0.0307692	0
NM_001102381	-	i3	3108	chr7	40477312	40477547	1	1,	236	0	NONE	0.0227273	0
NM_001191615	-	i3	12258	chr7	138550608	138550799	1	1,	192	0	NONE	0.02	0
NM_001170602	+	i11	3970	chr7	141057672	141057890	1	2,	219	0	NONE	0.0526316	0
NM_001013952	+	i5	368569	chr7	18988734	18989026	1	1,	293	0	NONE	0.02	0
NM_001013952	+	i5	368569	chr7	19078420	19081823	1	1,	3404	0	NONE	0.02	0.0238095
NM_001008384	-	i2	4451	chr7	116528040	116528055	1	1,	16	0	NONE	0.02	0.15534
NM_001106791	+	i3	2505	chr7	133065321	133065533	2	1,1,	213	0	NONE	0.027027	0
NM_001191615	-	i3	12258	chr7	138551082	138551103	1	1,	22	0	NONE	0.02	0.0416667
NM_001033070	+	i9	20159	chr7	2152665	2153177	1	2,	513	0	NONE	0.04	0
NM_001191615	-	i3	12258	chr7	138550980	138551011	1	1,	32	0	NONE	0.02	0.02
NM_053311	+	i18	1169	chr7	36594012	36594174	1	1,	163	0	NONE	0.02	0.766667
NM_001191615	-	i3	12258	chr7	138550990	138551507	1	1,	518	0	NONE	0.02	0.0413793
NM_001005545	+	i3	3148	chr7	141083753	141083776	1	2,	24	0	NONE	0.0333333	0
NM_001130501	+	i4	66278	chr7	76469521	76469656	1	1,	136	0	NONE	0.02	0
NM_001013952	+	i5	368569	chr7	19077100	19077175	1	1,	76	0	NONE	0.0204082	0.0384615
NM_001130557	+	i18	4732	chr7	67467204	67467277	1	1,	74	0	NONE	0.02	0.259036
NM_001191615	-	i3	12258	chr7	138551144	138551285	1	1,	142	0	NONE	0.0294118	0.0188679
NM_017142	-	i4	8757	chr7	102105192	102105290	1	1,	99	0	NONE	0.0222222	0
NM_013010	-	i2	9294	chr7	137589145	137589161	1	1,	17	0	NONE	0.02	0
NM_001191615	-	i3	12258	chr7	138551264	138551363	1	1,	100	0	NONE	0.02	0.02
NM_001191615	-	i3	12258	chr7	138550720	138550743	1	1,	24	0	NONE	0.027027	0
NM_001191615	-	i3	12258	chr7	138551176	138551193	1	1,	18	0	NONE	0.02	0
NM_001011905	+	i8	2329	chr7	1571738	1571799	1	1,	62	0	NONE	0.02	0
NM_032069	+	i10	10209	chr7	59230407	59230472	1	1,	66	0	NONE	0.0222222	0
NM_001191615	-	i3	12258	chr7	138551062	138551121	1	1,	60	0	NONE	0.02	0.0357143
NM_001014265	+	i2	1389	chr7	20713980	20714257	1	1,	278	0	NONE	0.02	0
NM_001130562	-	i3	202021	chr7	89902897	89903025	1	1,	129	0	NONE	0.02	0.75
NM_001108992	+	i7	4370	chr7	131927201	131927287	1	1,	87	0	NONE	0.02	0
NM_001191615	-	i3	12258	chr7	138551264	138551347	1	1,	84	0	NONE	0.0102041	0.02
NM_001034135	+	i3	2990	chr7	119799230	119799291	1	1,	62	0	NONE	0.02	0
NM_001191788	+	i1	2957	chr7	121365298	121365769	1	1,	472	0	NONE	0.025	0
NM_001191615	-	i3	12258	chr7	138551474	138551499	1	1,	26	0	NONE	0.02	0
NM_001191615	-	i3	12258	chr7	138551510	138551577	1	1,	68	0	NONE	0.02	0.02
NM_001191615	-	i3	12258	chr7	138550760	138551051	1	1,	292	0	NONE	0.02	0.029703
NM_001191615	-	i3	12258	chr7	138551340	138551437	1	1,	98	0	NONE	0.02	0.02
NM_001191615	-	i3	12258	chr7	138550946	138551061	1	1,	116	0	NONE	0.0222222	0.029703
NM_001005545	+	i3	3148	chr7	141083668	141083733	1	1,	66	0	NONE	0.030303	0
NM_212534	+	i4	1923	chr20	2988998	2989059	1	1,	62	0	NONE	0.02	0.259259
NM_001109548	-	i1	12929	chr20	8017154	8017269	1	1,	116	0	NONE	0.02	0
NM_001106386	+	i5	11936	chr20	22378585	22378665	1	1,	81	0	NONE	0.02	3.53503
NM_020074	-	i2	3849	chr20	29750911	29751082	1	1,	172	0	NONE	0.03125	0
NM_012755	+	i2	60810	chr20	43545729	43545921	1	2,	193	0	NONE	0.0327869	0.6
NM_001012076	+	i1	21515	chr20	18835937	18835993	1	1,	57	0	NONE	0.025641	0
NM_001025113	+	i7	22134	chr20	30166263	30166729	1	1,	467	0	NONE	0.0217391	0
NM_001109548	-	i1	12929	chr20	8016835	8017019	2	3,4,	185	0	NONE	0.0714286	0
NM_001173528	+	i3	5901	chr20	10797237	10797272	1	1,	36	0	NONE	0.02	0.02
NM_001166344	+	i1	118292	chr20	4448811	4448832	1	1,	22	0	NONE	0.02	0
NM_001002807	-	i5	338017	chr20	3740060	3745525	2	1,1,	5466	0	NONE	0.0208333	0.118881
NM_001107631	-	i7	2896	chr20	31062522	31062577	1	1,	56	0	NONE	0.0243902	0
NM_013191	-	i1	28108	chr20	12814608	12814757	2	1,2,	150	0	NONE	0.0434783	0
NM_001012074	+	i3	17685	chr20	25610333	25610370	2	1,1,	38	0	NONE	0.02	0.232143
NM_001107432	+	i1	44320	chr19	42585640	42585659	2	1,1,	20	0	NONE	0.0222222	0
NM_175596	+	i10	17367	chr19	55434857	55434916	1	1,	60	0	NONE	0.02	0.02
NM_053917	-	i2	260743	chr19	28128142	28128365	2	1,1,	224	0	NONE	0.02	0
NM_001011927	-	i1	28994	chr19	35383092	35383138	1	1,	47	0	NONE	0.02	0
NM_001107421	-	i1	30632	chr19	35570381	35570694	2	4,5,	314	0	NONE	0.102041	0
NM_022533	+	i1	16233	chr19	10757019	10757047	1	1,	29	0	NONE	0.0212766	0
NM_001106195	+	i2	11745	chr19	53533545	53534414	2	7,16,	870	0	NONE	0.242424	0
NM_138549	+	i1	23667	chr19	26238414	26238437	4	9,18,1,3,	24	0	NONE	0.205128	0.0769231
NM_017211	-	i1	50716	chr19	41157323	41157382	1	1,	60	0	NONE	0.02	0
NM_001013190	+	i8	438	chr19	24976329	24976351	1	1,	23	0	NONE	0.02	0.0454545
NM_001039030	+	i6	1110	chr19	53848071	53848310	1	1,	240	0	NONE	0.02	0
NM_001108455	-	i19	5489	chr19	53620257	53620275	1	1,	19	0	NONE	0.02	0
NM_139328	-	i3	1981	chr19	36054522	36054553	1	1,	32	0	NONE	0.02	0
NM_138889	+	i3	165414	chr19	48984907	48984926	1	4,	20	0	NONE	0.0816327	0
NM_138889	+	i2	186687	chr19	48883253	48883381	1	1,	129	0	NONE	0.0232558	0
NM_001013190	+	i8	438	chr19	24976335	24976351	1	1,	17	0	NONE	0.02	0.0454545
NM_001106191	+	i6	6744	chr19	52233459	52233511	1	1,	53	0	NONE	0.0232558	0
NM_001039030	+	i6	1110	chr19	53848296	53848580	1	1,	285	0	NONE	0.02	0
NM_017211	-	i1	50716	chr19	41158278	41158745	1	1,	468	0	NONE	0.02	0
NM_001106184	+	i1	15742	chr19	37304327	37304608	1	1,	282	0	NONE	0.0204082	0
NM_001008893	-	i10	11181	chr19	41542011	41542199	1	1,	189	0	NONE	0.0222222	2.67816
NM_001107409	+	i4	7867	chr19	10030324	10030771	2	1,1,	448	0	NONE	0.02	0.020202
NM_001107409	+	i3	3403	chr19	10029028	10029334	1	1,	307	0	NONE	0.0243902	0
NM_001107441	-	i2	2761	chr19	54024695	54024892	1	1,	198	0	NONE	0.02	0
NM_031235	+	i2	122106	chr19	57166299	57166360	1	1,	62	0	NONE	0.025641	0
NM_175596	+	i7	8122	chr19	55335950	55336251	1	1,	302	0	NONE	0.027027	0
NM_017211	-	i1	50716	chr19	41153328	41153379	1	1,	52	0	NONE	0.02	0
NM_013019	+	i3	1915	chr19	54010217	54010421	1	1,	205	0	NONE	0.025	0
NM_001003705	+	i2	1857	chr19	9669852	9670088	1	1,	237	0	NONE	0.02	0.232
NM_012918	-	i19	4752	chr19	25272018	25272033	1	1,	16	0	NONE	0.0208333	0
NM_001039030	+	i6	1110	chr19	53848454	53848510	1	1,	57	0	NONE	0.0217391	0
NM_139041	-	i12	176559	chr11	68617835	68617877	1	1,	43	0	NONE	0.02	0
NM_001131000	+	i1	4105	chr11	32296708	32296855	1	1,	148	0	NONE	0.02	0.583673
NM_017242	-	i1	371712	chr11	60536797	60536834	1	1,	38	0	NONE	0.02	0.316176
NM_017325	-	i4	30219	chr11	32636426	32636617	1	1,	192	0	NONE	0.0357143	0
NM_001103351	-	i9	7085	chr11	66626300	66626387	1	1,	88	0	NONE	0.0208333	0
NM_139041	-	i12	176559	chr11	68617823	68617876	2	15,21,	54	0	NONE	0.4	0
NM_001008284	-	i1	22835	chr11	85549758	85550050	1	1,	293	0	NONE	0.025	0.02
NM_001105894	+	i3	3823	chr11	18006457	18006576	1	1,	120	0	NONE	0.0125	0.0485437
NM_130814	+	i3	176450	chr11	74434894	74434957	2	1,1,	64	0	NONE	0.02	0
NM_001108315	+	i1	14559	chr11	34625085	34625294	1	1,	210	0	NONE	0.0227273	0
NM_139041	-	i12	176559	chr11	68617853	68617876	2	1,1,	24	0	NONE	0.02	0
NM_139041	-	i12	176559	chr11	68617829	68617882	1	1,	54	0	NONE	0.02	0
NM_022257	+	i8	7077	chr11	79568767	79568854	1	1,	88	0	NONE	0.0416667	0
NM_001105878	-	i9	25685	chr11	65541447	65541531	1	1,	85	0	NONE	0.0243902	0
NM_019221	-	i3	139187	chr11	77018283	77018382	2	5,5,	100	0	NONE	0.612903	0
NM_053924	+	i20	2353	chr11	82785030	82785427	1	1,	398	0	NONE	0.0208333	0
NM_012721	-	i2	2190	chr11	85439532	85439560	1	1,	29	0	NONE	0.0277778	0
NM_019221	-	i3	139187	chr11	77018404	77018418	2	3,4,	15	0	NONE	0.0810811	0
NM_139041	-	i12	176559	chr11	68617847	68617876	1	1,	30	0	NONE	0.02	0
NM_053570	+	i7	13223	chr11	17231821	17231891	1	1,	71	0	NONE	0.02	0.0526316
NM_139041	-	i12	176559	chr11	68617827	68617882	1	1,	56	0	NONE	0.02	0
NM_001127550	-	i5	5484	chr11	69313450	69313544	2	1,1,	95	0	NONE	0.0106383	0
NM_139041	-	i12	176559	chr11	68617821	68617876	1	1,	56	0	NONE	0.0243902	0
NM_053570	+	i7	13223	chr11	17231620	17231871	1	1,	252	0	NONE	0.02	1.34615
NM_199113	-	i3	3355	chr11	64156425	64156463	1	1,	39	0	NONE	0.05	0
NM_001105879	+	i3	12230	chr11	63902502	63902548	2	1,2,	47	0	NONE	0.0392157	0
NM_022188	+	i1	429065	chr11	11153913	11153932	1	1,	20	0	NONE	0.02	0.02
NM_001108323	+	i1	18059	chr11	84646562	84646857	1	1,	296	0	NONE	0.02	0.0909091
NM_139041	-	i12	176559	chr11	68617841	68617882	1	3,	42	0	NONE	0.0588235	0
NM_001105880	-	i1	119908	chr11	59333722	59333755	1	1,	34	0	NONE	0.02	0.0275229
NM_022188	+	i3	187101	chr11	11466571	11466923	1	1,	353	0	NONE	0.0238095	0
NM_001135834	+	i1	7805	chr11	30722631	30723047	1	1,	417	0	NONE	0.027027	0
NM_001108323	+	i3	5357	chr11	84672963	84673378	2	4,1,	416	0	NONE	0.0754717	0
NM_139041	-	i12	176559	chr11	68617835	68617882	2	1,1,	48	0	NONE	0.02	0
NM_001107090	-	i12	5378	chr11	69359898	69360233	1	1,	336	0	NONE	0.02	0
NM_134402	-	i7	4311	chr6	54839013	54839046	4	12,17,1,1,	34	0	NONE	0.222222	0.134021
NM_001100894	+	i1	41225	chr6	135484631	135484967	1	1,	337	0	NONE	0.0208333	0
NM_001170596	-	i65	14796	chr6	20679770	20680045	1	1,	276	0	NONE	0.02	0.175
NM_001106720	-	i1	71350	chr6	48206458	48206478	1	1,	21	0	NONE	0.0222222	0
NM_001106715	+	i8	6789	chr6	32197059	32197258	1	1,	200	0	NONE	0.0204082	0.537879
NM_057123	+	i2	918	chr6	124382954	124383100	1	1,	147	0	NONE	0.02	0
NM_017216	+	i9	2463	chr6	8417697	8417723	1	1,	27	0	NONE	0.02	0
NM_001134463	+	i3	319633	chr6	8648137	8648178	1	1,	42	0	NONE	0.02	0
NM_017216	+	i9	2463	chr6	8417772	8417863	2	1,1,	92	0	NONE	0.02	0.0606061
NM_001126372	-	i11	7691	chr6	25462904	25463138	1	1,	235	0	NONE	0.02	0
NM_017216	+	i9	2463	chr6	8418044	8418089	1	1,	46	0	NONE	0.02	5.26241
NM_001169101	+	i5	60395	chr6	23546215	23546237	1	1,	23	0	NONE	0.0217391	0
NM_001134987	-	i6	5315	chr6	74989255	74989625	1	1,	371	0	NONE	0.0208333	1.44744
NM_001106753	+	i8	6129	chr6	126263365	126263831	1	1,	467	0	NONE	0.025641	0
NM_001014196	-	i7	3249	chr6	75528779	75529082	1	2,	304	0	NONE	0.0416667	0
NM_130420	-	i7	16947	chr6	92374931	92374954	1	1,	24	0	NONE	0.0227273	0.123288
NM_181631	-	i13	2035	chr6	11549659	11550065	1	1,	407	0	NONE	0.02	0
NM_001098240	+	i1	7825	chr6	25206346	25206368	1	1,	23	0	NONE	0.027027	0
NM_057123	+	i2	918	chr6	124382943	124383091	1	1,	149	0	NONE	0.0222222	0
NM_057123	+	i2	918	chr6	124382954	124383099	2	1,1,	146	0	NONE	0.02	0
NM_031570	-	i3	1056	chr6	46515381	46515628	1	1,	248	0	NONE	0.02	0.0204082
NM_013150	+	i2	81304	chr6	63818856	63819319	1	1,	464	0	NONE	0.0238095	0
NM_001013942	-	i9	4259	chr6	23767669	23768084	1	1,	416	0	NONE	0.027027	0
NM_021767	-	i3	341747	chr6	14985541	14986302	1	1,	762	0	NONE	0.0243902	0
NM_001008320	+	i3	1909	chr6	97986922	97986941	1	2,	20	0	NONE	0.0454545	0
NM_001134987	-	i6	5315	chr6	74986142	74986168	1	1,	27	0	NONE	0.0204082	0.67619
NM_001029897	-	i9	4063	chr6	71734840	71734859	1	1,	20	0	NONE	0.0204082	0.0648148
NM_001106743	-	i2	21781	chr6	107544411	107544430	1	1,	20	0	NONE	0.02	0.375
NM_057123	+	i2	918	chr6	124382954	124383096	1	1,	143	0	NONE	0.02	0
NM_130420	-	i7	16947	chr6	92368723	92375184	1	1,	6462	0	NONE	0.02	0.0969072
NM_001109573	-	i2	2163	chr6	40696355	40696828	1	1,	474	0	NONE	0.0227273	0
NM_022292	-	i1	70091	chr6	11286039	11286463	1	1,	425	0	NONE	0.0243902	0
NM_001134463	+	i3	319633	chr6	8648297	8648394	1	2,	98	0	NONE	0.0392157	0.02
NM_017216	+	i9	2463	chr6	8417270	8417675	1	2,	406	0	NONE	0.04	0
NM_001106708	-	i1	6826	chr6	20980524	20980540	1	1,	17	0	NONE	0.02	0.038961
NM_001170596	-	i65	14796	chr6	20679794	20679979	1	1,	186	0	NONE	0.02	0.0363636
NM_022588	+	i2	187319	chr6	137958906	137959095	2	1,2,	190	0	NONE	0.0307692	0.24812
NM_001106761	-	i7	1915	chr6	137977698	137977776	1	2,	79	0	NONE	0.04	0.673469
NM_022588	+	i1	271085	chr6	137732127	137732310	1	1,	184	0	NONE	0.02	0.0225564
NM_199269	-	i1	377621	chr6	88952099	88952126	1	1,	28	0	NONE	0.0384615	0
NM_001014107	-	i1	4845	chrX	140326115	140327695	2	2,6,	1581	0	NONE	0.084507	0
NM_017345	-	i1	3396	chrX	159799799	159800562	2	1,2,	764	0	NONE	0.04	0.530172
NM_021867	+	i1	7599	chrX	93874932	93875300	1	1,	369	0	NONE	0.02	0
NM_001109313	-	i4	7046	chrX	2533735	2534073	1	1,	339	0	NONE	0.02	20.6567
NM_053946	-	i1	15956	chrX	94130314	94130747	1	1,	434	0	NONE	0.0204082	0
NM_001034998	-	i17	17371	chrX	52390069	52390096	1	2,	28	0	NONE	0.04	0
NM_001105748	-	i1	5918	chrX	26707245	26707597	1	1,	353	0	NONE	0.0243902	0
NM_022231	-	i2	21968	chrX	3040173	3040322	1	1,	150	0	NONE	0.0227273	0
NM_012955	+	i18	2209	chrX	121826323	121826371	1	1,	49	0	NONE	0.02	0
NM_001169129	-	i2	48216	chrX	121168235	121168461	1	1,	227	0	NONE	0.02	0.0703125
NM_001108819	+	i4	41470	chrX	101128437	101128486	1	1,	50	0	NONE	0.02	0.242718
NM_001108817	-	i4	114202	chrX	89292855	89293295	1	1,	441	0	NONE	0.02	0.11215
NM_001173450	+	i1	72493	chr4	121023818	121024011	2	2,1,	194	0	NONE	0.0392157	0.225108
NM_021595	+	i1	101055	chr4	156575207	156575310	1	1,	104	0	NONE	0.0222222	0
NM_001107896	+	i1	18911	chr4	184526504	184526531	1	1,	28	0	NONE	0.0384615	0
NM_001172127	-	i3	18805	chr4	57166534	57166588	1	2,	55	0	NONE	0.0377358	0
NM_001107867	+	i2	4759	chr4	117942254	117942511	1	1,	258	0	NONE	0.0204082	0
NM_019234	+	i14	32409	chr4	30758132	30758151	1	1,	20	0	NONE	0.02	0
NM_019159	+	i1	108774	chr4	151323682	151323702	1	1,	21	0	NONE	0.0243902	0.0526316
NM_001004102	+	i9	16472	chr4	43556575	43556998	1	1,	424	0	NONE	0.02	0
NM_001108634	-	i3	3209	chr4	116859985	116860102	1	1,	118	0	NONE	0.02	0.0595238
NM_001134746	+	i1	794331	chr4	114294332	114294609	2	1,1,	278	0	NONE	0.02	0.118557
NM_001134979	-	i1	16503	chr4	75766927	75767018	1	1,	92	0	NONE	0.0204082	0
NM_024155	-	i1	29967	chr4	120945815	120945928	1	1,	114	0	NONE	0.0243902	0
NM_001173450	+	i1	72493	chr4	121023809	121024011	1	1,	203	0	NONE	0.02	0.368201
NM_031337	+	i1	27923	chr4	105380200	105380349	1	1,	150	0	NONE	0.02	0
NM_001134746	+	i1	794331	chr4	114649492	114649552	1	1,	61	0	NONE	0.0454545	0
NM_001015027	+	i4	3004	chr4	171767153	171767170	1	1,	18	0	NONE	0.02	0
NM_001004199	+	i12	3900	chr4	81061835	81061940	1	2,	106	0	NONE	0.0344828	0.02
NM_019234	+	i16	16711	chr4	30803379	30803610	1	1,	232	0	NONE	0.02	0
NM_031599	+	i1	12795	chr4	104020775	104021060	1	1,	286	0	NONE	0.02	5.22414
NM_001107867	+	i2	4759	chr4	117942257	117942373	1	1,	117	0	NONE	0.0208333	0
NM_001004102	+	i9	16472	chr4	43556708	43556970	1	1,	263	0	NONE	0.02	0
NM_001134553	+	i3	8441	chr4	66019566	66020038	2	1,1,	473	0	NONE	0.0243902	0
NM_001012188	-	i2	16871	chr4	64749966	64749985	1	1,	20	0	NONE	0.0227273	0
NM_001107867	+	i2	4759	chr4	117942254	117942298	1	1,	45	0	NONE	0.02	0
NM_001109253	-	i1	10407	chr4	166715748	166715874	1	1,	127	0	NONE	0.0238095	0
NM_001108631	+	i23	26181	chr4	87796026	87796437	1	1,	412	0	NONE	0.0377358	0
NM_022850	-	i5	67151	chr4	3125082	3125173	1	1,	92	0	NONE	0.0243902	0
NM_019234	+	i16	16711	chr4	30803379	30803609	1	1,	231	0	NONE	0.02	0
NM_001191971	+	i5	1615	chr4	77536923	77537179	1	1,	257	0	NONE	0.02	0
NM_001195277	+	i2	233357	chr4	67670687	67670743	1	1,	57	0	NONE	0.0232558	0
NM_001107867	+	i2	4759	chr4	117942257	117942292	1	1,	36	0	NONE	0.02	0
NM_017336	+	i1	112381	chr4	174480677	174480756	1	1,	80	0	NONE	0.0222222	0
NM_001103355	+	i12	26833	chr4	8993570	8993739	1	2,	170	0	NONE	0.031746	0
NM_001013927	-	i6	21543	chr4	173630365	173630602	1	1,	238	0	NONE	0.0263158	0
NM_019234	+	i6	107676	chr4	30601540	30601743	1	1,	204	0	NONE	0.02	0
NM_001195277	+	i1	122433	chr4	67471139	67471418	1	1,	280	0	NONE	0.02	0
NM_001109246	-	i6	75730	chr4	119115926	119115967	1	1,	42	0	NONE	0.02	0.792793
NM_001109603	-	i2	5259	chr4	171519202	171519355	1	1,	154	0	NONE	0.0204082	0
NM_001034020	+	i11	3781	chr4	151406755	151406842	1	1,	88	0	NONE	0.02	0.0526316
NM_001195277	+	i2	233357	chr4	67695717	67695915	1	1,	199	0	NONE	0.02	0
NM_001103355	+	i12	26833	chr4	8993718	8993753	1	1,	36	0	NONE	0.027027	0
NM_001107853	+	i4	7929	chr4	66162657	66162850	1	1,	194	0	NONE	0.02	0
NM_031506	+	i1	34758	chr4	43890796	43890946	1	1,	151	0	NONE	0.02	0
NM_001195277	+	i2	233357	chr4	67535011	67535418	1	1,	408	0	NONE	0.02	0
NM_001191975	-	i1	115167	chr4	148696784	148696819	1	1,	36	0	NONE	0.0285714	0
NM_001108627	+	i9	5489	chr4	75691039	75691326	1	1,	288	0	NONE	0.02	0.0357143
NM_001108647	+	i7	6572	chr4	161276567	161277031	1	1,	465	0	NONE	0.0204082	0
NM_001107896	+	i1	18911	chr4	184529378	184529443	1	1,	66	0	NONE	0.0238095	0.0555556
NM_001037353	+	i5	17898	chr4	171130809	171130825	1	1,	17	0	NONE	0.02	0
NM_001107867	+	i2	4759	chr4	117942257	117942328	1	1,	72	0	NONE	0.0227273	0
NM_024379	+	i4	115925	chr4	93389150	93389338	1	1,	189	0	NONE	0.02	0
NM_001107867	+	i2	4759	chr4	117942187	117942268	2	2,3,	82	0	NONE	0.06	0
NM_017336	+	i19	10801	chr4	174558197	174558752	1	1,	556	0	NONE	0.0204082	0.0285714
NM_012807	+	i1	14628	chr4	56626147	56626201	1	1,	55	0	NONE	0.0227273	0
NM_001109227	+	i5	2923	chr4	56605787	56605909	1	1,	123	0	NONE	0.027027	0
NM_001106626	+	i7	34107	chr4	177843318	177843406	1	1,	89	0	NONE	0.02	1.18391
NM_001004199	+	i16	12411	chr4	81073185	81073209	1	1,	25	0	NONE	0.04	0
NM_001108631	+	i23	26181	chr4	87796137	87796431	1	1,	295	0	NONE	0.02	0
NM_001034020	+	i11	3781	chr4	151407522	151407615	1	1,	94	0	NONE	0.02	0.367232
NM_001004102	+	i9	16472	chr4	43556625	43556665	1	2,	41	0	NONE	0.04	0
NM_001025044	+	i11	8929	chr4	9279994	9280359	1	1,	366	0	NONE	0.0227273	0.08
NM_001013209	-	i8	21184	chr4	758059	758094	3	1,2,1,	36	0	NONE	0.0392157	0.02
NM_001109227	+	i1	14668	chr4	56598408	56598656	1	1,	249	0	NONE	0.02	0.238806
NM_019234	+	i5	23106	chr4	30573760	30573803	1	1,	44	0	NONE	0.0212766	0
NM_001014187	-	i6	8265	chr4	87203875	87203905	1	1,	31	0	NONE	0.02	0
NM_021838	-	i22	836	chr4	6160799	6160813	1	1,	15	0	NONE	0.0208333	0
NM_001106614	+	i18	9924	chr4	149004986	149005304	1	1,	319	0	NONE	0.02	0.0384615
NM_001177442	+	i4	116995	chr4	33477534	33477796	1	1,	263	0	NONE	0.0222222	0.0458716
NM_001034020	+	i12	2704	chr4	151411360	151411390	1	1,	31	0	NONE	0.02	0
NM_001110492	+	i13	15969	chr4	37235726	37235741	1	1,	16	0	NONE	0.02	0
NM_173143	+	i6	20683	chr9	59070007	59070195	2	3,3,	189	0	NONE	0.0555556	1.09362
NM_021687	-	i20	118256	chr9	66985064	66985109	1	1,	46	0	NONE	0.02	1.43262
NM_133299	-	i1	7741	chr9	71438982	71439033	1	1,	52	0	NONE	0.0212766	0
NM_030869	+	i15	25225	chr9	61442164	61442204	1	1,	41	0	NONE	0.02	1.76515
NM_133575	+	i6	11080	chr9	39520266	39520291	1	1,	26	0	NONE	0.02	0
NM_001029899	+	i24	8256	chr9	62234980	62235239	1	1,	260	0	NONE	0.02	0.155556
NM_001191808	+	i1	140168	chr9	60286274	60286362	1	1,	89	0	NONE	0.02	1.74033
NM_001108233	+	i2	33733	chr9	92818625	92818780	1	1,	156	0	NONE	0.0227273	0
NM_080407	+	i1	49393	chr9	58348574	58348628	1	1,	55	0	NONE	0.02	0.183333
NM_001039015	+	i4	15064	chr9	82060592	82064118	1	2,	3527	0	NONE	0.0392157	0
NM_001106915	+	i3	2848	chr9	58651165	58651286	2	85,64,	122	0	NONE	2.45283	0
NM_019363	+	i25	5825	chr9	56755992	56756289	1	1,	298	0	NONE	0.0243902	0.02
NM_173143	+	i6	20683	chr9	59069732	59069785	1	1,	54	0	NONE	0.02	0
NM_001160155	-	i2	34207	chr9	36451733	36451841	1	1,	109	0	NONE	0.02	0
NM_033298	+	i9	6255	chr9	112544593	112544620	1	1,	28	0	NONE	0.0222222	0
NM_001108207	-	i4	17435	chr9	13592949	13593121	1	4,	173	0	NONE	0.0615385	0.193878
NM_001109007	+	i15	24691	chr9	85847347	85847429	1	1,	83	0	NONE	0.0222222	0
NM_001109663	+	i1	3159	chr9	84950111	84950541	1	1,	431	0	NONE	0.0208333	0
NM_013066	+	i10	6881	chr9	65249059	65249231	1	1,	173	0	NONE	0.02	0.0506329
NM_001108207	-	i3	29564	chr9	13636267	13636307	1	1,	41	0	NONE	0.0322581	0
NM_001108797	+	i4	10186	chr9	58525177	58525391	2	8,2,	215	0	NONE	0.119403	0
NM_001108220	-	i8	1327	chr9	57677785	57677895	2	137,134,	111	0	NONE	1.77108	0
NM_133596	-	i2	4873	chr9	35151312	35151348	1	1,	37	0	NONE	0.02	0.701493
NM_001039015	+	i4	15064	chr9	82064152	82065705	2	1,1,	1554	0	NONE	0.02	0
NM_001013171	+	i2	63585	chr9	43674261	43680087	1	1,	5827	0	NONE	0.025	0.141631
NM_080688	+	i9	3370	chr9	73896443	73896461	1	1,	19	0	NONE	0.02	0.5
NM_001108214	+	i3	4974	chr9	38361899	38362323	1	2,	425	0	NONE	0.0392157	0.02
NM_001191808	+	i2	247436	chr9	60434650	60435119	1	1,	470	0	NONE	0.025	0
NM_001008859	-	i2	5690	chr9	9079764	9079849	2	1,1,	86	0	NONE	0.02	0
NM_001191810	-	i2	10914	chr9	73397239	73397270	1	1,	32	0	NONE	0.0222222	0
NM_201990	-	i8	682	chr9	53305997	53306351	1	1,	355	0	NONE	0.02	0.513661
NM_001134762	+	i2	157301	chr9	4181380	4181421	1	1,	42	0	NONE	0.02	0.24
NM_012969	-	i1	47467	chr9	81632439	81632617	2	1,2,	179	0	NONE	0.0377358	9.9
NM_080407	+	i1	49393	chr9	58348578	58348628	1	1,	51	0	NONE	0.02	0.183333
NM_001108811	-	i3	14912	chr9	104712061	104712384	1	1,	324	0	NONE	0.025	0
NM_022946	+	i2	111293	chr9	109620376	109620525	2	2,1,	150	0	NONE	0.08	0
NM_001077648	-	i2	14055	chr5	162047044	162047125	1	1,	82	0	NONE	0.0232558	0
NM_001042579	+	i1	45277	chr5	59581848	59581946	1	2,	99	0	NONE	0.0769231	0.02
NM_001009693	-	i1	20901	chr5	145543977	145544092	1	1,	116	0	NONE	0.02	0
NM_001135758	-	i60	3496	chr5	142700669	142701028	1	1,	360	0	NONE	0.0222222	0
NM_171994	-	i5	10970	chr5	156107298	156107328	1	1,	31	0	NONE	0.02	0
NM_001100472	+	i11	1412	chr5	36480546	36480560	1	1,	15	0	NONE	0.0208333	0.180952
NM_001025657	+	i1	13726	chr5	172570681	172570836	1	1,	156	0	NONE	0.0333333	0
NM_022507	-	i4	6279	chr5	172098768	172098845	1	1,	78	0	NONE	0.02	0
NM_017304	-	i1	40076	chr5	169702715	169702928	1	1,	214	0	NONE	0.02	0.564516
NM_012562	+	i4	2996	chr5	154713628	154713841	1	1,	214	0	NONE	0.02	0
NM_001008879	-	i1	43153	chr5	51488196	51488377	1	1,	182	0	NONE	0.02	0
NM_057200	-	i22	17956	chr5	166310884	166310928	1	1,	45	0	NONE	0.02	0
NM_001024340	-	i13	4317	chr5	8847789	8847897	1	1,	109	0	NONE	0.0102041	0.445026
NM_001107982	-	i26	5848	chr5	146276359	146278600	2	3,4,	2242	0	NONE	0.0677966	0
NM_001024786	-	i1	15385	chr5	124043376	124043390	1	1,	15	0	NONE	0.02	0.113636
NM_001106679	+	i4	8597	chr5	136811850	136812211	1	1,	362	0	NONE	0.0208333	0
NM_017304	-	i5	5447	chr5	169641119	169641162	1	1,	44	0	NONE	0.02	0
NM_001127525	-	i6	3289	chr5	153677655	153677717	1	1,	63	0	NONE	0.02	0
NM_031743	-	i7	11237	chr5	106320153	106320174	1	1,	22	0	NONE	0.02	0.02
NM_001107940	-	i5	1573	chr5	87773944	87773968	1	1,	25	0	NONE	0.02	0.391304
NM_183056	+	i4	2120	chr5	145481752	145482009	1	1,	258	0	NONE	0.0204082	0
NM_133609	+	i6	15161	chr5	137366204	137366317	2	2,4,	114	0	NONE	0.0714286	0
NM_001107982	-	i7	7153	chr5	146315548	146315667	1	1,	120	0	NONE	0.0204082	0.0392157
NM_001106662	+	i12	22483	chr5	91972901	91972959	1	1,	59	0	NONE	0.02	0.0363636
NM_013006	-	i2	14721	chr5	14898300	14898488	1	1,	189	0	NONE	0.0204082	0
NM_001130098	-	i2	13535	chr5	155337287	155337380	1	1,	94	0	NONE	0.02	0
NM_001109259	-	i7	101468	chr5	6690193	6690364	2	1,1,	172	0	NONE	0.025641	0
NM_171994	-	i5	10970	chr5	156107249	156107285	1	1,	37	0	NONE	0.02	0
NM_001100840	+	i5	1324	chr5	130164449	130164502	1	1,	54	0	NONE	0.0227273	0.02
NM_017031	+	i1	257455	chr5	123237331	123237470	1	2,	140	0	NONE	0.0384615	0.273585
NM_031818	-	i2	18229	chr5	154025591	154025967	1	1,	377	0	NONE	0.02	0.174051
NM_199253	-	i5	3968	chr5	127512558	127512967	1	1,	410	0	NONE	0.0212766	0.0310559
NM_017304	-	i5	5447	chr5	169641127	169641218	2	2,2,	92	0	NONE	0.025	0
NM_001108970	-	i2	78580	chr5	51726197	51726219	3	2,3,2,	23	0	NONE	0.0566038	0
NM_001106633	+	i4	2870	chr5	14940994	14941184	1	1,	191	0	NONE	0.02	4.91892
NM_017304	-	i5	5447	chr5	169640978	169641218	1	4,	241	0	NONE	0.0754717	0.02
NM_031802	-	i1	115045	chr5	63527325	63527452	1	1,	128	0	NONE	0.0526316	0.02
NM_023020	+	i1	18782	chr5	65273173	65273253	1	1,	81	0	NONE	0.0454545	0
NM_001109540	-	i2	318374	chr5	35337427	35337477	1	1,	51	0	NONE	0.02	0
NM_001107982	-	i26	5848	chr5	146275851	146276324	1	1,	474	0	NONE	0.02	0
NM_001107982	-	i26	5848	chr5	146275854	146276324	2	2,1,	471	0	NONE	0.0377358	0
NM_017304	-	i5	5447	chr5	169641083	169641218	2	1,1,	136	0	NONE	0.02	0
NM_017304	-	i5	5447	chr5	169641139	169641218	1	1,	80	0	NONE	0.02	0
NM_001107982	-	i26	5848	chr5	146278766	146278970	2	155,170,	205	0	NONE	2.39437	0.576687
NM_001107917	-	i1	14451	chr5	34194177	34194335	1	1,	159	0	NONE	0.0227273	2.01136
NM_001108003	+	i7	1793	chr5	148241933	148242008	1	1,	76	0	NONE	0.02	0.528662
NM_001014069	+	i3	981	chr5	144415376	144415523	1	1,	148	0	NONE	0.0227273	0.89916
NM_001108970	-	i1	79934	chr5	51807726	51807971	2	1,1,	246	0	NONE	0.02	0.230032
NM_001109268	-	i2	2804	chr5	151136366	151136558	1	2,	193	0	NONE	0.0363636	0
NM_001107974	-	i7	4687	chr5	141652341	141652791	1	1,	451	0	NONE	0.02	0.02
NM_001109540	-	i6	54237	chr5	34768560	34768620	3	1,1,1,	61	0	NONE	0.0294118	0
NM_001007554	-	i2	8172	chr5	160486681	160486714	1	1,	34	0	NONE	0.027027	0
NM_031566	-	i2	125632	chr5	101363407	101363774	1	1,	368	0	NONE	0.0227273	0
NM_001109540	-	i6	54237	chr5	34768210	34768620	1	1,	411	0	NONE	0.03125	0
NM_001106658	+	i1	134195	chr5	61358367	61358478	1	1,	112	0	NONE	0.02	0
NM_053885	+	i10	22454	chr5	167683570	167683761	1	1,	192	0	NONE	0.0263158	0
NM_017304	-	i5	5447	chr5	169641325	169642013	1	1,	689	0	NONE	0.02	0.332394
NM_001012190	+	i3	7278	chr5	58807687	58808036	1	1,	350	0	NONE	0.025	0
NM_017304	-	i5	5447	chr5	169641159	169641218	2	6,8,	60	0	NONE	0.129032	0
NM_001107921	+	i2	5415	chr5	48930537	48930612	1	1,	76	0	NONE	0.02	0
NM_001108671	+	i4	78255	chr5	121052869	121052888	2	1,1,	20	0	NONE	0.0238095	0
NM_001077648	-	i2	14055	chr5	162040935	162040987	1	1,	53	0	NONE	0.0384615	0
NM_001191864	-	i2	22423	chr5	8692322	8692434	1	1,	113	0	NONE	0.02	0
NM_001013213	-	i1	14890	chr5	120514489	120514698	1	1,	210	0	NONE	0.02	0
NM_057200	-	i4	2856	chr5	166346584	166346603	1	1,	20	0	NONE	0.02	0

## Sheet: RnDend
Refseq	Strand	Intron	Intron Length	Chr	Junction Start	Junction Stop	#samples	#reads in each sample	Spliced Length	#ID elements	ID elements	Coverage for the Junction (reads/50 bp)	Coverage not supporting the junction (#reads/50 bp)
NM_001008830	+	i4	58133	chr20	5002199	5025313	4	1,2,1,3,	23115	4	5014873,5014972,ID_Rn1|SINE|ID,+,chr20;5018406,5018501,ID_Rn1|SINE|ID,-,chr20;5018669,5018764,ID_Rn2|SINE|ID,-,chr20;5008134,5008214,ID4_|SINE|ID,-,chr20;	0.06	1.2381
NM_001008830	+	i4	58133	chr20	5002199	5025311	2	1,2,	23113	4	5014873,5014972,ID_Rn1|SINE|ID,+,chr20;5018406,5018501,ID_Rn1|SINE|ID,-,chr20;5018669,5018764,ID_Rn2|SINE|ID,-,chr20;5008134,5008214,ID4_|SINE|ID,-,chr20;	0.0392157	1.2381
NM_001009969	+	i3	391891	chr15	5620838	5734971	2	1,1,	114134	3	5696502,5696564,ID2|SINE|ID,+,chr15;5678541,5678625,ID4_|SINE|ID,+,chr15;5628910,5628988,ID_Rn2|SINE|ID,+,chr15;	0.02	0
NM_001009969	+	i1	199934	chr15	5032255	5178454	1	1,	146200	3	5065324,5065467,ID_Rn2|SINE|ID,+,chr15;5075269,5075347,ID_Rn2|SINE|ID,-,chr15;5135682,5135760,ID_Rn2|SINE|ID,-,chr15;	0.02	0.0266667
NM_001047925	+	i2	5534	chr13	46524999	46527249	6	1,1,2,6,11,14,	2251	3	46526727,46526804,ID4|SINE|ID,+,chr13;46526977,46527073,ID_Rn2|SINE|ID,+,chr13;46525536,46525620,ID4|SINE|ID,-,chr13;	0.229508	0.979798
NM_001191652	+	i2	20750	chr10	94593012	94602910	1	1,	9899	3	94599557,94599654,ID_Rn2|SINE|ID,-,chr10;94601357,94601452,ID_Rn2|SINE|ID,-,chr10;94600983,94601078,ID_Rn2|SINE|ID,-,chr10;	0.02	0
NM_001002807	-	i5	338017	chr20	3653396	3659646	1	1,	6251	3	3656251,3656347,ID_Rn2|SINE|ID,-,chr20;3653920,3653998,ID|SINE|ID,-,chr20;3655273,3655368,ID_Rn2|SINE|ID,+,chr20;	0.02	0
NM_022588	+	i2	187319	chr6	138084257	138099923	1	1,	15667	3	138089099,138089194,ID_Rn2|SINE|ID,+,chr6;138089705,138089789,ID_Rn2|SINE|ID,+,chr6;138088252,138088345,ID_Rn2|SINE|ID,+,chr6;	0.02	0.0441176
NM_001108628	+	i1	105001	chr4	83230293	83245205	1	1,	14913	3	83241884,83241954,ID4|SINE|ID,+,chr4;83238030,83238125,ID_Rn1|SINE|ID,-,chr4;83239390,83239487,ID_Rn1|SINE|ID,-,chr4;	0.02	0.597368
NM_133519	+	i6	71782	chr1	67850727	67860725	1	1,	9999	2	67851704,67851799,ID_Rn1|SINE|ID,+,chr1;67855584,67855667,ID_Rn2|SINE|ID,-,chr1;	0.0204082	0.02
NM_001047860	-	i4	16105	chr3	158214847	158216139	6	12,8,16,16,10,3,	1293	2	158215097,158215208,ID_Rn2|SINE|ID,-,chr3;158215145,158215219,ID|SINE|ID,-,chr3;	0.238806	0
NM_001013878	-	i6	11632	chr15	4169316	4173927	3	1,1,1,	4612	2	4171706,4171774,ID4|SINE|ID,-,chr15;4169792,4169886,ID_Rn2|SINE|ID,+,chr15;	0.02	0
NM_001035222	+	i1	18675	chr12	4257922	4258749	2	2,1,	828	2	4258501,4258570,ID_Rn2|SINE|ID,-,chr12;4258599,4258695,ID_Rn1|SINE|ID,-,chr12;	0.0377358	0
NM_001108079	-	i2	115349	chr7	22730735	22773344	1	1,	42610	2	22740319,22740415,ID_Rn2|SINE|ID,-,chr7;22759255,22759358,ID_Rn1|SINE|ID,-,chr7;	0.02	0
NM_001013087	-	i9	172860	chr4	105992275	106003702	1	2,	11428	2	106001357,106001453,ID_Rn2|SINE|ID,-,chr4;105998173,105998269,ID_Rn1|SINE|ID,+,chr4;	0.047619	0.0584906
NM_001195414	+	i9	1097	chr14	6806621	6806831	1	1,	211	1	6806752,6806829,ID4_|SINE|ID,+,chr14;	0.02	0
NM_001105995	+	i1	20499	chr14	6958414	6960215	1	2,	1802	1	6959223,6959280,ID4_|SINE|ID,-,chr14;	0.04	0
NM_001177909	-	i3	40326	chr14	6007599	6037212	1	2,	29614	1	6020241,6020345,ID_Rn1|SINE|ID,+,chr14;	0.0384615	0.377462
NM_001105995	+	i1	20499	chr14	6960328	6975118	3	1,5,6,	14791	1	6970655,6970750,ID_Rn2|SINE|ID,+,chr14;	0.107143	0
NM_173101	+	i1	80307	chr8	74709558	74710679	1	1,	1122	1	74710173,74710247,ID4|SINE|ID,-,chr8;	0.02	0.051105
NM_001106842	+	i4	9732	chr8	85140843	85140965	1	2,	123	1	85140854,85140950,ID_Rn1|SINE|ID,+,chr8;	0.0392157	0.0294118
NM_001107606	-	i7	26092	chr1	252642049	252642447	1	1,	399	1	252642207,252642287,ID4|SINE|ID,-,chr1;	0.0204082	0
NM_024143	+	i3	2166	chr1	72929883	72930028	6	1,2,2,1,1,1,	146	1	72929917,72930011,ID_Rn2|SINE|ID,+,chr1;	0.0408163	0
NM_001191602	+	i28	4595	chr1	157868259	157868509	1	1,	251	1	157868406,157868502,ID_Rn2|SINE|ID,-,chr1;	0.027027	0
NM_001108891	-	i3	39430	chr18	72398389	72398518	1	1,	130	1	72398399,72398499,ID_Rn1|SINE|ID,+,chr18;	0.02	0
NM_001008773	+	i2	8682	chr18	40814961	40815066	2	2,5,	106	1	40814967,40815063,ID_Rn1|SINE|ID,+,chr18;	0.0694444	0
NM_001107789	+	i8	2723	chr3	143043121	143043249	1	3,	129	1	143043128,143043209,ID_Rn1|SINE|ID,+,chr3;	0.0483871	0
NM_031698	+	i1	4554	chr3	147977603	147979446	2	3,4,	1844	1	147979242,147979338,ID_Rn1|SINE|ID,-,chr3;	0.0714286	0.02
NM_001106026	-	i3	9011	chr15	14403731	14404846	2	2,2,	1116	1	14404380,14404452,ID_Rn2|SINE|ID,+,chr15;	0.0384615	0
NM_001107276	-	i12	2599	chr15	50788257	50788388	1	1,	132	1	50788265,50788369,ID_Rn1|SINE|ID,+,chr15;	0.0208333	0.0352941
NM_031712	+	i5	4585	chr2	191670029	191671834	1	1,	1806	1	191671016,191671112,ID_Rn1|SINE|ID,+,chr2;	0.02	0.02
NM_001108549	+	i14	134803	chr2	124090705	124092735	1	2,	2031	1	124091493,124091563,ID4_|SINE|ID,-,chr2;	0.0357143	0
NM_012532	+	i4	1792	chr2	105097012	105097147	2	2,2,	136	1	105097044,105097137,ID_Rn1|SINE|ID,-,chr2;	0.0392157	0
NM_001109069	-	i9	12320	chr13	44918382	44918842	1	2,	461	1	44918392,44918485,ID_Rn1|SINE|ID,-,chr13;	0.04	0
NM_001005875	+	i9	9156	chr10	96897997	96899748	2	1,1,	1752	1	96899180,96899259,ID4|SINE|ID,+,chr10;	0.02	0
NM_001108288	+	i25	31135	chr10	75513375	75523578	2	4,3,	10204	1	75520869,75520963,ID_Rn1|SINE|ID,-,chr10;	0.0740741	0.772651
NM_198773	-	i6	5452	chr10	75520476	75522883	1	1,	2408	1	75520869,75520963,ID_Rn1|SINE|ID,-,chr10;	0.02	0
NM_001107020	-	i2	16055	chr10	62194348	62194650	1	1,	303	1	62194419,62194480,ID4_|SINE|ID,-,chr10;	0.0243902	0
NM_173122	-	i6	4807	chr7	114786059	114786936	1	1,	878	1	114786669,114786742,ID_Rn2|SINE|ID,+,chr7;	0.02	0.02
NM_023979	-	i14	6910	chr7	27984210	27984324	2	2,1,	115	1	27984221,27984318,ID_Rn2|SINE|ID,+,chr7;	0.04	0
NM_023979	-	i14	6910	chr7	27984210	27984323	1	1,	114	1	27984221,27984318,ID_Rn2|SINE|ID,+,chr7;	0.0222222	0
NM_023979	-	i14	6910	chr7	27984210	27984322	2	1,1,	113	1	27984221,27984318,ID_Rn2|SINE|ID,+,chr7;	0.02	0
NM_001106795	-	i1	6278	chr7	141105126	141105253	1	1,	128	1	141105153,141105237,ID_Rn2|SINE|ID,+,chr7;	0.0208333	0
NR_002597	+	i7	50343	chr20	2850543	2853747	1	1,	3205	1	2853255,2853351,ID_Rn1|SINE|ID,-,chr20;	0.02	0.02
NM_001107631	-	i1	28565	chr20	31090941	31101403	1	1,	10463	1	31095989,31096088,ID_Rn2|SINE|ID,-,chr20;	0.02	0
NM_001166275	-	i16	2810	chr20	3043942	3044305	1	1,	364	1	3044016,3044112,ID_Rn1|SINE|ID,+,chr20;	0.0227273	0
NM_001106758	-	i3	2578	chr6	135600526	135600652	2	13,17,	127	1	135600537,135600634,ID_Rn1|SINE|ID,+,chr6;	0.239437	0
NM_001100894	+	i2	13931	chr6	135505848	135514191	1	1,	8344	1	135512323,135512419,ID_Rn1|SINE|ID,-,chr6;	0.02	0.02
NM_001013085	+	i5	7628	chr4	79844314	79844437	2	5,1,	124	1	79844336,79844432,ID_Rn1|SINE|ID,-,chr4;	0.0746269	0.0212766
NM_001108205	+	i4	11962	chr9	10414464	10414587	1	1,	124	1	10414472,10414572,ID_Rn1|SINE|ID,+,chr9;	0.0208333	0
NM_054000	-	i2	436157	chr5	3043481	3105802	1	1,	62322	1	3054262,3054356,ID_Rn2|SINE|ID,-,chr5;	0.0204082	1.48374
NM_001013091	-	i16	350	chr5	60046050	60046196	2	1,1,	147	1	60046106,60046183,ID_Rn2|SINE|ID,+,chr5;	0.0204082	0
NM_001013091	-	i16	350	chr5	60046104	60046206	1	2,	103	1	60046106,60046183,ID_Rn2|SINE|ID,+,chr5;	0.02	0
NM_001127574	-	i2	4820	chr5	166846532	166849043	2	1,1,	2512	1	166847224,166847318,ID_Rn2|SINE|ID,-,chr5;	0.02	0.037037
NM_171994	-	i1	19018	chr5	156139743	156141911	1	1,	2169	1	156141447,156141543,ID_Rn1|SINE|ID,+,chr5;	0.0208333	0
NM_001127537	+	i6	54871	chr14	102391225	102391347	1	1,	123	0	NONE	0.0119048	0.828571
NM_001191678	-	i13	12393	chr14	43757149	43763556	2	6,1,	6408	0	NONE	0.0983607	0.541353
NM_001017453	+	i6	7636	chr14	83959073	83959412	1	1,	340	0	NONE	0.0227273	0.836066
NM_001108365	-	i6	5196	chr14	85721409	85721534	1	1,	126	0	NONE	0.02	0.060241
NM_001083624	+	i6	3811	chr14	45284940	45284966	1	1,	27	0	NONE	0.02	0
NM_001108860	+	i4	12460	chr14	26666132	26666214	1	1,	83	0	NONE	0.0107527	0
NM_001107230	+	i2	12707	chr14	83820375	83820489	1	1,	115	0	NONE	0.02	0.0566038
NM_001034198	-	i6	9419	chr14	43500434	43500458	1	1,	25	0	NONE	0.02	0
NM_001037792	+	i1	26505	chr14	45488577	45488667	1	1,	91	0	NONE	0.0263158	0
NM_001107208	-	i10	1752	chr14	16466538	16466565	1	1,	28	0	NONE	0.02	0
NM_182473	+	i2	14931	chr14	38158231	38158349	2	1,1,	119	0	NONE	0.02	0
NM_001024255	+	i6	9551	chr14	37897481	37897516	1	1,	36	0	NONE	0.02	0
NM_001108860	+	i4	12460	chr14	26666181	26666311	1	1,	131	0	NONE	0.0322581	0
NM_001008338	-	i1	12012	chr14	5116041	5116262	1	1,	222	0	NONE	0.02	0
NM_001108860	+	i4	12460	chr14	26666401	26666491	1	1,	91	0	NONE	0.02	0.0397727
NM_013193	-	i16	12099	chr14	85428739	85428879	1	1,	141	0	NONE	0.02	0.02
NM_001105995	+	i1	20499	chr14	6960328	6967161	2	20,23,	6834	0	NONE	0.383333	0
NM_001024255	+	i1	14024	chr14	37874146	37874244	2	1,1,	99	0	NONE	0.0232558	0
NM_001005884	+	i3	8768	chr14	82655490	82655691	1	1,	202	0	NONE	0.02	0.0212766
NM_001108358	+	i9	8057	chr14	35990574	35990633	1	1,	60	0	NONE	0.02	0.016129
NM_001191553	-	i2	180004	chr14	109424639	109424684	1	1,	46	0	NONE	0.02	0.0232558
NM_001100898	-	i3	4333	chr14	2214342	2214574	1	1,	233	0	NONE	0.02	0
NM_001109090	+	i11	1075	chr14	84681002	84681655	1	2,	654	0	NONE	0.0338983	0.0487805
NM_054001	+	i1	20423	chr14	17135379	17135558	1	1,	180	0	NONE	0.027027	0
NM_012806	+	i4	45681	chr14	7904654	7904704	2	2,1,	51	0	NONE	0.04	0
NM_181365	+	i1	1000773	chr14	66820437	66820462	1	1,	26	0	NONE	0.025	0.0208333
NM_001106009	+	i5	50794	chr14	71638035	71638084	1	1,	50	0	NONE	0.0294118	0
NM_001025127	-	i10	2029	chr14	21028474	21028502	1	1,	29	0	NONE	0.0232558	0
NM_024357	-	i51	1445	chr14	81510161	81510477	1	1,	317	0	NONE	0.02	0.02
NM_001191678	-	i3	82529	chr14	43860724	43860954	1	1,	231	0	NONE	0.0222222	0
NM_001047916	-	i4	77079	chr8	93791860	93791922	2	1,1,	63	0	NONE	0.02	0.102941
NM_001109003	+	i9	69077	chr8	110005507	110005559	1	1,	53	0	NONE	0.0212766	0
NM_213629	+	i12	2086	chr8	55160752	55160901	2	1,4,	150	0	NONE	0.1	0
NM_001135045	-	i17	50952	chr8	116708157	116708403	1	1,	247	0	NONE	0.0204082	0
NM_001191798	+	i22	14127	chr8	112094974	112096888	2	1,1,	1915	0	NONE	0.02	0.0392157
NM_001048215	+	i1	416392	chr8	34473755	34473813	1	1,	59	0	NONE	0.025641	0
NM_001109300	-	i1	18599	chr8	119193870	119194018	1	1,	149	0	NONE	0.0222222	0
NM_001109437	+	i2	1974	chr8	104444854	104445069	1	1,	216	0	NONE	0.0227273	0
NM_001013108	-	i1	34589	chr8	63285586	63285860	1	1,	275	0	NONE	0.02	0.0461538
NM_001108997	-	i14	5274	chr8	20948378	20948514	1	2,	137	0	NONE	0.04	0.0612245
NM_053412	+	i18	3128	chr8	20505326	20505350	2	1,2,	25	0	NONE	0.04	0.353448
NM_001108186	-	i5	12485	chr8	113100037	113100122	1	1,	86	0	NONE	0.0277778	0
NM_053722	+	i21	9382	chr8	118520503	118520544	1	1,	42	0	NONE	0.02	0
NM_001108194	-	i3	9312	chr8	124254750	124254867	6	4,4,3,1,4,1,	118	0	NONE	0.285714	0.02
NM_001024358	-	i18	7849	chr8	26450307	26450763	1	1,	457	0	NONE	0.02	0
NM_001047916	-	i4	77079	chr8	93792943	93793279	3	3,3,1,	337	0	NONE	0.0547945	0
NM_022863	+	i18	2152	chr8	58472122	58472421	1	1,	300	0	NONE	0.0208333	0
NM_001033987	-	i22	32697	chr8	67314574	67314679	1	1,	106	0	NONE	0.0322581	0
NM_001191117	+	i1	157721	chr8	77791947	77795070	1	1,	3124	0	NONE	0.02	0
NM_001047916	-	i4	77079	chr8	93792035	93792713	1	3,	679	0	NONE	0.0588235	0
NM_001047916	-	i4	77079	chr8	93792035	93792236	1	2,	202	0	NONE	0.04	0
NM_001047916	-	i4	77079	chr8	93791697	93791784	2	1,2,	88	0	NONE	0.0392157	0.230159
NM_001108175	-	i2	18622	chr8	95175944	95176080	1	1,	137	0	NONE	0.02	0.13089
NM_001108192	+	i2	3112	chr8	118808090	118808176	1	1,	87	0	NONE	0.0227273	0
NM_001047916	-	i4	77079	chr8	93792035	93792232	6	32,22,26,20,33,35,	198	0	NONE	0.45122	0
NM_001108155	-	i6	1209	chr8	66068824	66069041	1	1,	218	0	NONE	0.02	0.19214
NM_019204	+	i5	1177	chr8	48836726	48836903	1	1,	178	0	NONE	0.0204082	0.107527
NM_001047916	-	i4	77079	chr8	93792788	93792886	5	2,2,5,4,3,	99	0	NONE	0.0684932	0
NM_001108162	+	i2	6653	chr8	69651630	69651774	1	1,	145	0	NONE	0.0285714	0
NM_134335	+	i11	9502	chr8	63662321	63662366	1	1,	46	0	NONE	0.0212766	0
NM_001106836	-	i1	33622	chr8	74972943	74973287	1	1,	345	0	NONE	0.0208333	0
NM_053848	+	i1	261579	chr8	28212864	28212933	1	2,	70	0	NONE	0.0392157	0
NM_134335	+	i4	3700	chr8	63627806	63627890	1	1,	85	0	NONE	0.02	0
NM_053965	+	i2	4310	chr8	113723277	113723366	2	1,3,	90	0	NONE	0.0645161	0
NM_021576	+	i2	3520	chr8	93618246	93618355	1	1,	110	0	NONE	0.02	0
NM_001013040	+	i9	7962	chr8	60809637	60809724	1	1,	88	0	NONE	0.0208333	0
NM_031521	-	i1	234702	chr8	53080472	53080499	1	1,	28	0	NONE	0.0227273	0
NM_001108165	+	i15	10137	chr8	76907472	76907907	1	1,	436	0	NONE	0.02	0
NM_001013224	+	i2	46250	chr8	103557706	103557772	1	1,	67	0	NONE	0.0263158	0
NM_001047965	+	i2	4260	chr8	100657986	100658539	2	1,1,	554	0	NONE	0.02	0.0986622
NM_001047916	-	i4	77079	chr8	93792330	93792713	6	58,27,53,64,29,31,	384	0	NONE	0.811765	0
NM_139097	+	i2	7765	chr8	43233008	43233482	1	1,	475	0	NONE	0.02	0.525
NM_031770	+	i1	11597	chr8	80133616	80134082	1	1,	467	0	NONE	0.02	0
NM_001108141	+	i20	7363	chr8	48709728	48709933	1	1,	206	0	NONE	0.02	0
NM_001109378	+	i3	52590	chr8	87031908	87032108	1	1,	201	0	NONE	0.02	0.027027
NM_017263	-	i3	166397	chr8	1416317	1416429	1	1,	113	0	NONE	0.02	0
NM_001108179	+	i22	26388	chr8	105878501	105878693	1	1,	193	0	NONE	0.0384615	0
NM_001024801	+	i7	3045	chr8	52324907	52325023	1	1,	117	0	NONE	0.0294118	0
NM_001039610	-	i8	61246	chr8	91628534	91628789	2	1,1,	256	0	NONE	0.02	0.872274
NM_001009349	+	i2	43107	chr8	94064364	94064419	1	2,	56	0	NONE	0.0344828	6.84158
NM_001013040	+	i1	41170	chr8	60749816	60749848	1	1,	33	0	NONE	0.02	0
NM_001108133	+	i3	2754	chr8	31150480	31150629	1	1,	150	0	NONE	0.02	0
NM_031728	-	i2	33130	chr8	92134185	92134615	1	1,	431	0	NONE	0.0263158	0
NM_001047916	-	i4	77079	chr8	93791846	93791912	1	1,	67	0	NONE	0.02	0.19697
NM_053412	+	i18	3128	chr8	20505323	20505347	1	1,	25	0	NONE	0.025641	0.341463
NM_001134565	+	i8	1577	chr8	126453781	126453944	1	1,	164	0	NONE	0.0294118	0
NM_001135018	-	i2	16902	chr8	19527779	19528170	1	1,	392	0	NONE	0.02	0.02
NM_013095	-	i12	5226	chr8	67815606	67815657	1	1,	52	0	NONE	0.02	0.753333
NM_001024801	+	i7	3045	chr8	52325185	52325221	1	1,	37	0	NONE	0.02	0
NM_001106826	-	i4	1224	chr8	63173138	63173345	1	1,	208	0	NONE	0.02	0
NM_173146	-	i15	38989	chr8	78385247	78385273	1	1,	27	0	NONE	0.02	1.20561
NM_182844	+	i9	9175	chr8	125449979	125450067	1	1,	89	0	NONE	0.0243902	0.0555556
NM_001024760	+	i3	2996	chr8	47736036	47736063	1	1,	28	0	NONE	0.0208333	0
NM_017263	-	i3	166397	chr8	1416317	1416427	1	1,	111	0	NONE	0.010101	0
NM_001047101	+	i1	1414	chr8	95069854	95069884	1	1,	31	0	NONE	0.0277778	0
NM_001191071	-	i2	2927	chr1	78801478	78801648	1	1,	171	0	NONE	0.0294118	0
NM_001144861	-	i1	42367	chr1	174276918	174276983	1	1,	66	0	NONE	0.02	0.02
NM_173310	-	i3	4257	chr1	191733187	191733246	1	1,	60	0	NONE	0.0277778	0
NM_001024747	-	i9	3771	chr1	53877005	53877042	2	2,1,	38	0	NONE	0.04	0
NM_001108465	-	i1	24501	chr1	65301824	65306430	1	1,	4607	0	NONE	0.02	0.037037
NM_001108922	-	i1	46905	chr1	198958828	198958861	1	1,	34	0	NONE	0.037037	0
NM_001004446	+	i4	8851	chr1	230046575	230046629	1	1,	55	0	NONE	0.02	0.0363636
NM_012713	+	i2	56300	chr1	181261897	181262061	1	1,	165	0	NONE	0.030303	0
NM_001107549	+	i1	21155	chr1	181983153	181983477	2	2,2,	325	0	NONE	0.0357143	0
NM_001191837	+	i1	13529	chr1	110730792	110730863	1	1,	72	0	NONE	0.0232558	0
NM_032073	+	i14	64011	chr1	203743715	203743732	1	1,	18	0	NONE	0.0263158	0
NM_001191949	+	i9	2289	chr1	135549893	135550136	1	1,	244	0	NONE	0.02	0.168831
NM_001037793	+	i22	6354	chr1	228565197	228565408	1	1,	212	0	NONE	0.02	0.0243902
NM_001106205	+	i2	1739	chr1	42112466	42112679	1	1,	214	0	NONE	0.02	0
NM_001024747	-	i9	3771	chr1	53878449	53878587	1	1,	139	0	NONE	0.02	0
NM_013039	-	i6	13679	chr1	96676708	96676796	1	1,	89	0	NONE	0.0357143	0
NM_001170462	+	i12	6765	chr1	136024506	136024541	1	1,	36	0	NONE	0.02	0
NM_001106367	+	i1	203483	chr1	253764165	253764352	1	1,	188	0	NONE	0.02	0
NM_033351	-	i3	5593	chr1	95570600	95570846	1	1,	247	0	NONE	0.02	0
NM_001106232	-	i1	8963	chr1	78966471	78966934	4	4,4,3,5,	464	0	NONE	0.1	0
NM_001108918	+	i4	33362	chr1	178231614	178231635	1	1,	22	0	NONE	0.02	8.17204
NM_001077677	+	i2	166173	chr1	44593608	44593652	1	1,	45	0	NONE	0.0285714	0
NM_001002277	+	i17	26911	chr1	16390858	16390981	1	1,	124	0	NONE	0.0121951	0.548718
NM_001035234	-	i2	4910	chr1	259603117	259603605	2	4,1,	489	0	NONE	0.0740741	0.02
NM_001077677	+	i4	211501	chr1	44736749	44737009	1	1,	261	0	NONE	0.02	1.22476
NM_001191562	+	i1	587865	chr1	225438084	225438321	1	1,	238	0	NONE	0.02	0.0243902
NM_001107593	-	i6	11620	chr1	247370430	247371253	1	1,	824	0	NONE	0.02	0.0222222
NM_022235	+	i1	5807	chr1	157559786	157560463	1	1,	678	0	NONE	0.02	0
NM_012760	+	i7	642	chr1	7921483	7921656	2	1,2,	174	0	NONE	0.0384615	0
NM_001143858	+	i27	108686	chr1	194572132	194572307	1	1,	176	0	NONE	0.0333333	0
NM_133519	+	i7	162004	chr1	67882384	67882709	2	1,2,	326	0	NONE	0.0338983	0
NM_001114330	-	i8	21016	chr1	5343633	5344000	1	1,	368	0	NONE	0.025	0
NM_207592	-	i3	2055	chr1	86684322	86684419	1	1,	98	0	NONE	0.02	0
NM_023101	+	i2	104327	chr1	261755515	261755566	1	1,	52	0	NONE	0.0208333	0
NM_139337	+	i3	118398	chr1	209760538	209760968	1	1,	431	0	NONE	0.02	0.149171
NM_001107534	+	i14	3836	chr1	138967936	138968201	1	1,	266	0	NONE	0.02	0.653846
NM_080894	-	i6	31528	chr1	15726614	15726677	1	1,	64	0	NONE	0.0232558	0
NM_001105731	-	i3	439410	chr1	235063879	235064010	2	1,2,	132	0	NONE	0.0289855	1.44053
NM_013218	-	i2	10073	chr1	232671408	232672109	1	1,	702	0	NONE	0.02	0.0960334
NM_001109454	+	i14	4570	chr1	157649153	157649273	1	1,	121	0	NONE	0.02	7.8607
NM_133406	-	i2	54214	chr1	43034915	43035254	1	1,	340	0	NONE	0.0322581	0
NM_001191634	+	i3	69311	chr1	251409830	251409865	1	1,	36	0	NONE	0.02	0.02
NM_001014167	-	i4	185701	chr1	237541081	237541130	1	1,	50	0	NONE	0.02	0
NM_001106276	-	i2	59908	chr1	137633056	137633141	1	1,	86	0	NONE	0.0227273	0.525253
NM_080894	-	i6	31528	chr1	15726864	15726900	1	1,	37	0	NONE	0.0263158	0
NM_001108500	-	i13	861	chr1	174462458	174462478	1	2,	21	0	NONE	0.04	0.04
NM_013070	-	i2	108535	chr1	7547995	7548185	1	1,	191	0	NONE	0.02	0.0847458
NM_001001801	+	i3	11137	chr1	20596816	20597079	2	2,4,	264	0	NONE	0.0909091	0
NM_001191634	+	i3	69311	chr1	251429633	251429966	2	1,1,	334	0	NONE	0.02	0.869688
NM_001005907	+	i6	1674	chr1	208123265	208123522	1	1,	258	0	NONE	0.02	0
NM_001139508	+	i5	4722	chr1	170113867	170113961	2	4,2,	95	0	NONE	0.0952381	0
NM_053607	+	i9	974	chr1	261591007	261591054	1	1,	48	0	NONE	0.03125	0
NM_001114502	+	i1	22436	chr1	185813843	185814854	1	1,	1012	0	NONE	0.02	0
NM_001107600	-	i5	74273	chr1	250808152	250808519	1	1,	368	0	NONE	0.0204082	0
NM_001011934	+	i2	27167	chr1	16675646	16675920	1	1,	275	0	NONE	0.02	0.0294118
NM_001191917	+	i8	3360	chr1	241233722	241234127	1	1,	406	0	NONE	0.027027	0
NM_183332	-	i1	2464	chr1	64184330	64184360	1	1,	31	0	NONE	0.02	0
NM_001107585	+	i10	3547	chr1	233830676	233830736	2	2,1,	61	0	NONE	0.0588235	0.02
NM_172067	+	i5	105764	chr1	171993353	171993743	1	1,	391	0	NONE	0.0322581	0
NM_001001801	+	i3	11137	chr1	20597048	20597079	1	1,	32	0	NONE	0.0277778	0
NM_053557	+	i10	11915	chr1	99619354	99619624	1	1,	271	0	NONE	0.02	0
NM_022700	-	i2	83153	chr1	251778359	251778558	1	1,	200	0	NONE	0.025	0
NM_022938	-	i1	113893	chr1	240226530	240226901	1	1,	372	0	NONE	0.02	0.113636
NM_012760	+	i7	642	chr1	7921489	7921663	1	1,	175	0	NONE	0.0204082	0
NM_001107533	+	i6	15998	chr1	138697888	138698006	1	1,	119	0	NONE	0.0238095	0
NM_031238	+	i1	84971	chr1	138419968	138419999	1	1,	32	0	NONE	0.02	4.05882
NM_001079884	-	i10	14689	chr1	169258730	169259088	2	31,16,	359	0	NONE	0.4	0
NM_022704	+	i2	2763	chr1	233980971	233981257	1	1,	287	0	NONE	0.0344828	0
NM_133519	+	i9	33433	chr1	68067639	68071584	2	11,10,	3946	0	NONE	0.183333	0.288958
NM_001108918	+	i4	33362	chr1	178231304	178231482	1	1,	179	0	NONE	0.0212766	1.4433
NM_012760	+	i7	642	chr1	7921192	7921307	1	1,	116	0	NONE	0.02	0.02
NM_012711	+	i12	8222	chr1	187360136	187360316	1	1,	181	0	NONE	0.0232558	0
NM_001191052	+	i13	3817	chr1	262216553	262216642	1	1,	90	0	NONE	0.0277778	0
NM_012711	+	i12	8222	chr1	187359979	187360143	1	1,	165	0	NONE	0.02	0.0232558
NM_181386	-	i2	63609	chr1	236335613	236335673	1	1,	61	0	NONE	0.02	0
NM_001004446	+	i27	30199	chr1	230154778	230156926	2	1,1,	2149	0	NONE	0.02	0
NM_017204	+	i4	16970	chr1	156640010	156642224	1	1,	2215	0	NONE	0.0204082	0.216632
NM_001106326	-	i18	5568	chr1	207910603	207910825	1	1,	223	0	NONE	0.02	0
NM_013070	-	i2	108535	chr1	7578519	7578704	1	1,	186	0	NONE	0.027027	0
NM_001114502	+	i4	5600	chr1	185825763	185825791	1	1,	29	0	NONE	0.02	0.0659341
NM_001013896	-	i4	47835	chr1	145808976	145808992	1	6,	17	0	NONE	0.122449	0
NM_021842	-	i3	2830	chr2_random	2924011	2924087	2	3,2,	77	0	NONE	0.0540541	0
NM_134414	+	i7	15179	chr17	40018228	40018592	1	1,	365	0	NONE	0.02	0.246914
NM_001004257	+	i3	7448	chr17	85855296	85856203	1	1,	908	0	NONE	0.02	0
NM_001025720	+	i4	4735	chr17	83417308	83417487	1	1,	180	0	NONE	0.025641	0
NM_001024273	-	i5	18619	chr17	47694568	47694789	1	1,	222	0	NONE	0.0217391	0
NM_001107357	+	i3	52450	chr17	59860575	59860748	1	1,	174	0	NONE	0.0204082	0
NM_001012213	-	i1	13667	chr17	16627578	16627930	1	1,	353	0	NONE	0.02	0
NM_001107339	-	i1	147054	chr17	17830064	17830145	1	1,	82	0	NONE	0.02	0
NM_001017510	-	i2	1501	chr17	47327192	47327239	2	3,7,	48	0	NONE	0.0985915	0
NM_001107354	-	i1	322260	chr17	48460734	48460787	2	1,1,	54	0	NONE	0.02	0
NM_001108412	-	i7	1867	chr17	40231342	40232064	1	1,	723	0	NONE	0.0208333	0.046875
NM_001109114	+	i4	31377	chr17	6340027	6340397	1	1,	371	0	NONE	0.02	0
NM_001107354	-	i1	322260	chr17	48460786	48460803	1	1,	18	0	NONE	0.0212766	0
NM_012731	-	i12	106675	chr17	11676883	11676917	1	1,	35	0	NONE	0.02	0.288136
NM_001107354	-	i1	322260	chr17	48460740	48460787	1	1,	48	0	NONE	0.02	0
NM_012731	-	i12	106675	chr17	11676847	11676944	1	1,	98	0	NONE	0.02	0.857955
NM_001107354	-	i1	322260	chr17	48460736	48460768	1	1,	33	0	NONE	0.02	0
NM_001012161	+	i2	12187	chr17	59495456	59495594	1	1,	139	0	NONE	0.02	0
NM_013164	-	i2	5898	chr17	60192834	60192867	1	1,	34	0	NONE	0.0294118	0.02
NM_001107354	-	i1	322260	chr17	48502182	48502255	1	1,	74	0	NONE	0.02	0
NM_001107354	-	i1	322260	chr17	48460736	48460773	1	1,	38	0	NONE	0.02	0
NM_001107354	-	i1	322260	chr17	48460736	48460754	1	1,	19	0	NONE	0.02	0
NM_020079	+	i5	50268	chr17	44134723	44134970	1	1,	248	0	NONE	0.025	0.0425532
NM_053851	+	i1	129026	chr17	88880582	88880658	1	1,	77	0	NONE	0.02	0
NM_001191556	+	i18	5925	chr17	21544757	21545009	1	1,	253	0	NONE	0.02	0.302158
NM_001106117	+	i22	56179	chr17	59195645	59195668	1	1,	24	0	NONE	0.0232558	0
NM_001191940	-	i11	52655	chr17	51592211	51592226	1	1,	16	0	NONE	0.0238095	0
NM_001107354	-	i1	322260	chr17	48460744	48460773	1	1,	30	0	NONE	0.02	0
NM_001108422	+	i9	28167	chr17	90929719	90929866	1	1,	148	0	NONE	0.02	0.449438
NM_001135756	+	i9	41327	chr16	35816219	35816363	1	1,	145	0	NONE	0.02	0.0686275
NM_001012050	-	i3	19609	chr16	37106310	37106466	1	1,	157	0	NONE	0.0217391	0
NM_001135756	+	i4	478215	chr16	35402262	35402684	1	1,	423	0	NONE	0.02	0
NM_001025028	-	i5	19872	chr16	9881928	9882126	1	1,	199	0	NONE	0.0246914	0
NM_001108399	-	i1	22566	chr16	20063445	20063904	1	2,	460	0	NONE	0.0588235	0
NM_001136098	+	i1	21786	chr16	70345526	70352205	1	1,	6680	0	NONE	0.02	0
NM_001170349	-	i1	22031	chr16	17310323	17310342	1	1,	20	0	NONE	0.0243902	0
NM_001037327	+	i16	9763	chr16	78319125	78319147	1	1,	23	0	NONE	0.02	0.0212766
NM_001169141	-	i36	1578	chr16	79331948	79331968	2	1,1,	21	0	NONE	0.02	0.356522
NM_001025028	-	i3	9188	chr16	9911580	9912039	1	1,	460	0	NONE	0.025	297
NM_031339	+	i15	10511	chr16	7778465	7778634	1	1,	170	0	NONE	0.02	0
NM_001013134	+	i12	4929	chr16	6419903	6420007	1	1,	105	0	NONE	0.0357143	0
NM_031112	+	i4	2209	chr16	46686	47965	6	32,21,5,4,5,13,	1280	0	NONE	0.8	0
NM_001127446	+	i1	13788	chr16	59315593	59315915	1	1,	323	0	NONE	0.0222222	0
NM_001025028	-	i3	9188	chr16	9911734	9911755	1	1,	22	0	NONE	0.0222222	81.86
NM_001135756	+	i9	41327	chr16	35821762	35822410	2	1,1,	649	0	NONE	0.02	0
NM_001107319	+	i1	320303	chr16	67194680	67194786	1	1,	107	0	NONE	0.0294118	0
NM_175595	-	i33	7214	chr16	4211576	4211697	1	1,	122	0	NONE	0.0238095	0
NM_175595	-	i5	43484	chr16	4696153	4696285	1	1,	133	0	NONE	0.0344828	0
NM_001031813	+	i2	10573	chr16	81200027	81200219	1	5,	193	0	NONE	0.0833333	0
NM_001047115	+	i1	30721	chr16	19518898	19519198	1	1,	301	0	NONE	0.0217391	0
NM_001134747	-	i2	64651	chr16	72689217	72689265	1	1,	49	0	NONE	0.02	0
NM_001169141	-	i13	7516	chr16	79372050	79372187	1	1,	138	0	NONE	0.0357143	0
NM_199376	-	i4	17207	chr18	27858054	27858145	1	1,	92	0	NONE	0.0204082	0.029703
NM_001007145	+	i7	44243	chr18	27722027	27722146	1	1,	120	0	NONE	0.02	0.169154
NM_019314	+	i3	73121	chr18	39599739	39599832	1	1,	94	0	NONE	0.0222222	0
NM_176075	-	i1	78522	chr18	57310919	57311045	1	1,	127	0	NONE	0.02	0.10303
NM_001107405	+	i2	33714	chr18	2115470	2115902	1	1,	433	0	NONE	0.010989	0
NM_001014151	+	i2	4099	chr18	73906201	73906610	1	1,	410	0	NONE	0.02	0.0861678
NM_001106133	+	i13	71900	chr18	72065188	72065211	1	1,	24	0	NONE	0.0277778	0
NM_001077667	+	i6	12554	chr18	66659884	66659911	1	1,	28	0	NONE	0.02	0
NM_001191941	-	i16	5704	chr18	24420636	24420723	1	1,	88	0	NONE	0.0208333	0.0428571
NM_001107389	+	i15	1909	chr18	32190145	32190228	1	1,	84	0	NONE	0.0238095	0
NM_001191836	+	i4	54496	chr18	63668993	63669043	1	1,	51	0	NONE	0.02	0
NM_053369	+	i5	68431	chr18	66287615	66287921	1	1,	307	0	NONE	0.02	0
NM_001008509	-	i1	4940	chr18	27092370	27092558	1	3,	189	0	NONE	0.0555556	0
NM_001107391	-	i19	66745	chr18	36836423	36843148	1	1,	6726	0	NONE	0.02	1.54
NM_001191836	+	i4	54496	chr18	63669009	63669043	1	1,	35	0	NONE	0.02	0
NM_031333	-	i4	120170	chr18	8225406	8225737	1	2,	332	0	NONE	0.04	0.0745342
NM_001008364	+	i1	85418	chr18	48727661	48727710	1	1,	50	0	NONE	0.0384615	0
NM_199376	-	i4	17207	chr18	27858118	27858153	1	1,	36	0	NONE	0.02	0.0336134
NM_031333	-	i4	120170	chr18	8225409	8225737	1	1,	329	0	NONE	0.02	0.0745342
NM_001008364	+	i1	85418	chr18	48727376	48727452	1	1,	77	0	NONE	0.02	0
NM_001008364	+	i1	85418	chr18	48726588	48726608	1	1,	21	0	NONE	0.025	0
NM_031333	-	i4	120170	chr18	8140696	8141987	2	7,8,	1292	0	NONE	0.121212	0
NM_001008364	+	i1	85418	chr18	48726723	48726840	1	1,	118	0	NONE	0.015625	0.02
NM_001008364	+	i1	85418	chr18	48726670	48726694	2	1,1,	25	0	NONE	0.0263158	0
NM_001107386	+	i5	7680	chr18	57217732	57217993	1	1,	262	0	NONE	0.02	0.0545455
NM_001107391	-	i19	66745	chr18	36836416	36843141	4	10,17,9,14,	6726	0	NONE	0.261538	1.96491
NM_001038495	-	i1	4705	chr18	40941534	40941553	1	1,	20	0	NONE	0.02	0.08
NM_001108426	+	i17	344	chr18	27107419	27107544	1	1,	126	0	NONE	0.02	0
NM_019346	-	i3	3428	chr18	75037506	75037689	1	1,	184	0	NONE	0.02	0
NM_001008364	+	i1	85418	chr18	48726608	48726654	1	1,	47	0	NONE	0.0263158	0
NM_053957	-	i3	939	chr18	29315892	29315907	1	1,	16	0	NONE	0.02	0
NM_001107398	+	i6	1653	chr18	24253660	24253723	1	1,	64	0	NONE	0.0133333	0
NM_001106131	-	i12	11584	chr18	77315905	77315961	1	1,	57	0	NONE	0.02	0.02
NM_199376	-	i4	17207	chr18	27858098	27858137	1	1,	40	0	NONE	0.02	0.029703
NM_199376	-	i4	17207	chr18	27858122	27858137	1	1,	16	0	NONE	0.02	0.0392157
NM_031333	-	i4	120170	chr18	8128457	8128476	1	1,	20	0	NONE	0.0416667	0
NM_001108427	-	i3	30200	chr18	29070764	29070785	1	1,	22	0	NONE	0.025	0
NM_001134341	+	i10	59224	chr3	76253186	76253379	1	1,	194	0	NONE	0.0232558	0
NM_001107753	+	i4	194878	chr3	82204963	82205073	2	2,1,	111	0	NONE	0.0425532	0
NM_031351	+	i1	62857	chr3	118601320	118601342	1	1,	23	0	NONE	0.02	0.02
NM_001077641	+	i5	38137	chr3	123263412	123263441	1	1,	30	0	NONE	0.0204082	0
NM_001144862	+	i2	88789	chr3	90736114	90736588	1	1,	475	0	NONE	0.02	0.069378
NM_017007	+	i3	5231	chr3	52796717	52797161	2	1,2,	445	0	NONE	0.04	0.02
NM_001177681	+	i17	10809	chr3	146788782	146789130	1	2,	349	0	NONE	0.04	0.0379747
NM_001107786	+	i2	72514	chr3	134358263	134358612	1	1,	350	0	NONE	0.02	0.05
NM_001177681	+	i17	10809	chr3	146788996	146789015	1	1,	20	0	NONE	0.0384615	0
NM_001108586	-	i2	898	chr3	90840953	90841022	1	1,	70	0	NONE	0.02	0.047619
NM_001039036	-	i1	15316	chr3	114191923	114191948	1	1,	26	0	NONE	0.0363636	0.441558
NM_001106543	-	i5	4960	chr3	156046855	156046887	1	1,	33	0	NONE	0.02	1.98077
NM_031698	+	i1	4554	chr3	147977124	147977470	2	1,4,	347	0	NONE	0.056338	0
NM_001077670	+	i2	12380	chr3	108822805	108823202	1	1,	398	0	NONE	0.0217391	0
NM_031773	+	i4	3212	chr3	116711548	116711571	2	1,3,	24	0	NONE	0.0555556	0
NM_001037766	+	i6	1074	chr3	114716400	114716632	2	1,1,	233	0	NONE	0.826923	0
NM_001013917	+	i11	70803	chr3	24671776	24671805	1	1,	30	0	NONE	0.02	0
NM_001109206	-	i16	8403	chr3	118401233	118401285	1	1,	53	0	NONE	0.02	0.02
NM_001077641	+	i3	175840	chr3	122893145	122895690	1	1,	2546	0	NONE	0.02	0.0204082
NM_001100850	+	i1	76477	chr3	10832359	10832380	1	1,	22	0	NONE	0.0238095	0.0263158
NM_001177681	+	i17	10809	chr3	146788794	146788951	1	1,	158	0	NONE	0.0227273	0.0379747
NM_133582	-	i1	8333	chr3	148271633	148272015	1	1,	383	0	NONE	0.0212766	6.16019
NM_001012093	-	i2	11526	chr3	160031483	160032740	1	1,	1258	0	NONE	0.027027	0
NM_138710	+	i13	1674	chr3	14832112	14832157	1	2,	46	0	NONE	0.0344828	0
NM_134452	+	i1	34484	chr3	6847982	6848059	1	1,	78	0	NONE	0.0277778	0
NM_001177681	+	i17	10809	chr3	146788987	146790156	1	1,	1170	0	NONE	0.02	0
NM_001107732	-	i3	14769	chr3	40774530	40774744	1	1,	215	0	NONE	0.02	0
NM_001047860	-	i4	16105	chr3	158214416	158214755	6	3,2,3,1,6,2,	340	0	NONE	0.0833333	0.02
NM_001177681	+	i17	10809	chr3	146788919	146788954	2	1,1,	36	0	NONE	0.02	0
NM_001025694	+	i1	1344	chr3	3381517	3381538	1	1,	22	0	NONE	0.02	0
NM_001108594	+	i3	18371	chr3	133192859	133192880	1	1,	22	0	NONE	0.025641	0
NM_001177681	+	i17	10809	chr3	146788789	146788937	1	1,	149	0	NONE	0.010989	0.0379747
NM_001107803	-	i7	2355	chr3	156319882	156320089	1	1,	208	0	NONE	0.025641	0
NM_001013917	+	i11	70803	chr3	24671778	24671805	2	1,1,	28	0	NONE	0.02	0
NM_001107797	-	i2	9233	chr3	151848299	151848784	1	1,	486	0	NONE	0.025	0
NM_001047089	+	i2	12015	chr3	103228231	103228249	1	1,	19	0	NONE	0.0227273	0
NM_001107830	+	i1	10775	chr3	10998432	10998529	1	1,	98	0	NONE	0.025641	0
NM_001191065	-	i4	9918	chr3	112980897	112981101	1	1,	205	0	NONE	0.0204082	3.36
NM_001177822	+	i2	21055	chr3	114425383	114425491	2	1,1,	109	0	NONE	0.02	0.115702
NM_199106	+	i7	171206	chr3	36464835	36466429	2	8,2,	1595	0	NONE	0.129032	0
NM_012647	+	i10	1260	chr3	47657457	47657485	1	1,	29	0	NONE	0.02	0
NM_001107808	-	i2	18480	chr3	170554182	170554964	1	2,	783	0	NONE	0.04	0
NM_001134341	+	i1	35827	chr3	76112662	76112977	1	1,	316	0	NONE	0.02	0.677551
NM_001108603	-	i3	107094	chr3	153025387	153025410	1	1,	24	0	NONE	0.0263158	0
NM_001047860	-	i4	16105	chr3	158216200	158216412	6	240,126,350,349,79,92,	213	0	NONE	4.67045	0.0217391
NM_031773	+	i12	3229	chr3	116726235	116726676	1	1,	442	0	NONE	0.02	0
NM_001047860	-	i4	16105	chr3	158216460	158216714	6	857,521,313,274,547,569,	255	0	NONE	8.19444	0.0208333
NM_001013923	-	i15	52070	chr3	147402234	147402833	2	2,1,	600	0	NONE	0.04	0.0223881
NM_001108577	+	i1	8621	chr3	9464866	9464980	1	1,	115	0	NONE	0.02	0
NM_001033927	-	i7	39489	chr3	55613924	55613938	1	1,	15	0	NONE	0.0232558	0
NM_001013917	+	i12	75580	chr3	24799514	24799539	1	1,	26	0	NONE	0.02	0
NM_001107834	-	i3	157343	chr3	13271869	13271918	1	2,	50	0	NONE	0.04	0.02
NM_001122975	-	i3	1570	chr3	68419135	68419493	1	1,	359	0	NONE	0.02	0.222591
NM_053573	+	i3	1895	chr3	7178592	7178974	1	1,	383	0	NONE	0.02	0.0714286
NM_001009969	+	i3	391891	chr15	5730976	5734671	1	1,	3696	0	NONE	0.02	0
NM_017318	-	i1	74193	chr15	45715903	45715919	1	1,	17	0	NONE	0.0232558	0.0204082
NM_001107261	-	i1	13955	chr15	27633123	27633467	1	1,	345	0	NONE	0.02	0
NM_001008863	+	i2	17188	chr15	3925056	3925073	1	1,	18	0	NONE	0.02	0.0224719
NM_001107285	+	i2	259211	chr15	100024070	100024310	1	1,	241	0	NONE	0.02	0.305369
NM_001107254	+	i3	10680	chr15	22906083	22906158	1	1,	76	0	NONE	0.02	0
NM_001008863	+	i2	17188	chr15	3925035	3925136	1	2,	102	0	NONE	0.0392157	0.0232558
NM_001024272	-	i1	86855	chr15	38513537	38514170	1	2,	634	0	NONE	0.04	0
NM_080888	-	i2	5918	chr15	46529538	46529767	1	1,	230	0	NONE	0.0208333	0
NM_053442	-	i1	17390	chr15	32858191	32858376	2	13,14,	186	0	NONE	0.269231	0.0545455
NM_001105759	-	i1	111985	chr15	106799707	106799878	1	1,	172	0	NONE	0.0222222	0
NM_017045	-	i2	20161	chr15	53946839	53947222	1	1,	384	0	NONE	0.0204082	0
NM_001008863	+	i2	17188	chr15	3924511	3925287	1	1,	777	0	NONE	0.0217391	2.78495
NM_001108371	+	i2	34717	chr15	8777532	8777563	1	1,	32	0	NONE	0.02	0
NM_001008863	+	i2	17188	chr15	3925076	3925099	1	1,	24	0	NONE	0.025	0.02
NM_031828	+	i4	61643	chr15	594297	594395	2	8,8,	99	0	NONE	0.118421	0
NM_001107285	+	i1	29978	chr15	99937501	99937635	2	1,1,	135	0	NONE	0.02	0
NM_001191688	-	i3	318889	chr15	76104828	76104849	1	1,	22	0	NONE	0.0243902	0
NM_001008863	+	i2	17188	chr15	3925056	3925106	2	1,1,	51	0	NONE	0.0227273	0.0224719
NM_001008863	+	i2	17188	chr15	3925050	3925112	1	1,	63	0	NONE	0.0208333	0.027027
NM_031042	-	i4	48381	chr15	56875659	56876178	1	1,	520	0	NONE	0.02	0
NM_001107254	+	i3	10680	chr15	22906195	22906321	1	1,	127	0	NONE	0.02	0
NM_001037645	-	i6	1199	chr15	27711236	27711416	1	1,	181	0	NONE	0.0277778	0
NM_001008863	+	i2	17188	chr15	3925071	3925088	1	1,	18	0	NONE	0.02	0.02
NM_001012042	+	i1	185554	chr15	42918426	42920166	2	1,1,	1741	0	NONE	0.0204082	0.0816327
NM_031828	+	i27	6053	chr15	904599	904631	1	1,	33	0	NONE	0.02	0.0208333
NM_001008863	+	i2	17188	chr15	3925035	3925097	1	1,	63	0	NONE	0.0217391	0.027027
NM_001024794	-	i10	1103	chr15	27744466	27744864	1	1,	399	0	NONE	0.02	0
NM_001007007	+	i9	5158	chr15	41595045	41595141	1	1,	97	0	NONE	0.02	0
NM_001008863	+	i2	17188	chr15	3925062	3925124	1	1,	63	0	NONE	0.0263158	0.0232558
NM_001008863	+	i2	17188	chr15	3925050	3925133	1	1,	84	0	NONE	0.02	0.0232558
NM_001191688	-	i1	330841	chr15	76730036	76730809	1	2,	774	0	NONE	0.04	0.554201
NM_001004204	-	i1	2080	chr12	27492838	27492969	1	1,	132	0	NONE	0.02	0
NM_001047901	-	i13	2914	chr12	46565203	46565240	1	1,	38	0	NONE	0.02	0
NM_001191665	+	i1	9618	chr12	33192943	33193083	1	1,	141	0	NONE	0.0238095	0
NM_053677	-	i6	2327	chr12	45948949	45949072	1	1,	124	0	NONE	0.02	0
NM_001105928	+	i1	22348	chr12	33693279	33693403	1	1,	125	0	NONE	0.02	0
NM_001011902	+	i1	3516	chr12	20762985	20763143	1	1,	159	0	NONE	0.0222222	0
NM_001105910	-	i8	688	chr12	11537201	11537445	2	1,1,	245	0	NONE	0.0232558	0
NM_031338	+	i2	134713	chr12	34850528	34850830	1	1,	303	0	NONE	0.02	0.02
NM_001105928	+	i1	22348	chr12	33693358	33693408	1	1,	51	0	NONE	0.0204082	0
NM_053330	-	i1	1180	chr12	8719206	8719260	1	3,	55	0	NONE	0.06	0.02
NM_133518	+	i7	1922	chr12	36732544	36732564	1	1,	21	0	NONE	0.0333333	0
NM_001109060	+	i1	109064	chr12	3573879	3581307	1	1,	7429	0	NONE	0.025	0
NM_001109060	+	i1	109064	chr12	3581207	3581307	6	12,5,2,2,5,10,	101	0	NONE	0.3	0
NM_001001504	+	i22	13135	chr12	23409614	23409854	2	1,1,	241	0	NONE	0.030303	0
NM_001105928	+	i1	22348	chr12	33693328	33693408	1	1,	81	0	NONE	0.02	0
NM_001105928	+	i1	22348	chr12	33693386	33693501	1	1,	116	0	NONE	0.02	0.037037
NM_001025033	+	i1	4374	chr12	15686974	15687014	1	1,	41	0	NONE	0.0243902	0
NM_001105928	+	i1	22348	chr12	33693328	33693373	1	1,	46	0	NONE	0.0227273	0
NM_001105908	-	i9	2084	chr12	11013094	11013173	1	1,	80	0	NONE	0.02	0
NM_001107149	+	i2	13736	chr12	46053249	46053298	2	2,1,	50	0	NONE	0.0266667	0
NM_198727	+	i1	131235	chr12	29595603	29595734	1	1,	132	0	NONE	0.0294118	0
NM_031338	+	i2	134713	chr12	34884964	34884978	1	1,	15	0	NONE	0.02	0
NM_001134736	-	i3	4218	chr2	244269849	244269889	1	1,	41	0	NONE	0.0243902	0
NM_012830	-	i1	279349	chr2	196528236	196530389	2	3,9,	2154	0	NONE	0.140625	3.03444
NM_001012078	-	i10	6889	chr2	180558639	180558712	1	1,	74	0	NONE	0.04	0
NM_053599	-	i2	2642	chr2	181446836	181447011	4	14,13,1,3,	176	0	NONE	0.25	0
NM_173111	+	i7	9718	chr2	182322852	182323158	1	1,	307	0	NONE	0.02	0
NM_001106399	+	i4	5952	chr2	3049812	3049954	1	1,	143	0	NONE	0.02	2.22269
NM_001003401	+	i1	276367	chr2	27606444	27606646	1	1,	203	0	NONE	0.02	0.02
NM_001106410	-	i1	17712	chr2	42789581	42789938	1	1,	358	0	NONE	0.02	0
NM_001107646	+	i24	12906	chr2	24865645	24865766	1	1,	122	0	NONE	0.030303	0
NM_001107662	+	i2	3563	chr2	116836068	116836113	1	1,	46	0	NONE	0.02	0
NM_053868	-	i4	484230	chr2	111611778	111612010	1	1,	233	0	NONE	0.025641	0
NM_021771	-	i10	11439	chr2	123129670	123130346	1	1,	677	0	NONE	0.02	0.0837696
NM_001100666	+	i4	458837	chr2	158458651	158458816	1	1,	166	0	NONE	0.02	0.207031
NM_001012183	+	i2	3877	chr2	252441746	252442103	1	1,	358	0	NONE	0.02	0
NM_012830	-	i1	279349	chr2	196530611	196530657	1	1,	47	0	NONE	0.02	0.215278
NM_001107646	+	i24	12906	chr2	24865628	24865692	1	1,	65	0	NONE	0.0294118	0
NM_001108561	-	i15	2268	chr2	203213403	203213516	2	1,1,	114	0	NONE	0.0222222	0.02
NM_001005765	-	i1	56557	chr2	201011821	201012277	1	1,	457	0	NONE	0.02	0
NM_001107667	-	i3	1140	chr2	120149237	120149355	1	1,	119	0	NONE	0.02	0.0780488
NM_001107712	-	i5	2106	chr2	200278080	200278137	1	1,	58	0	NONE	0.0294118	0
NM_201417	-	i14	4949	chr2	171054073	171054522	1	1,	450	0	NONE	0.0204082	0
NM_032059	-	i6	2127	chr2	116760014	116760129	4	1,1,1,1,	116	0	NONE	0.030303	0
NM_021771	-	i10	11439	chr2	123130263	123130346	2	1,1,	84	0	NONE	0.0204082	0.02
NM_001107662	+	i2	3563	chr2	116836066	116836096	1	1,	31	0	NONE	0.0204082	0
NM_201417	-	i14	4949	chr2	171058539	171058578	1	1,	40	0	NONE	0.02	0
NM_001191710	+	i2	26902	chr2	199164336	199164401	1	2,	66	0	NONE	0.037037	0
NM_001014256	-	i3	3406	chr2	23966638	23966776	1	1,	139	0	NONE	0.02	0
NM_001035255	-	i2	3727	chr2	256168275	256168740	1	1,	466	0	NONE	0.02	0
NM_001109183	+	i2	166041	chr2	142134607	142134755	2	11,15,	149	0	NONE	0.283019	0
NM_001107450	-	i13	505	chr2	243116614	243116631	2	1,1,	18	0	NONE	0.0238095	0
NM_001025146	-	i4	551353	chr2	46251555	46251779	2	1,1,	225	0	NONE	0.02	0
NM_012584	-	i2	7188	chr2	193254583	193254944	1	1,	362	0	NONE	0.037037	0
NM_001135871	+	i5	9056	chr2	230858147	230858248	1	1,	102	0	NONE	0.025641	0
NM_001011929	-	i5	7398	chr2	242883354	242885233	1	1,	1880	0	NONE	0.0232558	0
NM_013135	-	i1	42244	chr2	14253413	14253544	1	1,	132	0	NONE	0.0212766	0.0582011
NM_021771	-	i10	11439	chr2	123130379	123130422	1	1,	44	0	NONE	0.02	0
NM_031616	+	i9	1549	chr2	255656599	255656831	2	2,1,	233	0	NONE	0.0447761	0
NM_001127544	+	i3	8866	chr2	204737303	204737344	1	1,	42	0	NONE	0.03125	0
NM_021771	-	i10	11439	chr2	123130183	123130330	1	1,	148	0	NONE	0.0344828	0.03
NM_012830	-	i1	279349	chr2	196530568	196530649	1	1,	82	0	NONE	0.02	0.303226
NM_021771	-	i10	11439	chr2	123130231	123130246	2	2,2,	16	0	NONE	0.0344828	0.02
NM_001100666	+	i4	458837	chr2	158458641	158458816	1	1,	176	0	NONE	0.02	0.211321
NM_021771	-	i10	11439	chr2	123130323	123130350	1	3,	28	0	NONE	0.05	0
NM_001168000	+	i6	2098	chr2	43016750	43016864	1	1,	115	0	NONE	0.02	0
NM_022620	-	i17	10978	chr2	59245033	59245056	1	1,	24	0	NONE	0.0227273	0
NM_001107662	+	i2	3563	chr2	116836014	116836102	1	2,	89	0	NONE	0.04	0
NM_001100702	+	i1	28980	chr2	204174637	204174859	1	1,	223	0	NONE	0.04	0
NM_013135	-	i1	42244	chr2	14253413	14253498	1	1,	86	0	NONE	0.0227273	0.0806452
NM_001191957	-	i8	36345	chr2	22581519	22581677	1	1,	159	0	NONE	0.025	0
NM_001100986	-	i1	13547	chr2	199008356	199008734	1	1,	379	0	NONE	0.0243902	0
NM_001039609	-	i11	2758	chr2	219209386	219209510	2	2,2,	125	0	NONE	0.0350877	0.04
NM_001037183	-	i6	2083	chr2	118937703	118937861	1	1,	159	0	NONE	0.02	0
NM_001106465	-	i7	46851	chr2	205485188	205485214	1	1,	27	0	NONE	0.02	0.0204082
NM_031329	-	i4	18918	chr2	31341186	31341518	2	1,1,	333	0	NONE	0.02	0
NM_001024869	-	i2	72258	chr2	146811719	146811792	1	1,	74	0	NONE	0.0204082	1.41844
NM_001100666	+	i4	458837	chr2	158458645	158458686	1	1,	42	0	NONE	0.02	0.0204082
NM_001035255	-	i2	3727	chr2	256167445	256167800	2	1,1,	356	0	NONE	0.0208333	0.02
NM_001107662	+	i2	3563	chr2	116836066	116836102	1	1,	37	0	NONE	0.02	0
NM_001135871	+	i5	9056	chr2	230858244	230858399	1	1,	156	0	NONE	0.0212766	0
NM_001107662	+	i2	3563	chr2	116836253	116836310	1	1,	58	0	NONE	0.02	0.0106383
NM_024365	-	i1	13271	chr5_random	1691810	1691827	1	1,	18	0	NONE	0.02	0.0422535
NM_024365	-	i1	13271	chr5_random	1691810	1691829	1	1,	20	0	NONE	0.02	0.0422535
NM_001044236	-	i2	2754	chrUn	25423027	25423042	2	1,1,	16	0	NONE	0.428571	0
NM_001025002	+	i6	3558	chrUn	438466	438583	1	1,	118	0	NONE	0.02	0.02
NM_001012466	+	i3	1853	chrUn	51809744	51809996	1	1,	253	0	NONE	0.0227273	0
NM_001025002	+	i6	3558	chrUn	438765	438996	1	1,	232	0	NONE	0.02	3.3321
NM_001109075	+	i2	2089	chr13	87008682	87008699	1	1,	18	0	NONE	0.02	0
NM_001047866	+	i1	214556	chr13	22887961	22888145	1	1,	185	0	NONE	0.02	0.252874
NM_198762	+	i1	94883	chr13	53445196	53445285	1	1,	90	0	NONE	0.02	0.146667
NM_001107177	+	i1	26632	chr13	47525698	47525748	1	1,	51	0	NONE	0.02	0
NM_001013034	+	i6	6564	chr13	57579812	57580087	1	1,	276	0	NONE	0.0131579	1.51282
NM_001108856	+	i6	3138	chr13	78261031	78261137	6	5,6,4,4,3,4,	107	0	NONE	0.214286	0
NM_001110763	-	i5	16987	chr13	40159582	40159677	1	1,	96	0	NONE	0.0357143	0
NM_001107186	+	i5	75590	chr13	71877287	71877362	1	1,	76	0	NONE	0.0111111	0
NM_001107177	+	i1	26632	chr13	47525696	47525743	1	1,	48	0	NONE	0.02	0
NM_001107186	+	i5	75590	chr13	71845964	71846084	2	2,2,	121	0	NONE	0.047619	0
NM_021657	+	i1	102404	chr13	12394639	12394778	1	1,	140	0	NONE	0.02	0.03
NM_080477	-	i14	7167	chr13	43628854	43628873	1	1,	20	0	NONE	0.0204082	1.26271
NM_001100639	-	i14	1931	chr13	81610063	81610178	1	1,	116	0	NONE	0.0208333	0
NM_053966	-	i27	1970	chr13	68244527	68244733	2	1,1,	207	0	NONE	0.02	0
NM_021684	+	i14	8387	chr13	81250604	81250634	1	1,	31	0	NONE	0.0454545	0.02
NM_001134862	-	i8	26861	chr13	83844667	83844913	1	1,	247	0	NONE	0.0208333	0
NM_001014130	-	i1	13641	chr13	77666371	77666764	2	1,1,	394	0	NONE	0.02	6.04852
NM_053966	-	i27	1970	chr13	68244524	68244731	2	1,1,	208	0	NONE	0.02	0
NM_001191669	+	i6	78225	chr13	42626985	42627167	1	1,	183	0	NONE	0.02	0
NM_001109667	-	i1	7254	chr13	80989067	80989096	1	4,	30	0	NONE	0.056338	0.030303
NM_001012023	-	i15	2926	chr13	32375884	32376245	1	1,	362	0	NONE	0.02	0.169173
NM_031777	+	i1	3400	chr13	87338558	87338902	2	7,4,	345	0	NONE	0.235294	0
NM_001047866	+	i1	214556	chr13	22863999	22864073	1	1,	75	0	NONE	0.02	0
NM_001134496	+	i8	2072	chr13	96687000	96687015	2	1,1,	16	0	NONE	0.0322581	0
NM_001047866	+	i1	214556	chr13	22887782	22888181	1	1,	400	0	NONE	0.02	0.330144
NM_001107177	+	i1	26632	chr13	47525698	47525757	1	1,	60	0	NONE	0.02	0
NM_198762	+	i1	94883	chr13	53445190	53445279	1	1,	90	0	NONE	0.02	0.116129
NM_001047925	+	i2	5534	chr13	46527313	46528061	4	2,2,1,7,	749	0	NONE	0.112903	0
NM_001047925	+	i2	5534	chr13	46524959	46525043	1	1,	85	0	NONE	0.02	1.16867
NM_001170603	+	i9	54744	chr13	73846389	73846478	1	1,	90	0	NONE	0.0111111	0.0571429
NM_053966	-	i27	1970	chr13	68244525	68244733	1	1,	209	0	NONE	0.02	0
NM_001047873	+	i10	44982	chr13	8236123	8236547	1	1,	425	0	NONE	0.025	0
NM_053966	-	i27	1970	chr13	68244522	68244731	1	1,	210	0	NONE	0.02	0
NM_001047866	+	i13	165911	chr13	23648620	23648651	5	2,2,1,1,1,	32	0	NONE	0.0701754	0
NM_001191669	+	i11	98810	chr13	42781833	42781929	2	1,1,	97	0	NONE	0.04	0
NM_001047865	+	i21	56047	chr13	29671641	29671892	1	1,	252	0	NONE	0.02	0
NM_001106996	-	i22	17147	chr10	31369946	31370124	2	3,3,	179	0	NONE	0.0555556	0.0245902
NM_001108285	+	i7	2733	chr10	67911730	67912205	1	1,	476	0	NONE	0.02	0.0222222
NM_022281	-	i1	38999	chr10	545361	545537	2	1,1,	177	0	NONE	0.0204082	0.0377358
NM_001191922	-	i2	264707	chr10	52993105	52999496	1	1,	6392	0	NONE	0.02	0
NM_001108293	-	i1	6041	chr10	85574598	85575985	2	2,2,	1388	0	NONE	0.0363636	0.0603448
NM_020088	-	i3	483897	chr10	21417528	21417978	1	1,	451	0	NONE	0.02	0
NM_001185046	-	i2	1827	chr10	13708386	13708651	1	1,	266	0	NONE	0.025641	0.02
NM_001014114	+	i4	5268	chr10	182947	183055	1	1,	109	0	NONE	0.02	0
NM_001108298	+	i4	844	chr10	87687478	87687731	1	1,	254	0	NONE	0.0227273	0
NM_016991	-	i1	55281	chr10	28893054	28893300	1	1,	247	0	NONE	0.02	0
NM_001005531	-	i1	8114	chr10	92403937	92404057	1	1,	121	0	NONE	0.02	0
NM_001017476	-	i5	1021	chr10	56742351	56742417	1	1,	67	0	NONE	0.0285714	0
NM_001106988	+	i2	2530	chr10	14137447	14138317	1	1,	871	0	NONE	0.02	0.74505
NM_001108293	-	i1	6041	chr10	85574750	85575975	2	1,6,	1226	0	NONE	0.0909091	0.0615385
NM_001107048	+	i3	2387	chr10	87573453	87573533	1	1,	81	0	NONE	0.02	0.557576
NM_001115033	+	i12	1282	chr10	14089120	14089336	1	1,	217	0	NONE	0.02	0.401384
NM_001008804	-	i6	759	chr10	88289099	88289152	1	1,	54	0	NONE	0.0208333	1.11765
NM_001114606	-	i2	6257	chr10	48077210	48077572	1	1,	363	0	NONE	0.02	0.0735294
NM_023988	-	i1	7730	chr10	36397466	36397500	2	1,2,	35	0	NONE	0.0392157	0
NM_199082	-	i1	6673	chr10	110278872	110279323	1	1,	452	0	NONE	0.025641	0
NM_022281	-	i1	38999	chr10	545253	545529	1	1,	277	0	NONE	0.02	0.030303
NM_001080207	+	i4	8639	chr10	84463277	84463536	1	1,	260	0	NONE	0.0238095	0
NM_001108290	+	i18	3612	chr10	82731175	82731361	1	1,	187	0	NONE	0.0204082	0
NM_001107061	-	i11	2494	chr10	96194811	96194933	1	1,	123	0	NONE	0.02	0
NM_001105853	-	i4	1087	chr10	106032309	106032365	2	3,1,	57	0	NONE	0.0731707	0
NM_001168703	-	i7	1795	chr10	109427620	109427638	1	1,	19	0	NONE	0.02	0
NM_001009677	-	i2	6076	chr10	92590444	92590643	1	1,	200	0	NONE	0.02	0
NM_022281	-	i1	38999	chr10	545485	545743	2	1,1,	259	0	NONE	0.02	0.02
NM_001005531	-	i1	8114	chr10	92404300	92404326	1	1,	27	0	NONE	0.02	6.49153
NM_017231	+	i7	6092	chr10	62935875	62936077	1	1,	203	0	NONE	0.0227273	0.0860215
NM_053419	+	i18	17190	chr10	72321578	72321592	1	1,	15	0	NONE	0.0816327	0
NM_001014118	-	i3	1449	chr10	47541531	47541562	1	1,	32	0	NONE	0.0208333	0
NM_031321	+	i33	8744	chr10	20562289	20562321	4	2,5,2,1,	33	0	NONE	0.208333	0
NM_031604	+	i1	2189	chr10	89949243	89949277	1	1,	35	0	NONE	0.02	0
NM_022281	-	i1	38999	chr10	545523	545631	1	1,	109	0	NONE	0.15	0.02
NM_001105807	+	i4	4722	chr10	62155543	62155686	1	1,	144	0	NONE	0.02	0.0426829
NM_001168703	-	i7	1795	chr10	109427831	109427868	1	1,	38	0	NONE	0.0208333	0.02
NM_053377	+	i17	1932	chr10	39062374	39062407	1	1,	34	0	NONE	0.02	0
NM_001005531	-	i1	8114	chr10	92403935	92404057	1	1,	123	0	NONE	0.02	0
NM_022193	+	i41	3812	chr10	72621306	72622051	2	1,2,	746	0	NONE	0.0363636	0.0215054
NM_001107045	-	i2	18150	chr10	85693163	85693457	1	1,	295	0	NONE	0.0208333	0
NM_001024765	+	i6	1783	chr10	90583347	90583463	2	1,1,	117	0	NONE	0.02	0
NM_001105764	-	i3	1554	chr10	12825503	12825676	2	9,6,	174	0	NONE	0.147059	0
NM_001108288	+	i25	31135	chr10	75513312	75513364	1	1,	53	0	NONE	0.02	0.37234
NM_001013856	-	i13	1460	chr10	35140090	35140473	1	1,	384	0	NONE	0.0208333	0.861905
NM_001105764	-	i3	1554	chr10	12824946	12825424	2	6,9,	479	0	NONE	0.125	0.0338164
NM_001108286	-	i2	26215	chr10	75237006	75237430	1	1,	425	0	NONE	0.02	0
NM_001037188	+	i4	9083	chr10	15146520	15147311	2	1,1,	792	0	NONE	0.0204082	0.284264
NM_001105816	+	i8	1860	chr10	64628912	64628992	1	1,	81	0	NONE	0.02	0
NM_012609	+	i29	5397	chr10	65641050	65641233	1	1,	184	0	NONE	0.02	0.105634
NM_145775	-	i7	620	chr10	87542058	87542262	2	2,1,	205	0	NONE	0.0338983	2.45608
NM_001100551	+	i5	629	chr10	45513722	45514067	1	1,	346	0	NONE	0.02	0
NM_001013117	+	i5	3369	chr10	64064119	64064222	1	1,	104	0	NONE	0.02	0.02
NM_001172089	-	i21	4805	chr10	43759918	43760006	1	1,	89	0	NONE	0.025	0
NM_013178	-	i23	1362	chr10	95714905	95715148	1	1,	244	0	NONE	0.02	0
NM_001130989	+	i1	9872	chr7	1353998	1354468	1	1,	471	0	NONE	0.0277778	0
NM_001044245	-	i2	101850	chr7	101486088	101486207	1	1,	120	0	NONE	0.02	0.02
NM_001013952	+	i5	368569	chr7	19077402	19080035	1	1,	2634	0	NONE	0.02	0
NM_001130695	+	i16	6434	chr7	120138816	120138910	1	1,	95	0	NONE	0.02	0
NM_022925	-	i4	4087	chr7	46395964	46396027	1	1,	64	0	NONE	0.02	0.0280374
NM_001033070	+	i10	4660	chr7	2174491	2174646	1	1,	156	0	NONE	0.02	0
NM_001130536	+	i4	2087	chr7	74589181	74589384	2	22,14,	204	0	NONE	0.318841	0.130435
NM_012821	-	i1	5149	chr7	137355667	137355701	1	1,	35	0	NONE	0.02	0.0895522
NM_001171177	-	i8	87342	chr7	43775121	43775341	1	1,	221	0	NONE	0.025	0.138298
NM_019375	+	i10	2486	chr7	120667840	120668153	1	1,	314	0	NONE	0.02	0
NM_001108108	+	i14	3630	chr7	134614393	134614783	1	1,	391	0	NONE	0.02	0.0294118
NM_001108110	-	i1	2505	chr7	137313756	137313791	1	1,	36	0	NONE	0.0227273	0
NM_019266	+	i1	18474	chr7	139691001	139691544	2	3,1,	544	0	NONE	0.0545455	0
NM_001130563	+	i8	8686	chr7	95929892	95930193	1	1,	302	0	NONE	0.0277778	0
NM_001013952	+	i5	368569	chr7	19077402	19081823	2	2,1,	4422	0	NONE	0.04	0.02
NM_130829	-	i1	13379	chr7	11418900	11418975	1	2,	76	0	NONE	0.0465116	0
NM_053514	+	i2	44068	chr7	46069769	46069803	1	1,	35	0	NONE	0.02	0.125
NM_001130501	+	i3	102580	chr7	76369446	76369474	1	1,	29	0	NONE	0.02	0.280374
NM_001109976	+	i6	1110	chr7	118394338	118394479	1	1,	142	0	NONE	0.02	0
NM_031597	-	i2	262166	chr7	103414115	103414222	1	1,	108	0	NONE	0.0227273	0
NM_001164297	-	i1	34000	chr7	114254092	114254118	1	1,	27	0	NONE	0.02	0
NM_001034156	-	i16	157555	chr7	110508021	110530341	2	3,2,	22321	0	NONE	0.0588235	0.024
NM_031153	-	i2	1852	chr7	114399781	114399920	2	1,2,	140	0	NONE	0.04	0
NM_001191784	-	i1	120260	chr7	61557589	61557613	1	1,	25	0	NONE	0.0217391	0
NM_022925	-	i4	4087	chr7	46395892	46395995	1	1,	104	0	NONE	0.02	0.0289017
NM_001024876	+	i2	36877	chr7	96184860	96185323	1	1,	464	0	NONE	0.02	0
NM_001134842	+	i2	5873	chr7	94623784	94624201	3	1,1,1,	418	0	NONE	0.0227273	0.0204082
NM_053594	+	i1	44468	chr7	55359339	55359364	1	1,	26	0	NONE	0.0217391	0
NM_001012195	+	i1	11517	chr7	1710705	1710800	2	4,3,	96	0	NONE	0.0784314	0
NM_017109	+	i5	210796	chr7	19676399	19677094	1	2,	696	0	NONE	0.0392157	2.52067
NM_017109	+	i5	210796	chr7	19676668	19676723	1	1,	56	0	NONE	0.02	3.87413
NM_001013952	+	i5	368569	chr7	18988734	18989208	1	1,	475	0	NONE	0.02	0
NM_139252	+	i1	2786	chr7	11695984	11696104	1	1,	121	0	NONE	0.02	0
NM_175598	-	i2	20335	chr7	20951934	20952155	1	1,	222	0	NONE	0.02	0.0526316
NM_001108098	+	i2	30323	chr7	56958963	56959042	1	1,	80	0	NONE	0.0208333	0
NM_001108742	+	i6	21083	chr7	22627060	22627106	1	1,	47	0	NONE	0.0243902	0.02
NM_001197907	+	i3	169566	chr7	77367274	77367809	1	2,	536	0	NONE	0.0384615	0.0914397
NM_001107641	+	i9	29352	chr20	54952994	54953049	1	1,	56	0	NONE	0.02	0.0204082
NM_053644	-	i35	36977	chr20	27681389	27681563	1	1,	175	0	NONE	0.02	0
NM_001107641	+	i9	29352	chr20	54952994	54953053	1	1,	60	0	NONE	0.02	0.0204082
NM_001002807	-	i5	338017	chr20	3506302	3506549	1	1,	248	0	NONE	0.02	0
NM_001002807	-	i5	338017	chr20	3740075	3741945	1	1,	1871	0	NONE	0.0204082	0
NM_001012076	+	i1	21515	chr20	18821834	18821993	1	1,	160	0	NONE	0.02	0
NM_001047096	-	i1	21146	chr20	45235788	45235980	1	1,	193	0	NONE	0.02	0
NM_031805	-	i1	271127	chr20	19564984	19565043	1	1,	60	0	NONE	0.0285714	0
NM_001083966	+	i30	2081	chr20	44031268	44031577	1	1,	310	0	NONE	0.0238095	0
NM_012755	+	i8	3955	chr20	43659336	43659533	1	1,	198	0	NONE	0.04	0
NM_001012176	-	i2	5029	chr20	9643925	9643943	2	1,1,	19	0	NONE	0.0222222	0
NM_012755	+	i12	15785	chr20	43670094	43675185	2	4,1,	5092	0	NONE	0.0727273	0
NM_001002807	-	i5	338017	chr20	3829939	3831741	2	8,3,	1803	0	NONE	0.135593	0.989784
NM_001166344	+	i1	118292	chr20	4448811	4448832	1	4,	22	0	NONE	0.0784314	0
NM_001145456	-	i8	1629	chr20	37355169	37355204	1	1,	36	0	NONE	0.02	0
NM_001107641	+	i9	29352	chr20	54952994	54953051	2	2,1,	58	0	NONE	0.0461538	0.0204082
NM_001013198	-	i1	3825	chr20	29896475	29896591	1	1,	117	0	NONE	0.0384615	0
NM_001135667	-	i1	1688	chr20	9940828	9940959	1	1,	132	0	NONE	0.04	0
NM_001105866	+	i13	2193	chr11_random	1215494	1215523	1	1,	30	0	NONE	0.02	0.172414
NM_001008893	-	i10	11181	chr19	41539825	41540010	1	1,	186	0	NONE	0.02	0
NM_001107415	+	i1	10913	chr19	19284252	19284270	1	1,	19	0	NONE	0.025	0.02
NM_031235	+	i2	122106	chr19	57234161	57234203	1	1,	43	0	NONE	0.02	0.0446429
NM_001108448	-	i7	4111	chr19	36936512	36936563	1	1,	52	0	NONE	0.02	0
NM_022962	-	i1	14328	chr19	25920723	25921166	1	1,	444	0	NONE	0.0277778	0
NM_001107421	-	i1	30632	chr19	35570381	35570694	4	2,1,1,5,	314	0	NONE	0.102041	0
NM_017169	-	i5	2744	chr19	24837133	24837325	1	1,	193	0	NONE	0.0208333	0
NM_001106187	-	i8	3330	chr19	40753934	40754125	2	3,3,	192	0	NONE	0.0588235	0
NM_001163273	+	i1	127460	chr19	47406023	47406158	1	2,	136	0	NONE	0.0298507	0.02
NM_001106187	-	i9	5368	chr19	40750654	40750724	2	1,1,	71	0	NONE	0.02	0
NM_001108897	+	i2	20891	chr19	35758923	35759211	1	1,	289	0	NONE	0.037037	0.0217391
NM_001008893	-	i10	11181	chr19	41539858	41539895	1	1,	38	0	NONE	0.0263158	0
NM_138889	+	i3	165414	chr19	48984907	48984926	1	1,	20	0	NONE	0.03125	0
NM_001008893	-	i10	11181	chr19	41539825	41540011	2	1,1,	187	0	NONE	0.0204082	0
NM_001008893	-	i10	11181	chr19	41539825	41540009	1	1,	185	0	NONE	0.0204082	0
NM_031235	+	i1	110376	chr19	57116461	57116788	1	1,	328	0	NONE	0.0294118	0
NM_001107415	+	i1	10913	chr19	19284264	19284320	2	1,1,	57	0	NONE	0.02	0.0338983
NM_138889	+	i6	121804	chr19	49366960	49367110	1	1,	151	0	NONE	0.0454545	0
NM_001107429	-	i15	1240	chr19	40809641	40809705	1	1,	65	0	NONE	0.0285714	0
NM_134402	-	i7	4311	chr6	54839013	54839046	2	5,4,	34	0	NONE	0.0675676	0
NM_001030020	-	i2	36710	chr6	50298720	50298771	1	1,	52	0	NONE	0.02	0
NM_001191771	-	i1	5268	chr6	109136333	109136791	1	2,	459	0	NONE	0.0392157	0
NM_001108012	-	i21	3609	chr6	27227376	27227508	1	1,	133	0	NONE	0.02	0
NM_001034133	+	i1	3004	chr6	91261821	91261868	1	2,	48	0	NONE	0.0273973	0.4375
NM_001134463	+	i3	319633	chr6	8754722	8754744	1	1,	23	0	NONE	0.025	0
NM_019153	-	i4	46861	chr6	126045212	126045286	1	1,	75	0	NONE	0.05	0
NM_001025151	+	i8	2761	chr6	28260270	28260600	1	1,	331	0	NONE	0.025	0
NM_001106753	+	i8	6129	chr6	126263365	126263831	2	1,1,	467	0	NONE	0.02	0
NM_001037791	-	i3	3457	chr6	23980373	23980395	2	1,1,	23	0	NONE	0.02	0
NM_021767	-	i3	341747	chr6	15019865	15020288	1	1,	424	0	NONE	0.02	0.469914
NM_017216	+	i9	2463	chr6	8418265	8418481	2	6,6,	217	0	NONE	0.125	0.330855
NM_001100756	+	i1	8096	chr6	10791567	10791598	1	1,	32	0	NONE	0.02	0
NM_019153	-	i4	46861	chr6	126045158	126045359	1	1,	202	0	NONE	0.0243902	0
NM_019620	+	i1	8456	chr6	143319395	143319421	1	1,	27	0	NONE	0.02	0
NM_001191112	+	i12	4035	chr6	135289227	135289255	1	1,	29	0	NONE	0.02	0.0634921
NM_212522	-	i1	56878	chr6	99306401	99306501	1	1,	101	0	NONE	0.0416667	0
NM_199384	+	i2	2686	chr6	32421825	32421846	1	1,	22	0	NONE	0.02	0
NM_001134557	+	i2	17367	chr6	1849104	1849173	1	1,	70	0	NONE	0.0357143	0
NM_130420	-	i7	16947	chr6	92380095	92380844	1	1,	750	0	NONE	0.0204082	0.0903955
NM_001108014	+	i7	831	chr6	34725648	34725793	1	1,	146	0	NONE	0.027027	0
NM_021767	-	i16	212919	chr6	14555481	14555601	1	1,	121	0	NONE	0.0294118	0
NM_001108062	-	i13	1192	chr6	136623832	136623962	1	1,	131	0	NONE	0.02	0.02
NM_001108012	-	i21	3609	chr6	27227523	27227678	1	1,	156	0	NONE	0.02	0
NM_001106752	+	i1	15980	chr6	123123720	123124108	1	1,	389	0	NONE	0.02	0
NM_001108022	-	i7	2935	chr6	75396709	75396747	1	1,	39	0	NONE	0.02	0
NM_017216	+	i9	2463	chr6	8417270	8417675	2	2,1,	406	0	NONE	0.04	0
NM_001081973	+	i1	11766	chr6	136554033	136554095	1	1,	63	0	NONE	0.02	0
NM_001134631	+	i4	6346	chr6	108484589	108484699	2	1,1,	111	0	NONE	0.037037	0
NM_001134987	-	i6	5315	chr6	74990653	74990704	1	1,	52	0	NONE	0.02	0
NM_021767	-	i3	341747	chr6	15020562	15020605	1	1,	44	0	NONE	0.02	0.0568182
NM_001105880	-	i1	119908	chr11	59290344	59290605	1	1,	262	0	NONE	0.02	1.13231
NM_001109057	-	i2	1273	chr11	83062672	83062687	1	1,	16	0	NONE	0.0243902	0
NM_012791	+	i3	4641	chr11	34939317	34939643	1	1,	327	0	NONE	0.02	0.154762
NM_053570	+	i7	13223	chr11	17231607	17232048	1	1,	442	0	NONE	0.02	3.7955
NM_001100501	+	i2	3746	chr11	27209764	27210090	1	1,	327	0	NONE	0.0208333	0
NM_138885	-	i6	2787	chr11	65688506	65688828	1	1,	323	0	NONE	0.02	0
NM_001013421	+	i13	2343	chr11	72050093	72050374	1	1,	282	0	NONE	0.0980392	0
NM_001127682	+	i2	6785	chr11	36518039	36518069	1	1,	31	0	NONE	0.0222222	0
NM_001008284	-	i1	22835	chr11	85549758	85550050	1	1,	293	0	NONE	0.025641	0.0291262
NM_139088	-	i9	5266	chr11	45316208	45316228	1	1,	21	0	NONE	0.04	0
NM_012968	-	i8	8578	chr11	76113013	76113029	1	1,	17	0	NONE	0.0212766	0.0895522
NM_013126	+	i19	9846	chr11	80725988	80726268	1	1,	281	0	NONE	0.02	0
NM_017242	-	i3	215718	chr11	60417899	60419517	1	1,	1619	0	NONE	0.02	0
NM_053924	+	i5	4404	chr11	82747299	82748431	2	7,1,	1133	0	NONE	0.114754	0
NM_001191657	+	i14	30372	chr11	73362621	73362654	1	1,	34	0	NONE	0.0434783	0
NM_017242	-	i3	215718	chr11	60416485	60417592	2	27,18,	1108	0	NONE	0.409091	0
NM_001105880	-	i1	119908	chr11	59290342	59290605	1	1,	264	0	NONE	0.02	1.13231
NM_001100558	+	i12	12862	chr11	30210193	30210255	1	1,	63	0	NONE	0.0243902	0
NM_001013864	-	i4	84771	chr11	78272747	78273210	1	1,	464	0	NONE	0.02	0
NM_053570	+	i7	13223	chr11	17231254	17231581	1	2,	328	0	NONE	0.04	0.367397
NM_001105893	+	i3	2728	chr11	31464886	31465100	1	1,	215	0	NONE	0.02	0
NM_053842	-	i3	4808	chr11	85991350	85991387	1	1,	38	0	NONE	0.0222222	0.02
NM_001013979	+	i4	13239	chr11	27352347	27352374	1	1,	28	0	NONE	0.02	0
NM_001105880	-	i1	119908	chr11	59290344	59290363	1	1,	20	0	NONE	0.02	0
NM_024369	-	i2	34336	chr11	64705477	64705773	1	1,	297	0	NONE	0.03125	0
NM_001013864	-	i4	84771	chr11	78272747	78273213	1	2,	467	0	NONE	0.04	0
NM_001109057	-	i22	3909	chr11	83003410	83003815	1	1,	406	0	NONE	0.0204082	0
NM_001105880	-	i1	119908	chr11	59290330	59290605	1	1,	276	0	NONE	0.02	1.13231
NM_001106809	+	i1	9201	chr8_random	185008	185372	1	2,	365	0	NONE	0.0526316	0
NM_199502	+	i9	5662	chrX	35233143	35234440	1	1,	1298	0	NONE	0.02	0.155983
NM_001191889	+	i7	10183	chrX	128589006	128589128	1	1,	123	0	NONE	0.0238095	0
NM_001004224	-	i6	729	chrX	159586041	159586135	1	1,	95	0	NONE	0.02	0
NM_001163607	+	i15	10935	chrX	40615178	40615614	1	1,	437	0	NONE	0.0344828	0
NM_001108242	+	i14	11873	chrX	13779106	13779186	1	1,	81	0	NONE	0.0232558	0
NM_001166342	+	i6	287725	chrX	126067919	126067935	1	1,	17	0	NONE	0.0204082	0.0309278
NM_001108817	-	i4	114202	chrX	89293476	89293901	1	1,	426	0	NONE	0.0217391	0.0549451
NM_001173339	+	i1	89222	chrX	97477332	97477463	1	1,	132	0	NONE	0.02	0
NM_001199178	+	i6	10260	chrX	81864360	81864750	1	1,	391	0	NONE	0.030303	0
NM_001108817	-	i4	114202	chrX	89293333	89293834	2	1,1,	502	0	NONE	0.0217391	0.449393
NM_001135893	-	i2	21456	chrX	21699022	21699077	1	1,	56	0	NONE	0.02	0.02
NM_001024890	+	i6	18185	chrX	127838525	127838796	1	1,	272	0	NONE	0.0227273	0.666667
NM_001108817	-	i4	114202	chrX	89293863	89294027	2	4,1,	165	0	NONE	0.0784314	0
NM_001106957	+	i2	9468	chrX	26513586	26513605	1	1,	20	0	NONE	0.0243902	0
NM_021838	-	i13	4558	chr4	6166556	6166859	1	1,	304	0	NONE	0.0232558	0
NM_001107853	+	i4	7929	chr4	66161701	66162027	1	1,	327	0	NONE	0.02	0
NM_001173450	+	i1	72493	chr4	121057262	121057439	1	1,	178	0	NONE	0.02	0.0666667
NM_013146	+	i1	33458	chr4	62091452	62091475	1	1,	24	0	NONE	0.02	0
NM_001100708	+	i1	40716	chr4	56976416	56977048	1	1,	633	0	NONE	0.0243902	0
NM_001004199	+	i12	3900	chr4	81061835	81061940	1	1,	106	0	NONE	0.02	0.02
NM_053621	-	i2	417313	chr4	10726976	10727304	1	1,	329	0	NONE	0.02	0.020202
NM_001013209	-	i8	21184	chr4	758060	758094	1	2,	35	0	NONE	0.04	0.02
NM_001009496	-	i5	104185	chr4	167636254	167636269	1	1,	16	0	NONE	0.025641	0
NM_001013209	-	i8	21184	chr4	758061	758094	1	2,	34	0	NONE	0.0392157	0.02
NM_012687	+	i10	47278	chr4	66648356	66648449	1	1,	94	0	NONE	0.0344828	0
NM_001037541	-	i3	2355	chr4	134561924	134562361	1	1,	438	0	NONE	0.0217391	0
NM_019234	+	i10	38358	chr4	30723121	30723163	1	1,	43	0	NONE	0.0232558	0
NM_001191750	-	i4	1913	chr4	96989380	96989498	1	1,	119	0	NONE	0.0306122	0.0566038
NM_001037093	-	i1	19245	chr4	26890111	26890158	1	1,	48	0	NONE	0.0294118	0
NM_001106608	-	i4	110474	chr4	123591795	123591827	1	1,	33	0	NONE	0.0238095	0
NM_001134781	+	i3	11846	chr4	27098410	27098829	1	1,	420	0	NONE	0.0238095	0
NM_001110492	+	i5	5745	chr4	37179350	37179556	1	1,	207	0	NONE	0.0212766	0
NM_031046	-	i23	2742	chr4	183914548	183914603	2	1,1,	56	0	NONE	0.0344828	0
NM_001105712	+	i5	1150054	chr4	21912463	21912520	1	1,	58	0	NONE	0.0217391	0.0608108
NM_001108632	-	i8	4894	chr4	103937515	103937573	1	1,	59	0	NONE	0.0232558	0
NM_001044701	-	i3	3961	chr4	67972070	67972312	1	1,	243	0	NONE	0.02	0.02
NM_001191752	-	i1	2446	chr4	156725570	156725984	1	1,	415	0	NONE	0.0232558	0
NM_001008333	-	i3	11421	chr4	186605101	186605129	1	1,	29	0	NONE	0.02	0
NM_053621	-	i2	417313	chr4	10824100	10824129	1	1,	30	0	NONE	0.02	0.0322581
NM_019234	+	i6	107676	chr4	30643514	30643566	1	1,	53	0	NONE	0.0294118	0
NM_001109239	+	i1	63035	chr4	94951077	94951253	1	1,	177	0	NONE	0.0227273	0.04
NM_001107864	+	i4	7755	chr4	94566827	94567185	1	1,	359	0	NONE	0.0217391	0
NM_001106626	+	i7	34107	chr4	177843330	177843406	1	1,	77	0	NONE	0.02	1.57616
NM_001106613	+	i2	21572	chr4	135729702	135729835	1	1,	134	0	NONE	0.02	0.0208333
NM_012919	-	i3	131430	chr4	15468697	15469224	1	1,	528	0	NONE	0.02	0.02
NM_001034131	-	i1	88673	chr4	133985511	133985587	1	1,	77	0	NONE	0.02	0
NM_001134746	+	i1	794331	chr4	114260839	114260960	2	6,5,	122	0	NONE	0.0952381	1.70892
NM_012705	-	i3	8932	chr4	161000781	161001034	1	1,	254	0	NONE	0.0434783	0
NM_022202	-	i6	226377	chr4	54338256	54338282	1	1,	27	0	NONE	0.0204082	0
NM_001105712	+	i5	1150054	chr4	21912286	21912304	1	1,	19	0	NONE	0.02	0.0363636
NM_017336	+	i1	112381	chr4	174480695	174480738	1	1,	44	0	NONE	0.02	0
NM_001105712	+	i5	1150054	chr4	21873845	21912192	1	1,	38348	0	NONE	0.02	0.0243902
NM_133429	+	i6	5713	chr4	161150595	161150693	2	2,1,	99	0	NONE	0.0377358	0
NM_017323	+	i8	799	chr4	126334578	126334639	1	1,	62	0	NONE	0.02	0
NM_017336	+	i2	10028	chr4	174498135	174498158	1	1,	24	0	NONE	0.0222222	0
NM_053621	-	i1	475550	chr4	11258135	11258242	2	1,2,	108	0	NONE	0.0444444	0.0983607
NM_001195277	+	i2	233357	chr4	67670702	67670790	1	1,	89	0	NONE	0.0204082	0
NM_001013209	-	i8	21184	chr4	758059	758094	2	1,1,	36	0	NONE	0.02	0.02
NM_001106575	+	i1	53881	chr4	6926154	6926188	1	1,	35	0	NONE	0.0227273	0
NM_001106597	-	i3	2020	chr4	105643408	105643567	1	1,	160	0	NONE	0.02	0
NM_001108207	-	i3	29564	chr9	13610585	13611028	1	1,	444	0	NONE	0.0204082	0
NM_001108236	+	i1	36693	chr9	110390937	110390980	1	1,	44	0	NONE	0.0263158	0
NM_001029899	+	i3	38857	chr9	62138055	62150341	1	1,	12287	0	NONE	0.02	0.0447761
NM_030869	+	i15	25225	chr9	61442136	61442373	1	1,	238	0	NONE	0.02	12.1495
NM_001108221	-	i1	4543	chr9	62415877	62415891	1	1,	15	0	NONE	0.0222222	0.0961538
NM_001012204	+	i13	2223	chr9	90738511	90738554	2	3,2,	44	0	NONE	0.0519481	0.931298
NM_001039015	+	i4	15064	chr9	82060592	82064118	1	1,	3527	0	NONE	0.02	0
NM_001108214	+	i3	4974	chr9	38361930	38362314	1	1,	385	0	NONE	0.02	0
NM_019363	+	i25	5825	chr9	56755992	56756289	1	2,	298	0	NONE	0.04	0.02
NM_019311	+	i10	3924	chr9	86654936	86654967	2	1,1,	32	0	NONE	0.02	0.02
NM_030869	+	i15	25225	chr9	61442154	61442339	4	4,1,5,7,	186	0	NONE	0.116667	7.46831
NM_031137	+	i4	1968	chr9	43013564	43014046	2	1,1,	483	0	NONE	0.02	0
NM_001135759	+	i1	55450	chr9	81951961	81952008	1	1,	48	0	NONE	0.02	0
NM_173143	+	i7	4593	chr9	59075011	59075078	1	1,	68	0	NONE	0.02	0.02
NM_080407	+	i3	27621	chr9	58385807	58386033	1	1,	227	0	NONE	0.0357143	0.103896
NM_001012003	-	i6	5725	chr9	57143169	57143205	1	2,	37	0	NONE	0.04	0
NM_001039015	+	i4	15064	chr9	82064152	82065705	3	1,2,3,	1554	0	NONE	0.0545455	0
NM_001191067	-	i1	57512	chr9	38511247	38511289	1	1,	43	0	NONE	0.0238095	0
NM_001008859	-	i2	5690	chr9	9079767	9079849	2	1,1,	83	0	NONE	0.02	0
NM_001108207	-	i3	29564	chr9	13610587	13611028	1	1,	442	0	NONE	0.02	0
NM_001134885	-	i24	2659	chr9	86909730	86909757	1	1,	28	0	NONE	0.0204082	0.493333
NM_001029899	+	i2	29757	chr9	62131560	62135520	1	1,	3961	0	NONE	0.02	0.0487805
NM_001039015	+	i4	15064	chr9	82065766	82068337	1	1,	2572	0	NONE	0.02	0
NM_030869	+	i15	25225	chr9	61442160	61442351	1	3,	192	0	NONE	0.0535714	10.7343
NM_001030022	-	i3	6142	chr9	36778588	36778682	1	1,	95	0	NONE	0.0555556	0.0496894
NM_017359	-	i3	3152	chr6_random	442649	442956	1	1,	308	0	NONE	0.02	0
NM_133609	+	i8	11098	chr5	137386639	137386946	1	1,	308	0	NONE	0.02	0
NM_001107947	-	i7	5727	chr5	119183809	119184007	1	1,	199	0	NONE	0.02	0
NM_001107998	+	i5	2838	chr5	172444678	172444744	1	1,	67	0	NONE	0.02	0
NM_001013091	-	i16	350	chr5	60046050	60046093	1	1,	44	0	NONE	0.030303	0
NM_053885	+	i11	34476	chr5	167700476	167700847	1	1,	372	0	NONE	0.02	0
NM_134378	-	i1	41408	chr5	5739001	5739028	1	1,	28	0	NONE	0.025641	0
NM_001107947	-	i7	5727	chr5	119184043	119184070	1	1,	28	0	NONE	0.0222222	0
NM_001107947	-	i7	5727	chr5	119183607	119183660	1	1,	54	0	NONE	0.05	0
NM_001025738	+	i2	3293	chr5	154639975	154640336	2	3,6,	362	0	NONE	0.113208	0
NM_001106633	+	i4	2870	chr5	14940749	14940791	1	1,	43	0	NONE	0.02	0.548872
NM_001109540	-	i6	54237	chr5	34768235	34768550	1	1,	316	0	NONE	0.0344828	0
NM_133609	+	i6	15161	chr5	137366204	137366317	1	1,	114	0	NONE	0.02	0.0208333
NM_031697	-	i1	24695	chr5	138594385	138594542	1	1,	158	0	NONE	0.025641	0
NM_031346	-	i1	28082	chr5	77629049	77629191	1	1,	143	0	NONE	0.01	0
NM_001108670	-	i1	11013	chr5	118795753	118799295	2	1,1,	3543	0	NONE	0.02	0.0212766
NM_001107899	-	i19	3123	chr5	7565072	7565209	1	1,	138	0	NONE	0.0277778	0
NM_057200	-	i22	17956	chr5	166307446	166307489	1	1,	44	0	NONE	0.02	0
NM_012988	+	i1	184547	chr5	118180518	118180654	1	1,	137	0	NONE	0.02	0.225108
NM_001109259	-	i7	101468	chr5	6690193	6690364	1	1,	172	0	NONE	0.025641	0
NM_130412	+	i4	7413	chr5	172849745	172849759	1	1,	15	0	NONE	0.0204082	0
NM_031346	-	i1	28082	chr5	77628859	77629068	1	1,	210	0	NONE	0.0204082	0
NM_017271	+	i2	5827	chr5	151541108	151541200	3	1,1,2,	93	0	NONE	0.0408163	0
NM_017103	-	i3	1425	chr5	154790749	154790789	1	1,	41	0	NONE	0.02	0.175
NM_001042579	+	i1	45277	chr5	59581848	59581936	1	1,	89	0	NONE	0.0277778	0.03125
NM_001108970	-	i2	78580	chr5	51664154	51664188	2	1,3,	35	0	NONE	0.06	0.02
NM_001195560	-	i3	37933	chr5	169012710	169013060	2	1,1,	351	0	NONE	0.0243902	0
NM_001029923	+	i2	3601	chr5	145426694	145426754	1	1,	61	0	NONE	0.02	0
NM_001130098	-	i2	13535	chr5	155337335	155337405	1	1,	71	0	NONE	0.0322581	0
NM_133609	+	i3	16561	chr5	137336627	137337059	1	1,	433	0	NONE	0.0222222	0
NM_001108970	-	i2	78580	chr5	51726197	51726219	2	2,1,	23	0	NONE	0.0377358	0.02
NM_001107947	-	i7	5727	chr5	119183455	119183474	1	1,	20	0	NONE	0.0169492	0
NM_001109678	+	i3	6562	chr5	172411272	172411394	1	1,	123	0	NONE	0.0227273	0.45283
NM_001108970	-	i2	78580	chr5	51664156	51664188	1	1,	33	0	NONE	0.02	0
NM_133396	+	i1	21736	chr5	137017602	137017637	1	1,	36	0	NONE	0.02	0
NM_001107947	-	i7	5727	chr5	119183767	119183866	1	2,	100	0	NONE	0.0238095	0
NM_130412	+	i4	7413	chr5	172849715	172849743	1	1,	29	0	NONE	0.02	0
NM_001107947	-	i7	5727	chr5	119183751	119183770	1	1,	20	0	NONE	0.03125	0
NM_134378	-	i1	41408	chr5	5739163	5739236	2	2,2,	74	0	NONE	0.047619	0.02
NM_130412	+	i4	7413	chr5	172850248	172850393	1	1,	146	0	NONE	0.02	0.54902
NM_001012190	+	i1	18937	chr5	58794153	58794425	1	1,	273	0	NONE	0.02	0.02
NM_001107934	-	i3	7707	chr5	63098598	63098871	1	1,	274	0	NONE	0.0222222	0
NM_001108969	+	i4	79838	chr5	23255794	23255879	1	1,	86	0	NONE	0.025	0
NM_173138	+	i2	3986	chr5	146641615	146641669	1	1,	55	0	NONE	0.02	0
NM_001025021	+	i1	14024	chr5	77063268	77063559	1	1,	292	0	NONE	0.0217391	0
NM_012553	-	i7	3465	chr5	160722363	160722596	1	1,	234	0	NONE	0.037037	0.119318
NM_001107982	-	i7	7153	chr5	146315548	146315663	1	1,	116	0	NONE	0.0204082	0.0588235
NM_001107984	-	i1	2614	chr5	153031041	153031077	1	1,	37	0	NONE	0.02	0
NM_001109540	-	i6	54237	chr5	34768560	34768620	3	1,1,1,	61	0	NONE	0.03125	0
NM_001012229	-	i3	11735	chr5	4744205	4744428	1	1,	224	0	NONE	0.0232558	0
NM_171994	-	i5	10970	chr5	156107649	156107831	1	1,	183	0	NONE	0.02	0
NM_001044234	-	i3	29279	chr5	130490961	130491067	1	1,	107	0	NONE	0.02	0
NM_001025697	+	i10	8348	chr5	77709492	77709557	2	11,1,	66	0	NONE	0.117647	0
NM_001109540	-	i6	54237	chr5	34768468	34768620	1	1,	153	0	NONE	0.0238095	0
NM_134378	-	i1	41408	chr5	5739339	5739366	1	1,	28	0	NONE	0.0227273	0
NM_001109540	-	i6	54237	chr5	34768635	34768800	1	1,	166	0	NONE	0.04	0
NM_001034149	-	i8	2971	chr5	160588165	160588287	1	1,	123	0	NONE	0.02	0.341463
NM_031818	-	i1	32326	chr5	154061006	154061184	1	1,	179	0	NONE	0.0222222	0
NM_001085369	-	i10	2758	chr5	137484977	137485401	1	1,	425	0	NONE	0.0232558	0
NM_001108003	+	i7	1793	chr5	148241963	148242028	2	1,1,	66	0	NONE	0.02	0.03125
NM_001107981	+	i2	1334	chr5	145984723	145984861	1	1,	139	0	NONE	0.02	0.126638
NM_001108671	+	i4	78255	chr5	121052869	121052888	1	1,	20	0	NONE	0.0238095	0
NM_001109540	-	i6	54237	chr5	34768639	34768691	1	1,	53	0	NONE	0.0384615	0
NM_001106662	+	i12	22483	chr5	91972808	91972846	1	1,	39	0	NONE	0.02	0

## Sheet: MmSoma
Refseq	Strand	Intron	Intron Length	Chr	Junction Start	Junction Stop	#samples	#reads in each sample	Spliced Length	#ID elements	ID elements	Coverage for the Junction (reads/50 bp)	Coverage not supporting the junction (#reads/50 bp)
NM_027188	-	i5	310880	chr1	181121896	181149579	2	40,28,	27684	1	181129972,181130047,ID4_|SINE|ID,-,chr1;	0.606061	0.339019
NM_145823	-	i1	132330	chr11	107281776	107285392	2	4,6,	3617	1	107283741,107283820,ID4_|SINE|ID,+,chr11;	0.0923077	0
NM_001110202	-	i1	53985	chr12	71400276	71400649	1	2,	374	1	71400583,71400650,ID2|SINE|ID,+,chr12;	0.078125	0
NM_001110311	-	i4	111338	chrX	98316555	98345352	1	1,	28798	1	98343112,98343180,ID2|SINE|ID,+,chrX;	0.02	0.0208333
NM_001024616	-	i1	5557	chr2	25460846	25461019	1	1,	174	1	25460897,25460963,ID4|SINE|ID,+,chr2;	0.02	0.412017
NM_007708	+	i8	21830	chr5	116353085	116356373	1	3,	3289	1	116355273,116355345,ID4_|SINE|ID,-,chr5;	0.0576923	0
NM_146194	+	i1	29745	chr7	97304896	97305174	1	1,	279	0	NONE	0.02	0.02
NM_001081028	-	i17	6565	chr7	30119742	30119852	1	1,	111	0	NONE	0.0111111	0.02
NM_001168504	+	i3	5085	chr7	13917926	13918196	1	1,	271	0	NONE	0.02	0.02
NM_144921	-	i1	4596	chr7	25789670	25789877	2	4,2,	208	0	NONE	0.0677966	0
NM_001190374	+	i26	1421	chr7	89751341	89751615	1	1,	275	0	NONE	0.025	0
NM_027839	+	i11	1719	chr7	20574793	20574939	1	1,	147	0	NONE	0.0204082	0
NM_144923	+	i3	2914	chr7	28246663	28246940	1	1,	278	0	NONE	0.02	0
NM_020606	+	i5	7693	chr7	119709436	119709452	1	1,	17	0	NONE	0.02	0.02
NM_001081345	-	i28	7723	chr7	80606952	80607431	1	1,	480	0	NONE	0.0232558	0
NM_011668	+	i11	14887	chr7	66556173	66556328	4	12,13,1,1,	156	0	NONE	0.19697	0
NM_146186	-	i20	2110	chr7	31034388	31034549	1	1,	162	0	NONE	0.0322581	0
NM_001177947	-	i1	14065	chr7	104725874	104726002	2	1,1,	129	0	NONE	0.02	0
NM_011668	+	i11	14887	chr7	66556176	66556330	1	1,	155	0	NONE	0.02	0
NM_001168504	+	i3	5085	chr7	13917950	13918198	1	1,	249	0	NONE	0.02	0.02
NM_028708	+	i7	1713	chr7	146213395	146213508	1	1,	114	0	NONE	0.02	0
NM_007467	-	i11	1283	chr7	31222410	31222828	1	1,	419	0	NONE	0.025641	0
NM_011668	+	i11	14887	chr7	66549748	66549898	1	1,	151	0	NONE	0.02	0
NM_148927	+	i13	3905	chr7	52801673	52802065	1	1,	393	0	NONE	0.02	0.155
NR_015479	-	i2	8132	chr7	66566153	66566277	2	1,2,	125	0	NONE	0.037037	0.460674
NM_001024726	+	i1	1780	chr7	28646881	28647009	1	1,	129	0	NONE	0.0208333	0
NM_007550	-	i4	3457	chr7	87652837	87653074	1	1,	238	0	NONE	0.02	0.02
NM_007550	-	i4	3457	chr7	87653003	87653047	1	2,	45	0	NONE	0.0392157	0.02
NR_015479	-	i2	8132	chr7	66566129	66566450	1	1,	322	0	NONE	0.02	0.376068
NM_007424	+	i12	10059	chr7	86248779	86248897	1	1,	119	0	NONE	0.0238095	0
NM_008803	+	i20	4674	chr7	88477413	88477664	1	1,	252	0	NONE	0.0243902	0.556818
NM_001029877	+	i3	6916	chr7	19537761	19537813	1	1,	53	0	NONE	0.02	0.02
NM_198417	+	i1	16427	chr7	28461472	28461740	1	1,	269	0	NONE	0.02	0.0534351
NM_001168504	+	i13	7790	chr7	13935444	13935692	1	1,	249	0	NONE	0.0222222	0
NM_010513	+	i5	9968	chr7	75321038	75321291	1	1,	254	0	NONE	0.02	0
NM_001105179	-	i4	5839	chr7	10680920	10681080	1	1,	161	0	NONE	0.025641	0
NM_172739	-	i3	36577	chr7	17108925	17109016	1	1,	92	0	NONE	0.02	0
NM_011668	+	i11	14887	chr7	66549744	66549898	1	1,	155	0	NONE	0.02	0
NM_175645	+	i1	93971	chr7	124577703	124577798	1	1,	96	0	NONE	0.0277778	0
NM_001024726	+	i1	1780	chr7	28646853	28646978	2	1,1,	126	0	NONE	0.02	0
NM_001199224	+	i18	109159	chr7	83740864	83740878	1	2,	15	0	NONE	0.0384615	0
NR_015479	-	i2	8132	chr7	66566135	66566279	1	1,	145	0	NONE	0.02	0.376068
NR_015479	-	i2	8132	chr7	66570603	66572679	1	1,	2077	0	NONE	0.02	0.0408163
NM_023908	-	i2	144257	chr7	81547720	81547734	1	1,	15	0	NONE	0.02	2.44186
NM_001164662	+	i6	2602	chr7	63130669	63130697	1	1,	29	0	NONE	0.02	0
NR_015351	-	i5	48569	chr7	66915221	66915239	1	1,	19	0	NONE	0.047619	0
NM_178070	+	i19	1508	chr7	87433783	87433811	2	1,1,	29	0	NONE	0.0227273	0
NM_011445	-	i2	142284	chr7	123018912	123019404	1	1,	493	0	NONE	0.02	0
NM_001033270	+	i14	4223	chr14	15600930	15601173	1	1,	244	0	NONE	0.0204082	0
NM_008166	+	i2	123044	chr14	35658031	35658342	1	1,	312	0	NONE	0.02	0.210191
NM_026331	-	i1	35109	chr14	69887030	69887181	1	1,	152	0	NONE	0.02	0
NM_012061	-	i6	46456	chr14	13408819	13408946	1	1,	128	0	NONE	0.02	0.0645161
NM_008734	-	i2	343677	chr14	39720701	39720845	1	1,	145	0	NONE	0.02	0.62963
NM_015820	+	i1	729767	chr14	119837468	119837482	1	2,	15	0	NONE	0.04	0.171875
NM_029498	+	i2	7525	chr14	57527382	57527799	1	1,	418	0	NONE	0.0285714	0
NM_008734	-	i3	158863	chr14	39427650	39427697	1	1,	48	0	NONE	0.02	0
NM_012061	-	i27	34844	chr14	13232495	13232593	1	1,	99	0	NONE	0.0208333	0.02
NM_015820	+	i1	729767	chr14	119555846	119555913	1	1,	68	0	NONE	0.025641	0
NM_015771	-	i4	1759	chr14	58316771	58316865	1	1,	95	0	NONE	0.02	0
NM_012061	-	i6	46456	chr14	13408739	13408800	1	1,	62	0	NONE	0.02	0.576271
NM_026861	+	i1	26348	chr14	122296506	122296861	2	1,2,	356	0	NONE	0.0416667	0
NM_170591	-	i12	5293	chr14	60842851	60843311	1	1,	461	0	NONE	0.02	2.64912
NM_012061	-	i20	8029	chr14	13295417	13295505	1	1,	89	0	NONE	0.02	0
NM_001081377	-	i1	325119	chr14	94260902	94261128	1	1,	227	0	NONE	0.02	0.979866
NM_173758	+	i12	32658	chr14	79365660	79365678	1	1,	19	0	NONE	0.02	0
NM_027871	+	i2	97204	chr14	28171543	28171971	1	1,	429	0	NONE	0.02	0
NR_028264	-	i1	38654	chr14	62269188	62269322	1	1,	135	0	NONE	0.02	0.0307692
NM_172605	+	i2	1638	chr14	87857054	87857176	1	1,	123	0	NONE	0.02	0
NM_009955	-	i3	28096	chr14	67458830	67459127	1	1,	298	0	NONE	0.0227273	0
NM_001081377	-	i1	325119	chr14	94260868	94260941	1	1,	74	0	NONE	0.02	1.50382
NM_009785	-	i27	61127	chr14	29824707	29828170	1	2,	3464	0	NONE	0.0294118	0.114094
NM_176845	-	i2	8739	chr14	46247293	46247312	1	1,	20	0	NONE	0.0243902	0.272727
NM_011960	+	i9	7670	chr14	33056194	33056262	1	1,	69	0	NONE	0.0204082	0.113208
NM_012061	-	i6	46456	chr14	13408739	13408782	1	1,	44	0	NONE	0.02	0.632075
NM_145969	+	i1	12370	chr14	27409104	27409634	1	1,	531	0	NONE	0.02	0.137324
NM_008734	-	i1	459873	chr14	40270238	40270275	1	1,	38	0	NONE	0.02	1.15596
NM_023879	+	i22	2024	chr14	52777618	52777658	2	1,2,	41	0	NONE	0.0384615	0.0243902
NM_026322	-	i6	126954	chr14	64979474	64979601	2	2,2,	128	0	NONE	0.04	0
NM_207667	-	i3	148495	chr14	124438764	124438794	2	1,12,	31	0	NONE	0.146341	0.02
NM_001081377	-	i1	325119	chr14	94260901	94261125	2	1,1,	225	0	NONE	0.02	1.21333
NM_010210	-	i2	395751	chr14	11749244	11749372	1	1,	129	0	NONE	0.02	0
NM_012061	-	i18	6229	chr14	13303921	13303950	1	1,	30	0	NONE	0.025	0.268519
NM_207667	-	i1	540217	chr14	124609971	124609994	1	1,	24	0	NONE	0.02	0
NM_027871	+	i1	27369	chr14	28054631	28054843	1	1,	213	0	NONE	0.025641	0
NM_130457	+	i20	814	chr8	115382770	115382911	1	1,	142	0	NONE	0.0384615	0
NM_025788	-	i1	10422	chr8	87203663	87203692	1	1,	30	0	NONE	0.025	0
NM_027590	+	i13	4922	chr8	71339746	71339867	1	1,	122	0	NONE	0.02	0
NM_008578	+	i1	11384	chr8	72682033	72682209	1	1,	177	0	NONE	0.025641	0
NM_013517	-	i9	4202	chr8	3684620	3684797	1	1,	178	0	NONE	0.030303	0
NM_144929	+	i1	2729	chr8	87472519	87472546	1	1,	28	0	NONE	0.0208333	0
NM_030209	+	i1	17833	chr8	122523337	122523480	2	1,1,	144	0	NONE	0.0357143	0
NM_145841	-	i2	229726	chr8	38992246	38992298	1	1,	53	0	NONE	0.02	0.480769
NM_053092	-	i1	5421	chr8	114533828	114534015	1	1,	188	0	NONE	0.0227273	0.381295
NM_145841	-	i1	707667	chr8	39544348	39544369	1	1,	22	0	NONE	0.0526316	0
NM_001024617	+	i14	13135	chr8	84521427	84521460	1	1,	34	0	NONE	0.02	0
NM_145841	-	i1	707667	chr8	39209062	39209089	2	1,1,	28	0	NONE	0.02	0
NM_001081397	+	i14	4946	chr8	10404918	10405026	1	1,	109	0	NONE	0.04	0
NM_177086	+	i6	44533	chr8	25129358	25129726	1	1,	369	0	NONE	0.02	0.0917431
NM_146213	+	i2	3763	chr8	107663718	107663777	1	1,	60	0	NONE	0.02	0.02
NM_177086	+	i5	85792	chr8	25046296	25046456	1	1,	161	0	NONE	0.02	1.28854
NM_019573	+	i8	639386	chr8	117435837	117435895	2	4,1,	59	0	NONE	0.0606061	0.0204082
NM_145841	-	i1	707667	chr8	39665331	39665392	1	1,	62	0	NONE	0.02	0
NM_025830	+	i7	11466	chr8	110039517	110039546	1	1,	30	0	NONE	0.0227273	0
NM_026452	+	i1	4120	chr8	97364149	97364188	2	3,3,	40	0	NONE	0.193548	0.166667
NM_001081390	-	i2	156218	chr8	64226424	64226534	1	1,	111	0	NONE	0.0212766	0.0898204
NM_019573	+	i8	639386	chr8	117463074	117463241	1	1,	168	0	NONE	0.02	0
NM_130457	+	i3	68112	chr8	115223508	115223676	1	1,	169	0	NONE	0.02	0.464646
NM_007981	+	i1	21569	chr8	47564368	47564484	1	1,	117	0	NONE	0.02	0.02
NM_130457	+	i2	48598	chr8	115176312	115176346	1	1,	35	0	NONE	0.0208333	0.02
NM_001007223	+	i2	2451	chr8	116948307	116948330	1	1,	24	0	NONE	0.0294118	0
NM_173446	-	i1	536971	chr8	9417786	9417919	1	1,	134	0	NONE	0.0111111	0.02
NM_021506	+	i10	10209	chr8	63860723	63860744	1	1,	22	0	NONE	0.0333333	0
NM_001081379	-	i2	58683	chr8	125465511	125465609	1	1,	99	0	NONE	0.02	0.274725
NR_030781	-	i3	8065	chr8	11622614	11622657	1	1,	44	0	NONE	0.02	1.2459
NM_025558	+	i3	8993	chr8	109694954	109698147	1	1,	3194	0	NONE	0.0204082	0.02
NM_175032	-	i1	375322	chr8	61079487	61079642	1	1,	156	0	NONE	0.02	0.0264901
NM_019573	+	i8	639386	chr8	117791296	117791747	1	1,	452	0	NONE	0.02	0.059322
NM_019707	+	i1	221705	chr8	120825575	120825627	1	1,	53	0	NONE	0.02	0.405797
NM_010687	-	i2	81992	chr8	75706450	75706527	2	7,20,	78	0	NONE	0.273973	0.128713
NM_178798	+	i2	9956	chr8	108705163	108705249	1	1,	87	0	NONE	0.02	0.208955
NM_172466	-	i2	3025	chr8	116369981	116370026	1	1,	46	0	NONE	0.02	0
NR_030781	-	i2	4335	chr8	11629639	11629867	2	1,4,	229	0	NONE	0.0740741	0.572327
NM_183096	+	i5	25265	chr8	80762536	80762832	1	1,	297	0	NONE	0.0204082	0
NM_001194940	-	i1	79484	chr8	37954619	37954701	1	1,	83	0	NONE	0.0232558	0.02
NR_033144	-	i1	20363	chr8	87945935	87946071	1	1,	137	0	NONE	0.0243902	0
NM_001194941	-	i2	5910	chr8	37657916	37658093	1	1,	178	0	NONE	0.0204082	0.0204082
NM_026061	-	i4	2285	chr19	44626644	44626948	1	1,	305	0	NONE	0.0208333	0
NM_001081075	-	i11	3824	chr19	38271993	38272232	1	1,	240	0	NONE	0.0217391	0.0361446
NM_181404	+	i2	43470	chr19	25374151	25374166	1	1,	16	0	NONE	0.037037	0
NM_009771	+	i1	92646	chr19	45522649	45522968	1	1,	320	0	NONE	0.02	0
NM_001168492	+	i8	4074	chr19	53997501	53997525	1	1,	25	0	NONE	0.05	0
NM_001035239	+	i1	558120	chr19	22361251	22361646	4	1,1,1,1,	396	0	NONE	0.02	0.0337423
NM_175199	-	i1	32508	chr19	58907026	58907325	1	1,	300	0	NONE	0.02	0
NM_153808	-	i18	3664	chr19	23291890	23292096	1	1,	207	0	NONE	0.0208333	0.0738255
NM_007953	-	i2	5867	chr19	6990987	6992071	2	4,4,	1085	0	NONE	0.0666667	0.0447761
NM_181348	+	i6	92933	chr19	17099775	17099796	1	1,	22	0	NONE	0.0238095	0
NM_001167886	+	i10	6693	chr19	3812768	3812796	1	1,	29	0	NONE	0.025	0.891892
NM_177034	+	i1	133643	chr19	23958606	23958767	1	1,	162	0	NONE	0.02	0.0285714
NM_001081257	-	i3	280984	chr19	43352048	43352288	1	1,	241	0	NONE	0.0208333	0
NM_001164363	-	i1	63732	chr19	47075510	47075763	2	1,1,	254	0	NONE	0.02	0
NM_198296	-	i23	39765	chr19	45955092	45955554	1	1,	463	0	NONE	0.02	0
NM_053076	-	i1	47800	chr19	7522592	7523051	2	3,3,	460	0	NONE	0.05	0
NM_198296	-	i24	25717	chr19	45907756	45908176	1	1,	421	0	NONE	0.0212766	0
NM_181415	+	i26	138093	chr19	57889503	57889554	1	1,	52	0	NONE	0.02	0.0208333
NM_177034	+	i1	133643	chr19	23912327	23912372	2	3,1,	46	0	NONE	0.06	1.64
NM_175013	-	i6	65177	chr19	24831426	24831446	1	1,	21	0	NONE	0.02	0
NM_001111100	-	i8	4965	chr19	34572339	34572410	1	1,	72	0	NONE	0.0204082	0.101449
NM_026720	-	i6	6934	chr19	4274027	4274074	2	15,27,	48	0	NONE	0.385714	0.0227273
NM_026720	-	i6	6934	chr19	4274194	4274504	1	2,	311	0	NONE	0.04	0.0384615
NM_001011874	-	i1	248650	chr1	3638370	3638605	1	1,	236	0	NONE	0.02	0.0328947
NM_021408	+	i48	12921	chr1	190617737	190617784	1	1,	48	0	NONE	0.02	0
NM_013862	-	i19	84500	chr1	162259358	162259485	1	1,	128	0	NONE	0.02	0
NM_028599	+	i20	333	chr1	45879986	45880000	1	1,	15	0	NONE	0.02	0
NM_023314	+	i6	11612	chr1	89127450	89127615	2	1,1,	166	0	NONE	0.02	0.0764706
NM_183018	-	i26	49296	chr1	22325841	22325939	1	1,	99	0	NONE	0.02	0.02
NM_172849	+	i2	104257	chr1	81108766	81108794	1	1,	29	0	NONE	0.02	0.02
NM_172849	+	i4	27074	chr1	81248329	81248708	1	1,	380	0	NONE	0.02	0
NM_001005508	+	i1	8111	chr1	173327137	173327277	1	1,	141	0	NONE	0.0204082	0
NM_175460	+	i1	118603	chr1	154913004	154913068	1	1,	65	0	NONE	0.02	0.0638298
NM_026604	-	i11	11377	chr1	24044136	24044182	1	1,	47	0	NONE	0.02	0
NM_175642	-	i4	6094	chr1	25606533	25606602	1	1,	70	0	NONE	0.02	0.0535714
NM_026171	-	i11	3367	chr1	183051387	183051622	1	1,	236	0	NONE	0.02	0
NM_001081290	-	i24	3859	chr1	164617957	164617985	2	7,23,	29	0	NONE	0.383333	0.02
NM_010600	+	i1	30246	chr1	194017201	194017363	1	1,	163	0	NONE	0.02	0
NM_144881	-	i3	7257	chr1	194569539	194569582	1	1,	44	0	NONE	0.02	0.111111
NM_023041	+	i5	2356	chr1	174061605	174061823	1	2,	219	0	NONE	0.0377358	0.02
NM_010607	-	i3	36695	chr1	191101455	191101511	1	1,	57	0	NONE	0.02	3.42857
NR_027826	-	i1	27743	chr1	42741555	42741998	2	1,1,	444	0	NONE	0.02	0
NM_001161665	+	i4	105513	chr1	180670144	180670512	1	1,	369	0	NONE	0.02	0.0408163
NM_198899	-	i11	4069	chr1	36257760	36257947	1	1,	188	0	NONE	0.0222222	0.351351
NM_010154	-	i1	367141	chr1	68917250	68917324	2	1,2,	75	0	NONE	0.0363636	7.78824
NM_175642	-	i4	6094	chr1	25606551	25606610	1	1,	60	0	NONE	0.02	0.02
NM_001003948	-	i2	120724	chr1	84043600	84043722	1	1,	123	0	NONE	0.0123457	0
NM_025386	+	i1	41123	chr1	84844164	84844192	1	1,	29	0	NONE	0.02	0.02
NM_175510	+	i55	776	chr1	66720882	66720932	1	1,	51	0	NONE	0.02	0.02
NM_001011874	-	i1	248650	chr1	3579954	3581927	1	1,	1974	0	NONE	0.02	0.04
NM_027921	-	i3	9680	chr1	84913591	84913806	1	1,	216	0	NONE	0.02	0
NM_024197	-	i1	2677	chr1	94368642	94368961	1	1,	320	0	NONE	0.025	0
NM_001113392	+	i1	66279	chr1	167730634	167731072	1	1,	439	0	NONE	0.02	0.104938
NR_015606	-	i1	20934	chr1	136694533	136694785	1	1,	253	0	NONE	0.037037	0
NM_008882	+	i4	33811	chr1	196548486	196548680	1	3,	195	0	NONE	0.06	0.0235294
NM_001077695	-	i2	61255	chr1	13229904	13229918	1	1,	15	0	NONE	0.025	0
NM_001160215	-	i1	5054	chr1	172855345	172855504	1	1,	160	0	NONE	0.02	2.93506
NM_175642	-	i4	6094	chr1	25606533	25606610	1	1,	78	0	NONE	0.02	0.0535714
NM_133817	-	i3	18806	chr1	33849192	33849231	1	1,	40	0	NONE	0.0208333	1.41525
NM_025728	+	i2	267997	chr1	70113974	70114340	1	1,	367	0	NONE	0.0208333	0.04
NM_183018	-	i3	33827	chr1	22635477	22635580	1	2,	104	0	NONE	0.037037	0.02
NM_011487	+	i3	51380	chr1	52103214	52103307	1	1,	94	0	NONE	0.0285714	0
NM_001037725	+	i6	4171	chr1	60029092	60029237	1	1,	146	0	NONE	0.0232558	0
NM_001198570	+	i1	24323	chr1	60475560	60475739	1	1,	180	0	NONE	0.02	0.901554
NM_177644	-	i17	5314	chr1	159072687	159072715	1	1,	29	0	NONE	0.02	0
NM_007495	+	i16	44505	chr1	160571028	160571057	1	1,	30	0	NONE	0.0208333	0
NM_007733	-	i19	4358	chr1	24338084	24338098	1	1,	15	0	NONE	0.02	0.02
NM_175642	-	i2	266138	chr1	25761389	25761406	1	1,	18	0	NONE	0.02	0
NM_026392	+	i2	9194	chr1	16660186	16661281	1	1,	1096	0	NONE	0.02	0
NM_001160215	-	i1	5054	chr1	172855526	172855791	1	1,	266	0	NONE	0.02	0.477833
NM_173437	-	i3	59477	chr1	137370913	137371070	1	1,	158	0	NONE	0.0208333	0
NM_011487	+	i3	51380	chr1	52094535	52094974	1	1,	440	0	NONE	0.0204082	0
NM_026604	-	i11	11377	chr1	24044023	24044213	1	1,	191	0	NONE	0.02	0.0956522
NM_001011874	-	i1	248650	chr1	3471608	3471623	1	1,	16	0	NONE	0.02	0.244186
NM_139150	+	i7	3770	chr1	60185139	60185161	1	1,	23	0	NONE	0.02	0.0526316
NM_152915	-	i11	11583	chr1	84391650	84391675	1	1,	26	0	NONE	0.02	0
NM_028759	-	i10	31111	chr1	167311767	167311796	1	1,	30	0	NONE	0.02	0.02
NM_027921	-	i2	6289	chr1	84925225	84925249	1	1,	25	0	NONE	0.0232558	0
NM_001038619	-	i15	50312	chr1	164056729	164057006	2	2,1,	278	0	NONE	0.0465116	7.2
NM_001081433	-	i2	36080	chr1	54876184	54876260	2	1,1,	77	0	NONE	0.0333333	0
NM_025505	-	i3	2514	chr1	166235580	166235598	1	1,	19	0	NONE	0.0232558	1.26136
NM_026719	+	i5	5467	chr1	24765765	24765817	1	1,	53	0	NONE	0.0243902	0
NM_019445	+	i3	10997	chr1	176515707	176515768	1	1,	62	0	NONE	0.02	0.0222222
NM_175642	-	i2	266138	chr1	25779050	25779075	1	1,	26	0	NONE	0.02	0
NM_001160369	+	i10	103652	chr1	11836465	11854085	1	1,	17621	0	NONE	0.0204082	0.13089
NM_144794	+	i3	3239	chr1	182880905	182880977	1	2,	73	0	NONE	0.04	0
NM_010154	-	i1	367141	chr1	68917265	68917339	1	2,	75	0	NONE	0.0526316	8.11043
NM_021408	+	i50	3790	chr1	190636403	190636514	1	1,	112	0	NONE	0.025641	0
NM_008783	-	i7	62049	chr1	170083852	170083921	1	1,	70	0	NONE	0.02	0.733766
NM_025300	-	i3	4919	chr1	4769256	4769461	1	1,	206	0	NONE	0.0227273	0
NM_013626	-	i1	118225	chr1	99901054	99901152	1	4,	99	0	NONE	0.0714286	0
NM_026367	+	i9	6781	chr1	189167248	189167368	1	1,	121	0	NONE	0.0232558	0.0238095
NM_011277	-	i5	1262	chr1	153319573	153319730	1	1,	158	0	NONE	0.02	0
NM_001024952	+	i1	23264	chr1	162852593	162852850	1	1,	258	0	NONE	0.0294118	0
NM_011273	-	i12	2777	chr1	157137859	157138091	1	1,	233	0	NONE	0.02	0
NM_009819	-	i1	133835	chr6	77830207	77830328	1	1,	122	0	NONE	0.02	0.02
NM_173001	-	i10	3898	chr6	71558203	71559875	1	1,	1673	0	NONE	0.02	0
NM_009819	-	i7	461237	chr6	77159436	77159455	1	1,	20	0	NONE	0.0208333	1.95614
NM_001081111	-	i2	2366	chr6	97124225	97124334	1	1,	110	0	NONE	0.0208333	0
NM_001004357	+	i1	593607	chr6	45413801	45414212	1	1,	412	0	NONE	0.0227273	0
NM_013791	+	i6	16364	chr6	31391239	31391277	1	1,	39	0	NONE	0.02	0
NM_001081306	+	i12	4527	chr6	22954634	22954653	1	1,	20	0	NONE	0.0238095	4.24242
NM_153589	+	i10	47823	chr6	125770025	125770045	1	1,	21	0	NONE	0.02	0
NM_001159535	-	i3	272276	chr6	118828598	118828830	1	1,	233	0	NONE	0.02	0.439024
NM_010063	+	i6	104214	chr6	5814667	5814844	1	1,	178	0	NONE	0.011236	0
NM_001081206	-	i2	15199	chr6	37095681	37095696	1	1,	16	0	NONE	0.0416667	0
NM_173004	+	i15	37093	chr6	106597757	106597778	1	1,	22	0	NONE	0.02	0.0253165
NM_012042	+	i9	5691	chr6	47459304	47459320	1	1,	17	0	NONE	0.0212766	0
NM_001081113	-	i22	5194	chr6	148729466	148729739	2	3,2,	274	0	NONE	0.0483871	0
NM_009723	-	i2	59938	chr6	113871887	113871971	1	1,	85	0	NONE	0.02	0.201389
NM_001130189	-	i1	27483	chr6	4685636	4685937	1	1,	302	0	NONE	0.0243902	0
NM_008751	+	i1	296777	chr6	9028754	9029185	2	1,2,	432	0	NONE	0.0384615	0
NM_025958	+	i7	2169	chr6	115738165	115738212	1	1,	48	0	NONE	0.0243902	0
NM_009819	-	i17	13303	chr6	76861137	76861314	1	1,	178	0	NONE	0.02	0.0208333
NM_173004	+	i1	162526	chr6	105773464	105774873	1	1,	1410	0	NONE	0.02	0
NM_001004357	+	i1	593607	chr6	45485842	45485885	1	1,	44	0	NONE	0.0227273	0
NM_177101	+	i3	3053	chr6	149096317	149096540	1	1,	224	0	NONE	0.0204082	0
NM_007624	+	i3	3064	chr6	51426924	51427095	1	1,	172	0	NONE	0.02	0.025
NM_025336	-	i6	48119	chr6	32768804	32768879	1	1,	76	0	NONE	0.02	0.02
NM_007697	+	i4	2160	chr6	103599186	103599236	1	1,	51	0	NONE	0.0204082	0.41875
NM_053202	-	i5	59188	chr6	98975132	98975207	1	1,	76	0	NONE	0.0294118	0
NM_009819	-	i17	13303	chr6	76861131	76861314	1	1,	184	0	NONE	0.02	0.0208333
NM_008995	-	i10	2884	chr6	124351891	124351957	1	1,	67	0	NONE	0.02	0.02
NM_178630	+	i4	8505	chr6	34741729	34742142	1	1,	414	0	NONE	0.025641	0
NM_001164316	+	i1	130212	chr6	61184640	61184684	1	2,	45	0	NONE	0.0392157	0.0425532
NM_010585	+	i4	98172	chr6	108259104	108259379	1	1,	276	0	NONE	0.02	0
NM_029780	-	i13	1488	chr6	115571417	115571592	1	1,	176	0	NONE	0.02	0.0458716
NM_007697	+	i2	81778	chr6	103573836	103573987	1	1,	152	0	NONE	0.02	0.0421053
NM_008751	+	i1	296777	chr6	9006405	9006463	1	1,	59	0	NONE	0.02	0.02
NM_011374	-	i3	8701	chr6	142816733	142816782	2	1,1,	50	0	NONE	0.0263158	0
NM_011657	-	i1	17952	chr6	128298379	128298620	1	1,	242	0	NONE	0.02	0.12069
NM_153516	+	i1	12098	chr6	120790870	120791181	1	1,	312	0	NONE	0.02	0
NM_026255	+	i5	40565	chr6	94501512	94501551	1	1,	40	0	NONE	0.02	0.0204082
NM_175314	-	i19	6703	chr6	92770712	92770845	1	1,	134	0	NONE	0.0227273	0.0204082
NM_001081206	-	i2	15199	chr6	37095713	37095790	1	1,	78	0	NONE	0.02	0
NM_026028	-	i7	3151	chr6	120285801	120286252	1	1,	452	0	NONE	0.0277778	0
NM_011216	+	i1	115312	chr6	137260163	137260340	1	1,	178	0	NONE	0.0204082	0.587413
NM_009819	-	i17	13303	chr6	76861125	76861314	1	1,	190	0	NONE	0.02	0.02
NM_013568	-	i1	26507	chr6	126666684	126666729	1	1,	46	0	NONE	0.0204082	1.10606
NM_177710	+	i1	110937	chr11	77108601	77108670	1	1,	70	0	NONE	0.0208333	0.0444444
NM_011856	-	i2	479339	chr11	36545881	36546065	1	1,	185	0	NONE	0.02	2.76866
NM_011856	-	i2	479339	chr11	36624164	36624201	1	1,	38	0	NONE	0.02	0
NM_146016	-	i28	12876	chr11	29675185	29675199	1	2,	15	0	NONE	0.0408163	0
NM_008850	+	i3	5060	chr11	75413150	75413170	1	1,	21	0	NONE	0.0208333	0.0212766
NM_001163671	+	i2	9161	chr11	49673632	49673655	1	1,	24	0	NONE	0.02	0
NM_010956	+	i2	16588	chr11	6203638	6203698	1	1,	61	0	NONE	0.02	0
NM_001034874	-	i2	277659	chr11	66315221	66315362	1	2,	142	0	NONE	0.04	1.61864
NM_133208	-	i4	9420	chr11	62532270	62532335	1	1,	66	0	NONE	0.02	6.75385
NM_029932	-	i8	24412	chr11	72331492	72331511	1	5,	20	0	NONE	0.0943396	0
NM_001163354	+	i16	1840	chr11	80065275	80066094	1	1,	820	0	NONE	0.02	0.0446429
NM_001115009	+	i14	9809	chr11	83825290	83825504	1	1,	215	0	NONE	0.02	0.0402685
NM_023146	-	i21	5573	chr11	33186559	33186612	1	1,	54	0	NONE	0.0208333	0
NM_133208	-	i4	9420	chr11	62532298	62532463	2	3,1,	166	0	NONE	0.0517241	5.48858
NM_173748	-	i2	42526	chr11	6090745	6091067	1	1,	323	0	NONE	0.0263158	0
NM_027427	+	i5	2143	chr11	83299386	83299848	2	3,6,	463	0	NONE	0.103448	0.132075
NM_027031	-	i1	2844	chr11	32425684	32425751	1	1,	68	0	NONE	0.0232558	0
NM_197943	-	i1	4753	chr11	74707083	74707328	1	1,	246	0	NONE	0.0238095	0
NM_011308	-	i21	2134	chr11	62182446	62182592	2	8,7,	147	0	NONE	0.144737	0
NM_001040403	+	i1	11365	chr11	77859630	77859825	1	1,	196	0	NONE	0.02	0
NM_013881	-	i17	1294	chr11	61614703	61614768	1	1,	66	0	NONE	0.0208333	0
NM_146879	-	i1	4815	chr11	58344794	58344960	1	1,	167	0	NONE	0.02	0.0215054
NM_011856	-	i2	479339	chr11	36545881	36546059	3	2,2,4,	179	0	NONE	0.0689655	2.76866
NM_008850	+	i3	5060	chr11	75413145	75413267	1	1,	123	0	NONE	0.02	0.0693069
NM_019400	+	i1	29737	chr11	70683169	70683257	2	1,1,	89	0	NONE	0.0243902	0
NM_007714	+	i9	1605	chr11	51091089	51091119	1	1,	31	0	NONE	0.02	0.106383
NM_029023	-	i1	2739	chr11	88815356	88815482	1	1,	127	0	NONE	0.02	0
NM_001081045	-	i10	1519	chr11	104198670	104199128	1	1,	459	0	NONE	0.0243902	0
NM_033565	+	i4	4952	chr11	53191296	53191539	1	2,	244	0	NONE	0.04	0
NM_133208	-	i4	9420	chr11	62532298	62532349	1	2,	52	0	NONE	0.0444444	6.32374
NM_025287	+	i2	56117	chr11	95277997	95278022	1	1,	26	0	NONE	0.0212766	2.58586
NM_001083587	-	i1	48627	chr11	8527694	8538618	1	1,	10925	0	NONE	0.02	0.0306122
NM_011856	-	i2	479339	chr11	36623984	36624144	1	1,	161	0	NONE	0.0204082	0.02
NM_008300	-	i4	2653	chr11	53099197	53099326	1	1,	130	0	NONE	0.02	0
NM_201245	+	i7	3891	chr11	59551257	59551539	1	1,	283	0	NONE	0.02	0.0420561
NM_011856	-	i2	479339	chr11	36545881	36546067	2	1,2,	187	0	NONE	0.0392157	2.76866
NM_001166506	+	i2	24165	chr11	116984353	116984383	2	1,1,	31	0	NONE	0.0212766	0.0204082
NM_001113325	+	i13	21112	chr11	57120358	57120725	1	1,	368	0	NONE	0.02	0
NM_010858	+	i2	15845	chr11	104431956	104431970	1	1,	15	0	NONE	0.02	0
NM_001113325	+	i13	21112	chr11	57120345	57120677	1	1,	333	0	NONE	0.02	0
NM_146243	-	i2	6377	chr11	19998358	19998389	1	1,	32	0	NONE	0.02	8.17391
NM_175258	+	i23	4464	chr11	54493047	54493116	1	1,	70	0	NONE	0.0212766	0.976378
NM_133208	-	i4	9420	chr11	62532304	62532329	1	1,	26	0	NONE	0.02	7.4322
NM_023913	-	i6	3324	chr11	106286374	106286393	1	1,	20	0	NONE	0.02	0
NM_001199204	+	i18	3559	chr11	93956003	93956361	1	1,	359	0	NONE	0.02	0
NM_028296	+	i4	87988	chr11	93427567	93427911	1	1,	345	0	NONE	0.0232558	0
NM_009387	-	i3	2480	chr11	117684969	117685236	1	1,	268	0	NONE	0.0238095	0.309091
NM_001034874	-	i2	277659	chr11	66160277	66160338	1	1,	62	0	NONE	0.02	0.0535714
NM_001190886	-	i1	347121	chr11	33882539	33882805	1	1,	267	0	NONE	0.02	0
NM_025535	+	i4	5312	chr11	51598601	51598722	1	1,	122	0	NONE	0.02	0.02
NM_010822	+	i3	1520	chr11	32131151	32131201	1	1,	51	0	NONE	0.02	0.080292
NM_011856	-	i2	479339	chr11	36507082	36507183	1	1,	102	0	NONE	0.02	3.07222
NM_028011	-	i7	9194	chr11	90525152	90525255	1	1,	104	0	NONE	0.02	0
NM_145967	+	i4	18590	chr11	16179206	16179332	1	1,	127	0	NONE	0.011236	0.78733
NM_007622	+	i1	11417	chr11	96656407	96656606	1	1,	200	0	NONE	0.02	0
NM_011856	-	i2	479339	chr11	36545906	36546008	1	1,	103	0	NONE	0.02	0.515464
NM_133208	-	i4	9420	chr11	62532264	62532395	1	1,	132	0	NONE	0.0204082	5.30723
NM_001113486	+	i2	71466	chr11	117113598	117113713	1	1,	116	0	NONE	0.0227273	0
NM_007622	+	i4	3793	chr11	96666990	96667450	1	1,	461	0	NONE	0.02	0
NM_029878	+	i34	3231	chr11	121468134	121468156	1	1,	23	0	NONE	0.0232558	0
NM_029606	+	i21	58100	chr11	108521519	108521546	1	1,	28	0	NONE	0.0454545	0
NM_025894	+	i4	2446	chr11	107348346	107348562	1	1,	217	0	NONE	0.02	0
NM_008081	-	i5	7664	chr11	95741809	95741835	1	1,	27	0	NONE	0.0322581	0
NM_010897	+	i39	4821	chr11	79356461	79356527	1	1,	67	0	NONE	0.0204082	0
NM_133208	-	i4	9420	chr11	62532298	62532373	1	1,	76	0	NONE	0.02	5.71429
NM_133208	-	i4	9420	chr11	62532264	62532307	1	1,	44	0	NONE	0.02	0
NM_001029934	-	i31	3694	chr11	84805144	84805345	1	1,	202	0	NONE	0.02	0
NM_029878	+	i34	3231	chr11	121468131	121468155	1	1,	25	0	NONE	0.0232558	0
NM_134189	+	i7	6045	chr11	57589761	57589851	2	1,2,	91	0	NONE	0.04	0
NM_026551	-	i1	16693	chr11	102874133	102874601	1	2,	469	0	NONE	0.0384615	0.02
NM_172947	-	i2	15661	chr11	102037756	102037920	1	1,	165	0	NONE	0.0217391	0
NM_133208	-	i4	9420	chr11	62532304	62532367	1	1,	64	0	NONE	0.02	5.71429
NM_016810	-	i8	4335	chr11	76546290	76546481	1	1,	192	0	NONE	0.02	0
NM_133208	-	i4	9420	chr11	62532298	62532351	1	1,	54	0	NONE	0.02	6.32374
NM_133208	-	i4	9420	chr11	62532314	62532363	1	1,	50	0	NONE	0.02	6.14789
NM_001199204	+	i3	6901	chr11	93898466	93898493	1	1,	28	0	NONE	0.02	0.02
NM_011856	-	i2	479339	chr11	36545868	36546052	4	20,13,3,9,	185	0	NONE	0.271605	2.88214
NM_134123	+	i2	3377	chr17	3145227	3145280	1	1,	54	0	NONE	0.02	0
NM_007439	-	i5	59549	chr17	72381267	72381470	2	1,1,	204	0	NONE	0.02	0.0212766
NM_020252	-	i4	283720	chr17	91381221	91381686	1	1,	466	0	NONE	0.02	0.0847458
NM_020252	-	i21	102550	chr17	90544021	90544144	1	1,	124	0	NONE	0.047619	0
NM_020252	-	i4	283720	chr17	91315836	91337885	1	2,	22050	0	NONE	0.0377358	0.0897598
NM_020252	-	i4	283720	chr17	91365818	91365937	1	1,	120	0	NONE	0.02	0.02
NM_020252	-	i4	283720	chr17	91221168	91221497	1	1,	330	0	NONE	0.02	0
NM_020252	-	i17	197799	chr17	90895446	90895553	2	1,1,	108	0	NONE	0.02	0.0625
NM_020252	-	i4	283720	chr17	91364363	91364623	1	1,	261	0	NONE	0.0208333	0
NM_026170	+	i1	46960	chr17	26726698	26727355	2	1,3,	658	0	NONE	0.0517241	0.0232558
NM_020252	-	i17	197799	chr17	90895512	90895582	1	1,	71	0	NONE	0.0217391	1.49673
NM_009205	+	i9	2716	chr17	85461670	85461750	1	1,	81	0	NONE	0.02	0.02
NM_172827	-	i15	5635	chr17	17668707	17668748	1	2,	42	0	NONE	0.031746	0.586667
NM_001081069	+	i9	1523	chr17	26343682	26343708	1	1,	27	0	NONE	0.02	0.344262
NM_021881	-	i3	34910	chr17	10457870	10457930	1	1,	61	0	NONE	0.02	0.02
NM_009205	+	i9	2716	chr17	85461696	85461734	2	7,4,	39	0	NONE	0.112903	0.02
NM_011218	-	i10	5295	chr17	56569831	56570710	1	2,	880	0	NONE	0.04	0.163934
NM_020252	-	i4	283720	chr17	91365842	91365937	1	2,	96	0	NONE	0.0263158	0.02
NM_139154	-	i2	28018	chr17	26038968	26039326	1	1,	359	0	NONE	0.0232558	0.107527
NM_020005	+	i3	4826	chr17	53765865	53766029	1	2,	165	0	NONE	0.0377358	0
NM_020252	-	i17	197799	chr17	90895349	90895553	1	1,	205	0	NONE	0.025641	0.0625
NM_027712	+	i1	91065	chr17	70837753	70837837	1	1,	85	0	NONE	0.02	0.101695
NM_028464	+	i4	9513	chr17	49580514	49588031	2	2,1,	7518	0	NONE	0.0204082	0.0520833
NM_007439	-	i5	59549	chr17	72381503	72381574	1	1,	72	0	NONE	0.0204082	0.0222222
NM_007439	-	i5	59549	chr17	72381225	72381248	1	1,	24	0	NONE	0.0357143	0.0212766
NM_028476	-	i6	4227	chr17	36042197	36042622	1	1,	426	0	NONE	0.02	0
NM_007439	-	i5	59549	chr17	72381267	72381648	1	1,	382	0	NONE	0.02	0.029304
NM_016694	+	i9	149168	chr17	12192112	12192155	1	1,	44	0	NONE	0.0294118	0
NM_019441	-	i6	5132	chr17	34759030	34759480	1	1,	451	0	NONE	0.0232558	0
NM_011406	-	i2	202215	chr17	81919429	81919583	1	1,	155	0	NONE	0.02	0.0989583
NM_010613	-	i2	1047	chr17	57168133	57168253	1	1,	121	0	NONE	0.02	0.574468
NM_028611	+	i3	973	chr17	79338091	79338110	1	1,	20	0	NONE	0.02	0.0606061
NM_020252	-	i17	197799	chr17	90895569	90895599	1	1,	31	0	NONE	0.02	0.666667
NM_175350	+	i3	1143	chr17	56771914	56772091	1	1,	178	0	NONE	0.0208333	0.12069
NM_009205	+	i9	2716	chr17	85461697	85461803	1	2,	107	0	NONE	0.0412371	0.64557
NM_023734	+	i2	3465	chr17	29460269	29460287	1	1,	19	0	NONE	0.0204082	0
NM_028162	-	i2	118154	chr17	51217090	51217141	1	1,	52	0	NONE	0.02	0
NM_027864	-	i1	134957	chr17	74030259	74030274	1	1,	16	0	NONE	0.02	0.02
NM_016694	+	i6	142515	chr17	11784063	11784128	1	1,	66	0	NONE	0.02	0.02
NM_009733	+	i3	8709	chr17	26317103	26317557	1	1,	455	0	NONE	0.0208333	0
NM_020252	-	i17	197799	chr17	90877825	90883015	2	1,1,	5191	0	NONE	0.02	0.0576923
NM_020252	-	i4	283720	chr17	91365866	91365937	1	1,	72	0	NONE	0.02	0
NM_183178	+	i1	1089	chr17	56126615	56126824	1	1,	210	0	NONE	0.02	0.02
NM_020252	-	i17	197799	chr17	90895446	90895506	1	1,	61	0	NONE	0.02	0.0625
NM_139138	+	i15	22449	chr17	55968344	55968427	1	1,	84	0	NONE	0.02	0
NM_007439	-	i5	59549	chr17	72381503	72381656	2	1,1,	154	0	NONE	0.0204082	0.0309735
NM_028065	-	i1	4428	chr17	46887124	46887509	1	1,	386	0	NONE	0.0222222	0
NM_028162	-	i2	118154	chr17	51218391	51218406	1	2,	16	0	NONE	0.0327869	0.181818
NM_009205	+	i9	2716	chr17	85461315	85461650	3	1,2,2,	336	0	NONE	0.04	0
NM_020252	-	i17	197799	chr17	90895437	90895555	1	1,	119	0	NONE	0.0204082	0.0625
NM_020252	-	i4	283720	chr17	91365818	91365913	1	1,	96	0	NONE	0.02	0.02
NM_028244	+	i1	9324	chr17	32178042	32178150	1	1,	109	0	NONE	0.0232558	0
NM_016670	+	i2	4656	chr17	31723311	31723652	1	1,	342	0	NONE	0.0208333	0
NM_020252	-	i17	197799	chr17	90895410	90895456	1	1,	47	0	NONE	0.0232558	0
NM_020252	-	i17	197799	chr17	90895213	90895521	2	3,1,	309	0	NONE	0.0483871	3.075
NM_026516	+	i1	41091	chr17	81353878	81353965	1	1,	88	0	NONE	0.0243902	0
NM_020252	-	i17	197799	chr17	90895402	90895496	1	1,	95	0	NONE	0.0227273	0
NM_011104	+	i1	184614	chr17	86749320	86749365	1	1,	46	0	NONE	0.0238095	0
NM_028162	-	i2	118154	chr17	51217089	51217141	1	1,	53	0	NONE	0.02	0
NM_001001892	-	i3	1710	chr17	34135414	34135575	2	1,1,	162	0	NONE	0.02	0.0243902
NM_020252	-	i17	197799	chr17	90895575	90895605	1	1,	31	0	NONE	0.02	0.752137
NM_001081653	+	i11	23458	chr17	58285624	58285638	1	1,	15	0	NONE	0.0217391	0.166667
NM_177606	+	i24	6038	chr17	85004802	85004837	1	1,	36	0	NONE	0.02	0
NM_026516	+	i1	41091	chr17	81375007	81375029	1	1,	23	0	NONE	0.0217391	0.0508475
NM_016670	+	i2	4656	chr17	31723313	31723652	1	1,	340	0	NONE	0.0222222	0
NM_133685	-	i1	50418	chr17	66099059	66099443	1	1,	385	0	NONE	0.025	0
NM_134123	+	i2	3377	chr17	3145864	3145919	2	1,1,	56	0	NONE	0.02	0.444444
NM_177278	+	i1	40482	chr17	68627513	68627575	2	1,1,	63	0	NONE	0.075	0
NM_007439	-	i5	59549	chr17	72381267	72381562	1	1,	296	0	NONE	0.02	0.0222222
NM_001085355	+	i4	115803	chr17	5133338	5133373	1	1,	36	0	NONE	0.0263158	0
NM_016694	+	i6	142515	chr17	11784009	11784130	1	1,	122	0	NONE	0.02	0.02
NM_007566	+	i1	17435	chr17	74938197	74938322	1	1,	126	0	NONE	0.02	0
NM_007439	-	i5	59549	chr17	72381537	72381666	1	3,	130	0	NONE	0.0588235	0.0849057
NM_019980	-	i1	26396	chr16	10975208	10975326	1	1,	119	0	NONE	0.0227273	0
NM_177103	-	i2	5066	chr16	31984577	31984978	1	1,	402	0	NONE	0.02	0.02
NM_007938	-	i3	203584	chr16	60316935	60317231	1	1,	297	0	NONE	0.02	0
NM_010816	+	i19	5375	chr16	48589056	48589265	1	1,	210	0	NONE	0.02	0
NM_198034	-	i1	31244	chr16	44311540	44311573	1	1,	34	0	NONE	0.0208333	0
NM_001159317	+	i1	42268	chr16	26609834	26609921	1	1,	88	0	NONE	0.02	0.153153
NM_026700	+	i1	4081	chr16	93713742	93713767	1	1,	26	0	NONE	0.03125	0
NM_016788	+	i1	18630	chr16	32650050	32650296	1	1,	247	0	NONE	0.02	0
NM_007938	-	i3	203584	chr16	60338048	60338382	2	2,1,	335	0	NONE	0.0392157	0.11254
NM_010348	-	i1	233409	chr16	88167832	88167946	1	1,	115	0	NONE	0.02	0
NM_175549	-	i1	57974	chr16	74379235	74379335	1	1,	101	0	NONE	0.02	0.344444
NM_133659	-	i2	114574	chr16	95667480	95667906	1	2,	427	0	NONE	0.0645161	0
NM_026700	+	i1	4081	chr16	93713655	93713719	1	1,	65	0	NONE	0.0285714	0
NM_001033539	+	i1	4064	chr16	32180859	32181333	1	1,	475	0	NONE	0.0222222	0
NM_183188	+	i1	154225	chr16	7107459	7107480	1	1,	22	0	NONE	0.030303	0
NM_011809	+	i2	3279	chr16	95929103	95929190	1	1,	88	0	NONE	0.0222222	0
NM_001145977	-	i1	737288	chr16	66908391	66908720	1	1,	330	0	NONE	0.02	5.22368
NM_010581	+	i9	4056	chr16	49908191	49908814	6	78,56,2,1,2,4,	624	0	NONE	1.3	0
NM_013852	+	i14	5929	chr16	20557245	20557363	1	1,	119	0	NONE	0.0204082	0.0647482
NM_008555	-	i8	6990	chr16	23477657	23477680	1	1,	24	0	NONE	0.02	2.44118
NM_026273	-	i1	1574	chr16	64769215	64769442	1	1,	228	0	NONE	0.02	0
NM_175548	+	i1	355383	chr16	41662222	41662236	1	1,	15	0	NONE	0.0212766	0.02
NM_028761	-	i21	36289	chr16	13601790	13601978	1	1,	189	0	NONE	0.0294118	0
NM_033324	-	i9	12741	chr16	18264916	18265161	1	2,	246	0	NONE	0.0465116	0.606061
NM_173379	-	i1	107922	chr16	26069150	26069229	1	1,	80	0	NONE	0.02	0.361842
NM_175549	-	i2	305613	chr16	74306895	74306917	1	1,	23	0	NONE	0.02	2.09278
NM_019413	+	i1	77931	chr16	72675197	72675388	1	1,	192	0	NONE	0.0222222	0
NM_007744	-	i1	14398	chr16	18419928	18420156	1	2,	229	0	NONE	0.0344828	0.166667
NM_010606	-	i2	107961	chr16	95103153	95103229	1	1,	77	0	NONE	0.02	0.02
NM_001159317	+	i1	42268	chr16	26609645	26609685	1	1,	41	0	NONE	0.02	0.0243902
NM_001013778	-	i5	1501	chr16	10425303	10425366	1	1,	64	0	NONE	0.02	0.968553
NM_175548	+	i1	355383	chr16	41741749	41741870	1	2,	122	0	NONE	0.0392157	0.170213
NM_175548	+	i2	66079	chr16	41901398	41901625	1	1,	228	0	NONE	0.0222222	0
NM_019980	-	i1	26396	chr16	10975269	10975329	1	1,	61	0	NONE	0.0227273	0
NM_175548	+	i1	355383	chr16	41539094	41539370	1	1,	277	0	NONE	0.0204082	4.37072
NM_001145977	-	i1	737288	chr16	67305466	67305562	1	1,	97	0	NONE	0.02	0.910053
NM_138664	-	i1	1378	chr16	91618054	91618382	1	1,	329	0	NONE	0.02	0
NM_029128	-	i4	6136	chr16	43876243	43876350	1	1,	108	0	NONE	0.0232558	0
NM_145125	-	i41	8456	chr16	96220299	96220316	1	1,	18	0	NONE	0.02	0.0212766
NM_011377	+	i7	227478	chr16	94120245	94120302	1	1,	58	0	NONE	0.0322581	0
NM_183188	+	i1	154225	chr16	7107435	7107480	1	1,	46	0	NONE	0.03125	0
NM_010348	-	i1	233409	chr16	88167844	88167946	1	1,	103	0	NONE	0.02	0
NM_175548	+	i1	355383	chr16	41752486	41752599	2	2,3,	114	0	NONE	0.0517241	0.02
NM_030138	-	i1	40550	chr16	31177483	31177506	1	1,	24	0	NONE	0.0217391	0
NM_008576	+	i1	28163	chr16	14388488	14388511	1	1,	24	0	NONE	0.0263158	0
NM_031184	+	i6	1516	chr16	4612555	4612570	1	1,	16	0	NONE	0.02	0.02
NM_009456	-	i2	16235	chr16	17165859	17166094	1	1,	236	0	NONE	0.02	1.22695
NM_001135150	+	i6	25955	chr3	135539795	135539823	1	1,	29	0	NONE	0.0232558	0
NM_001163516	-	i1	127772	chr3	33023897	33024106	1	1,	210	0	NONE	0.02	0
NM_001163328	+	i5	8426	chr3	14112529	14113012	1	1,	484	0	NONE	0.0377358	0.02
NM_028231	+	i2	247535	chr3	31889189	31889268	2	10,1,	80	0	NONE	0.144928	0
NM_030595	-	i1	91851	chr3	55975990	55976341	2	1,1,	352	0	NONE	0.02	0.0382166
NM_001163170	+	i1	12918	chr3	96409921	96410346	1	1,	426	0	NONE	0.02	0
NM_177860	-	i1	12493	chr3	137722800	137722829	1	1,	30	0	NONE	0.02	0
NM_009472	+	i1	212149	chr3	141311349	141311401	1	1,	53	0	NONE	0.02	0.02
NM_001025614	+	i1	31654	chr3	95936131	95936159	1	1,	29	0	NONE	0.02	0.735043
NM_011516	-	i24	10629	chr3	102667286	102667362	1	1,	77	0	NONE	0.025641	0
NM_001146323	-	i9	1622	chr3	19915027	19915057	1	1,	31	0	NONE	0.02	0
NM_008913	+	i1	126824	chr3	136346462	136346714	1	1,	253	0	NONE	0.02	0.0769231
NM_009472	+	i1	212149	chr3	141261375	141261394	1	1,	20	0	NONE	0.02	0
NM_029937	+	i7	4750	chr3	89930704	89930862	1	1,	159	0	NONE	0.02	0.0483871
NM_009472	+	i1	212149	chr3	141153397	141153414	1	1,	18	0	NONE	0.02	0
NM_007560	-	i1	101404	chr3	141565300	141565662	1	1,	363	0	NONE	0.0357143	0
NM_018804	-	i2	12823	chr3	88554406	88554576	1	1,	171	0	NONE	0.02	0
NM_178726	+	i1	179805	chr3	69246591	69247045	1	1,	455	0	NONE	0.02	0
NM_028231	+	i2	247535	chr3	31888964	31889227	1	2,	264	0	NONE	0.0350877	0
NM_001163170	+	i1	12918	chr3	96409924	96410346	1	1,	423	0	NONE	0.02	0
NM_027288	+	i7	17684	chr3	135188023	135188668	1	1,	646	0	NONE	0.0204082	0.744361
NM_030595	-	i36	16650	chr3	55668978	55669004	1	1,	27	0	NONE	0.02	0
NM_001081263	+	i1	197770	chr3	153800090	153800218	1	1,	129	0	NONE	0.02	1.69951
NM_029570	+	i28	10219	chr3	35740037	35742491	2	4,2,	2455	0	NONE	0.0655738	0.0227273
NM_001025614	+	i1	31654	chr3	95936184	95936526	1	1,	343	0	NONE	0.0222222	0.648649
NM_028892	+	i4	15035	chr3	99785231	99785289	1	3,	59	0	NONE	0.0222222	0
NM_175193	-	i3	1825	chr3	75713757	75713776	1	1,	20	0	NONE	0.0232558	0
NM_009472	+	i1	212149	chr3	141311063	141311348	1	2,	286	0	NONE	0.0461538	0
NM_001004176	-	i1	246602	chr3	51843306	51843324	5	6,3,3,9,29,	19	0	NONE	0.90625	0
NM_019561	+	i3	2724	chr3	95434277	95434368	2	1,1,	92	0	NONE	0.0212766	1.37838
NM_008913	+	i1	126824	chr3	136346464	136346714	1	1,	251	0	NONE	0.02	0.0769231
NM_019931	+	i2	6248	chr3	105465034	105465081	1	1,	48	0	NONE	0.0243902	0.02
NM_028231	+	i2	247535	chr3	31888997	31889268	1	1,	272	0	NONE	0.02	0
NM_001163332	-	i3	21229	chr3	104832549	104832648	1	1,	100	0	NONE	0.02	0
NM_028946	+	i4	14090	chr3	135032884	135033084	1	1,	201	0	NONE	0.02	0
NM_019390	-	i1	4805	chr3	88295899	88296029	1	1,	131	0	NONE	0.0238095	0
NM_001177669	+	i3	7257	chr3	95414785	95414814	1	1,	30	0	NONE	0.02	0
NM_009336	+	i3	367	chr3	94922764	94922803	1	1,	40	0	NONE	0.02	0
NM_001167748	+	i1	65408	chr3	29006017	29006062	1	1,	46	0	NONE	0.02	0.147727
NM_028231	+	i2	247535	chr3	31888915	31889227	2	1,1,	313	0	NONE	0.02	0
NM_019972	+	i1	24036	chr3	108095511	108095744	1	1,	234	0	NONE	0.0222222	0
NM_028231	+	i2	247535	chr3	31888878	31889260	2	1,1,	383	0	NONE	0.02	0
NM_029054	+	i2	8348	chr3	108896271	108896290	1	1,	20	0	NONE	0.0204082	0
NM_009472	+	i1	212149	chr3	141261367	141261394	1	1,	28	0	NONE	0.02	0
NM_001080755	+	i3	4505	chr3	152089009	152089205	2	3,13,	197	0	NONE	0.216667	0
NM_026374	+	i3	3241	chr3	90283515	90283760	1	1,	246	0	NONE	0.0204082	0.02
NM_028231	+	i2	247535	chr3	31889017	31889256	2	1,1,	240	0	NONE	0.02	0
NM_010597	+	i8	36758	chr3	65138810	65138970	1	1,	161	0	NONE	0.02	0
NM_028231	+	i2	247535	chr3	31888949	31889213	1	2,	265	0	NONE	0.037037	0
NM_008913	+	i1	126824	chr3	136346460	136346714	1	1,	255	0	NONE	0.02	0.0769231
NM_028231	+	i2	247535	chr3	31888949	31889260	1	2,	312	0	NONE	0.0384615	0
NM_009069	+	i5	2640	chr3	88532399	88532549	1	1,	151	0	NONE	0.02	0
NM_010597	+	i8	36758	chr3	65139035	65139114	1	1,	80	0	NONE	0.02	0
NM_028231	+	i2	247535	chr3	31888908	31889227	1	4,	320	0	NONE	0.0727273	0
NM_011883	+	i8	12363	chr3	57629038	57629131	1	2,	94	0	NONE	0.0350877	0
NM_009226	+	i1	5704	chr18	10619882	10620117	1	1,	236	0	NONE	0.0208333	0
NM_001174154	+	i1	869870	chr18	37675732	37677723	2	19,9,	1992	0	NONE	0.333333	0.0995671
NM_030097	+	i2	3850	chr18	52819776	52819813	1	1,	38	0	NONE	0.025	0
NM_001083967	+	i3	112717	chr18	69529826	69530489	1	1,	664	0	NONE	0.02	0.182266
NM_080465	+	i3	62773	chr18	45802124	45802152	1	1,	29	0	NONE	0.02	0.2125
NM_001083967	+	i8	68892	chr18	69729839	69730166	1	1,	328	0	NONE	0.02	0
NM_175542	+	i31	1587	chr18	89234612	89234673	1	1,	62	0	NONE	0.0227273	0
NM_026135	+	i1	271459	chr18	40644949	40645012	1	1,	64	0	NONE	0.02	0.02
NM_001083967	+	i8	68892	chr18	69729908	69730208	1	1,	301	0	NONE	0.025	0
NM_026301	+	i1	29541	chr18	21121171	21121611	1	1,	441	0	NONE	0.0222222	0
NM_025797	+	i3	4657	chr18	85042955	85043354	1	1,	400	0	NONE	0.02	0.0803571
NM_001174154	+	i1	869870	chr18	37347862	37347990	1	1,	129	0	NONE	0.0222222	0
NM_010087	+	i1	59490	chr18	23584792	23585244	1	1,	453	0	NONE	0.02	0.397403
NM_029008	+	i1	13795	chr18	47017601	47017780	1	1,	180	0	NONE	0.02	0.125
NM_001083967	+	i15	17748	chr18	69834430	69834583	1	1,	154	0	NONE	0.0204082	0.1
NM_001164504	-	i2	8564	chr18	77718533	77718693	1	1,	161	0	NONE	0.025641	0
NM_030147	-	i2	6720	chr18	34781717	34781735	1	1,	19	0	NONE	0.0243902	0.0277778
NM_022996	+	i1	23740	chr18	38596642	38596849	1	1,	208	0	NONE	0.02	0
NM_009071	-	i26	1076	chr18	10080027	10080118	1	1,	92	0	NONE	0.02	0
NM_010481	-	i7	1252	chr18	35106847	35106975	1	1,	129	0	NONE	0.0204082	0
NM_175028	-	i3	6489	chr18	80333424	80333773	1	1,	350	0	NONE	0.02	0
NM_028866	+	i11	4093	chr18	32043704	32043937	1	1,	234	0	NONE	0.0243902	0.0757576
NR_033214	-	i1	19282	chr18	67494387	67494855	1	1,	469	0	NONE	0.0363636	0.299559
NM_010087	+	i1	59490	chr18	23584986	23585018	2	1,2,	33	0	NONE	0.027027	0
NM_001174154	+	i1	869870	chr18	37598197	37598264	1	1,	68	0	NONE	0.025	1.43333
NR_037693	-	i2	1792	chr18	62913301	62913364	1	1,	64	0	NONE	0.0204082	0
NM_007647	-	i2	8447	chr12	85745239	85745434	1	1,	196	0	NONE	0.0243902	0.02
NR_027651	+	i4	1388	chr12	110783351	110783846	2	1,7,	496	0	NONE	0.114754	0.16129
NM_146033	+	i5	4217	chr12	36909827	36909963	2	2,2,	137	0	NONE	0.027027	0
NM_172421	+	i1	15261	chr12	3438841	3439023	1	1,	183	0	NONE	0.0222222	0
NM_021710	+	i1	25627	chr12	52807242	52807442	1	1,	201	0	NONE	0.02	0
NM_133699	-	i6	2954	chr12	17302409	17302853	1	1,	445	0	NONE	0.037037	0
NM_001142939	-	i1	14146	chr12	103988755	103989034	1	1,	280	0	NONE	0.02	0
NM_011112	+	i21	1980	chr12	107074237	107074292	1	1,	56	0	NONE	0.0208333	0
NM_058212	-	i1	116916	chr12	84820958	84820997	1	1,	40	0	NONE	0.0204082	0.14876
NM_183016	-	i18	2886	chr12	112554367	112554530	1	1,	164	0	NONE	0.02	0
NM_183016	-	i18	2886	chr12	112554551	112555154	2	1,1,	604	0	NONE	0.02	0.280328
NM_178714	+	i2	169753	chr12	62787193	62787492	1	1,	300	0	NONE	0.0204082	0.103448
NM_178714	+	i2	169753	chr12	62787150	62787332	1	1,	183	0	NONE	0.02	0.029703
NM_023721	-	i1	4074	chr12	79960185	79960360	2	1,1,	176	0	NONE	0.0217391	0.02
NM_001193266	-	i1	352163	chr12	68160278	68160567	2	1,1,	290	0	NONE	0.0238095	0.0444444
NM_001081959	+	i13	6061	chr12	113033011	113033062	1	1,	52	0	NONE	0.02	8.89041
NM_029381	+	i2	13043	chr12	114320246	114320417	1	1,	172	0	NONE	0.02	0
NM_178681	+	i20	97346	chr12	39094457	39094479	2	2,1,	23	0	NONE	0.133333	0.02
NM_178682	+	i2	40183	chr12	81940718	81940766	1	1,	49	0	NONE	0.04	1.22222
NM_009014	+	i7	330419	chr12	80585137	80585165	1	1,	29	0	NONE	0.0263158	0
NM_172544	+	i14	443332	chr12	91150208	91150433	1	1,	226	0	NONE	0.02	0
NM_183016	-	i18	2886	chr12	112554290	112554530	1	2,	241	0	NONE	0.037037	0
NM_178681	+	i20	97346	chr12	39094457	39094506	3	2,2,1,	50	0	NONE	0.0392157	0.02
NM_001167983	+	i3	45323	chr12	83386604	83386641	1	1,	38	0	NONE	0.0392157	0
NM_011112	+	i1	14736	chr12	107029643	107029770	1	1,	128	0	NONE	0.0217391	0
NM_172544	+	i14	443332	chr12	91057720	91057772	1	1,	53	0	NONE	0.025	0
NM_012024	-	i2	77370	chr12	76686190	76686407	1	2,	218	0	NONE	0.0392157	0
NM_172544	+	i15	192391	chr12	91250787	91250872	1	1,	86	0	NONE	0.0243902	0
NM_001081453	-	i19	3268	chr12	71138573	71138796	1	1,	224	0	NONE	0.02	0
NM_009014	+	i7	330419	chr12	80575226	80618903	1	1,	43678	0	NONE	0.02	0.0222222
NM_177354	+	i1	5057	chr12	88022094	88022124	1	1,	31	0	NONE	0.02	0.02
NM_029056	+	i34	3983	chr12	113302858	113302906	1	2,	49	0	NONE	0.0384615	1.54206
NM_033270	+	i4	1708	chr12	16828390	16828424	2	5,6,	35	0	NONE	0.1	0.104167
NM_011877	-	i2	18280	chr12	99955037	99955486	1	1,	450	0	NONE	0.02	0
NM_138745	+	i16	2803	chr12	77399305	77400148	2	1,3,	844	0	NONE	0.0491803	0
NM_172544	+	i19	48458	chr12	91531170	91531194	1	1,	25	0	NONE	0.0208333	0.415584
NM_001082483	-	i1	37747	chr12	4021776	4021956	1	1,	181	0	NONE	0.0204082	0.02
NM_016893	+	i1	38107	chr12	78342013	78342220	1	1,	208	0	NONE	0.0232558	0.02
NM_030057	-	i4	3776	chr12	60145510	60146905	1	1,	1396	0	NONE	0.02	0
NM_001193266	-	i1	352163	chr12	68160704	68160764	2	1,1,	61	0	NONE	0.0243902	0
NM_012038	-	i2	54598	chr12	11339758	11340145	1	1,	388	0	NONE	0.02	0.222222
NM_009706	+	i2	14852	chr12	53646721	53647086	1	1,	366	0	NONE	0.0232558	0
NM_145442	-	i4	2371	chr12	57439095	57439169	1	1,	75	0	NONE	0.0204082	1.91765
NM_001110202	-	i7	15577	chr12	71353534	71353695	1	1,	162	0	NONE	0.0243902	0.742424
NM_001163501	-	i1	44351	chr12	85537362	85540289	1	1,	2928	0	NONE	0.02	0
NM_145442	-	i4	2371	chr12	57438899	57438975	1	1,	77	0	NONE	0.02	0.0384615
NM_001081378	+	i28	3168	chr12	25733673	25733789	1	1,	117	0	NONE	0.02	0.02
NM_001167983	+	i1	64386	chr12	83303097	83303475	1	1,	379	0	NONE	0.02	0.163265
NM_001082483	-	i1	37747	chr12	4021332	4021758	1	1,	427	0	NONE	0.0208333	0
NM_145442	-	i4	2371	chr12	57439095	57439113	1	1,	19	0	NONE	0.0227273	1.51304
NM_013589	-	i3	21763	chr12	86194078	86194305	1	1,	228	0	NONE	0.0357143	0
NM_028365	+	i2	4923	chr12	112096091	112096440	1	1,	350	0	NONE	0.02	0.0204082
NM_015812	+	i2	333382	chr12	83855086	83855263	1	1,	178	0	NONE	0.0277778	0
NM_183016	-	i18	2886	chr12	112554298	112554550	2	1,2,	253	0	NONE	0.037037	0
NM_173422	+	i1	24067	chr15	54253311	54253495	1	1,	185	0	NONE	0.0243902	0
NM_011815	+	i1	38547	chr15	6568815	6569051	1	1,	237	0	NONE	0.0222222	0
NM_013593	-	i1	27933	chr15	76877954	76878119	2	1,1,	166	0	NONE	0.0232558	0
NM_001030014	-	i2	3198	chr15	83382315	83382449	1	1,	135	0	NONE	0.0222222	0
NM_007666	-	i1	81503	chr15	13079027	13079128	1	1,	102	0	NONE	0.02	0.0204082
NM_001145888	-	i11	27428	chr15	67957454	67957507	1	1,	54	0	NONE	0.0208333	0.02
NM_001081402	-	i5	32670	chr15	8024465	8024756	1	1,	292	0	NONE	0.02	0
NM_033521	+	i2	13551	chr15	34197498	34197654	2	2,3,	157	0	NONE	0.06	0.122449
NM_153407	-	i3	3198	chr15	100318193	100318278	1	1,	86	0	NONE	0.02	0.875912
NM_172817	-	i4	5114	chr15	76746252	76746458	1	1,	207	0	NONE	0.02	0
NM_010795	+	i1	37134	chr15	80039686	80039735	1	1,	50	0	NONE	0.02	0
NM_028852	+	i1	15171	chr15	76108928	76109061	2	1,1,	134	0	NONE	0.0238095	0
NM_007666	-	i1	81503	chr15	13033801	13033865	1	1,	65	0	NONE	0.02	0.02
NM_172293	+	i1	30169	chr15	97098564	97098641	1	1,	78	0	NONE	0.0208333	0
NM_177151	+	i22	9607	chr15	35532225	35532264	1	1,	40	0	NONE	0.02	0.0504202
NM_013923	-	i1	16880	chr15	36208447	36208832	1	1,	386	0	NONE	0.0263158	0
NM_001013367	+	i1	16607	chr15	5102019	5102042	1	1,	24	0	NONE	0.0232558	0
NM_001007568	-	i3	15192	chr15	76698465	76698627	1	1,	163	0	NONE	0.02	0
NM_019635	-	i10	68185	chr15	34813227	34813316	1	1,	90	0	NONE	0.02	0.02
NM_025712	-	i11	5766	chr15	36451940	36452050	1	1,	111	0	NONE	0.02	0.0576923
NM_029998	-	i3	3119	chr15	12748935	12749218	1	1,	284	0	NONE	0.025	0.72028
NM_033521	+	i2	13551	chr15	34197705	34197809	1	1,	105	0	NONE	0.0204082	0.0208333
NM_026746	+	i2	36986	chr15	59221989	59222145	1	1,	157	0	NONE	0.02	0
NM_144846	-	i1	89233	chr15	63816665	63817087	1	1,	423	0	NONE	0.02	0.0208333
NM_009806	-	i1	59958	chrX	13409934	13410008	1	2,	75	0	NONE	0.0357143	1.53097
NR_033143	+	i14	21425	chrX	159428744	159429221	1	1,	478	0	NONE	0.02	0.0895522
NM_198105	+	i1	31811	chrX	147793280	147796369	1	2,	3090	0	NONE	0.0384615	0.0377358
NM_009703	+	i6	1289	chrX	20430013	20430073	1	1,	61	0	NONE	0.02	8.71212
NM_172493	+	i4	81556	chrX	126385124	126385611	1	1,	488	0	NONE	0.02	0.024055
NM_023132	-	i8	1465	chrX	71172837	71172985	1	1,	149	0	NONE	0.0227273	0
NM_016886	+	i13	15247	chrX	39020100	39020519	1	1,	420	0	NONE	0.02	0
NM_177293	-	i1	3300	chrX	54072332	54072716	1	1,	385	0	NONE	0.0227273	0
NM_019668	+	i3	6464	chrX	34416425	34417331	1	1,	907	0	NONE	0.0204082	0
NM_019582	+	i8	1852	chrX	7189304	7189698	1	1,	395	0	NONE	0.0232558	0
NM_177293	-	i15	1187	chrX	54051773	54052112	1	1,	340	0	NONE	0.0204082	0
NM_009592	-	i1	68654	chrX	101540827	101541483	1	4,	657	0	NONE	0.0784314	0.309677
NM_018818	-	i11	4635	chrX	110181716	110182058	1	1,	343	0	NONE	0.02	0.0434783
NM_001033472	+	i11	16973	chrX	156027011	156027275	1	1,	265	0	NONE	0.02	0.24
NM_007435	+	i2	7889	chrX	70970168	70970196	1	1,	29	0	NONE	0.0232558	0
NM_007868	+	i44	249539	chrX	81308774	81308848	1	1,	75	0	NONE	0.02	0.0555556
NM_178935	-	i2	3715	chrX	159246722	159247939	2	1,4,	1218	0	NONE	0.0689655	0
NM_001033330	-	i3	550309	chrX	164538351	164538618	1	1,	268	0	NONE	0.02	0.35814
NR_033213	-	i2	33563	chrX	67379576	67379610	1	1,	35	0	NONE	0.0222222	0
NM_001048208	-	i30	2592	chrX	12256912	12256965	1	1,	54	0	NONE	0.02	0.981132
NM_021463	+	i1	8367	chrX	136997787	136998173	1	1,	387	0	NONE	0.0227273	0
NM_001081124	+	i6	7738	chrX	155903774	155905116	2	1,1,	1343	0	NONE	0.02	0.0420168
NM_013668	+	i12	8075	chrX	148693519	148693759	1	1,	241	0	NONE	0.02	0
NM_025932	-	i4	5676	chrX	159312532	159312906	2	1,1,	375	0	NONE	0.02	0
NM_009530	-	i2	8908	chrX	103090220	103090681	1	1,	462	0	NONE	0.02	0.102041
NM_178256	-	i13	31914	chrX	158915040	158915182	1	1,	143	0	NONE	0.0243902	0
NM_001029868	-	i1	24194	chrX	71047471	71048147	1	1,	677	0	NONE	0.02	0.0229885
NM_052976	-	i7	11793	chrX	95914614	95914785	1	1,	172	0	NONE	0.0217391	0.230769
NM_007979	+	i4	6047	chrX	57264436	57264881	1	1,	446	0	NONE	0.025	0
NM_028025	-	i2	13800	chrX	76875930	76876182	2	1,3,	253	0	NONE	0.0491803	0.0487805
NM_010488	-	i2	24632	chr4	109906583	109906622	1	1,	40	0	NONE	0.02	0
NM_025590	-	i3	7249	chr4	106440033	106440054	1	1,	22	0	NONE	0.025	0
NM_027993	-	i1	44795	chr4	41492112	41498363	2	3,3,	6252	0	NONE	0.0566038	0.0860215
NM_008641	-	i6	6952	chr4	116006623	116006650	1	1,	28	0	NONE	0.02	0.02
NM_027696	+	i9	5092	chr4	102819283	102819604	2	37,35,	322	0	NONE	0.545455	0.102041
NM_198412	+	i1	35234	chr4	101177748	101177932	2	5,9,	185	0	NONE	0.115385	0.0204082
NM_008958	+	i19	2359	chr4	116785953	116785971	1	2,	19	0	NONE	0.0434783	0
NM_152825	+	i1	4023	chr4	21706285	21706505	1	1,	221	0	NONE	0.02	0
NM_207109	-	i13	77333	chr4	65342824	65342840	1	1,	17	0	NONE	0.0208333	0
NM_019535	+	i1	141502	chr4	84908827	84908848	2	5,3,	22	0	NONE	0.0895522	0
NR_033135	-	i4	5029	chr4	134932321	134932349	1	1,	29	0	NONE	0.0238095	0
NM_010488	-	i2	24632	chr4	109906573	109906622	1	1,	50	0	NONE	0.02	0
NM_001085492	+	i12	40557	chr4	149952329	149952412	1	1,	84	0	NONE	0.02	0.02
NM_021402	+	i2	2589	chr4	155321960	155321984	1	1,	25	0	NONE	0.02	0
NM_011895	-	i2	7653	chr4	34628425	34628734	2	3,1,	310	0	NONE	0.0405405	0.0961538
NM_021402	+	i2	2589	chr4	155321960	155321974	1	1,	15	0	NONE	0.02	0
NM_133880	+	i4	5801	chr4	133961636	133961692	1	1,	57	0	NONE	0.0232558	0
NM_133891	+	i15	58373	chr4	53620518	53620975	1	1,	458	0	NONE	0.02	0
NM_145393	-	i4	17184	chr4	131746925	131746941	1	1,	17	0	NONE	0.02	0
NM_010945	-	i1	12995	chr4	6377082	6377104	1	2,	23	0	NONE	0.157895	0
NM_010488	-	i2	24632	chr4	109906581	109906622	1	1,	42	0	NONE	0.02	0
NM_009176	-	i5	50280	chr4	117644054	117644181	1	1,	128	0	NONE	0.0416667	0
NM_001172095	+	i1	20168	chr4	73895724	73896147	1	1,	424	0	NONE	0.02	0
NM_010488	-	i2	24632	chr4	109906589	109906622	1	1,	34	0	NONE	0.02	0
NM_178756	+	i3	18476	chr4	49303515	49303550	1	1,	36	0	NONE	0.02	0.0204082
NM_026039	-	i2	2751	chr4	132017208	132017631	1	1,	424	0	NONE	0.025641	0
NM_028132	+	i1	31644	chr4	99604775	99604886	1	1,	112	0	NONE	0.02	14.808
NM_010488	-	i2	24632	chr4	109906579	109906623	1	1,	45	0	NONE	0.02	0
NM_153402	-	i5	26123	chr4	126069772	126069803	1	1,	32	0	NONE	0.02	0.02
NM_011207	-	i6	3005	chr4	57268098	57268150	1	1,	53	0	NONE	0.0204082	0.0253165
NM_153402	-	i11	3817	chr4	126042010	126042433	1	1,	424	0	NONE	0.02	0
NM_145402	-	i1	46128	chr4	141632259	141632274	1	1,	16	0	NONE	0.02	0
NM_153402	-	i5	26123	chr4	126071880	126072017	1	1,	138	0	NONE	0.02	0.27451
NM_023537	+	i2	33370	chr4	108566216	108566245	1	2,	30	0	NONE	0.027027	0.0326087
NM_026872	-	i1	23368	chr4	41207239	41207264	1	1,	26	0	NONE	0.025	0.148148
NM_010014	+	i1	111356	chr4	104139035	104139334	1	1,	300	0	NONE	0.02	0.0384615
NM_009949	-	i3	4415	chr4	107581144	107581461	1	1,	318	0	NONE	0.02	0
NM_144787	+	i17	14037	chr4	74009814	74009842	2	12,4,	29	0	NONE	0.2	0.047619
NM_177864	-	i3	21982	chr4	112074368	112074382	1	1,	15	0	NONE	0.0232558	0
NM_009861	-	i5	7520	chr4	136877882	136877907	1	1,	26	0	NONE	0.0212766	7.0813
NM_130879	+	i1	10006	chr4	137157548	137157567	1	1,	20	0	NONE	0.02	0
NM_008687	-	i2	114576	chr4	82100683	82100771	1	1,	89	0	NONE	0.0204082	0
NM_008687	-	i2	114576	chr4	82100766	82100799	1	1,	34	0	NONE	0.02	0
NM_008641	-	i3	38771	chr4	116075215	116075233	1	1,	19	0	NONE	0.0238095	0
NM_028603	-	i2	8528	chr4	129043542	129043886	1	1,	345	0	NONE	0.02	0
NM_145990	-	i28	4855	chr4	69908613	69908998	1	1,	386	0	NONE	0.02	0
NM_001103199	-	i25	40292	chr4	112627865	112628506	1	1,	642	0	NONE	0.02	0.047619
NM_001048189	+	i3	375391	chr4	110624183	110624543	1	1,	361	0	NONE	0.02	0
NM_015824	-	i7	2071	chr4	34543795	34544219	1	1,	425	0	NONE	0.0277778	0
NM_172870	-	i1	119070	chr4	84248946	84249087	2	1,5,	142	0	NONE	0.0925926	0.0307692
NM_030175	+	i7	1887	chr1_random	407670	407796	1	1,	127	0	NONE	0.02	0.0206186
NM_030175	+	i7	1887	chr1_random	407684	407849	1	1,	166	0	NONE	0.02	0.0206186
NM_030175	+	i7	1887	chr1_random	407630	407683	1	1,	54	0	NONE	0.02	0
NM_030175	+	i7	1887	chr1_random	407687	407713	1	1,	27	0	NONE	0.02	0.0206186
NM_030175	+	i7	1887	chr1_random	407693	407725	1	1,	33	0	NONE	0.02	0.0206186
NM_030175	+	i7	1887	chr1_random	407633	407692	1	1,	60	0	NONE	0.02	0
NM_030175	+	i7	1887	chr1_random	407720	407801	1	1,	82	0	NONE	0.0204082	0.02
NM_030175	+	i7	1887	chr1_random	407684	407713	2	2,1,	30	0	NONE	0.0384615	0.0206186
NM_173761	-	i4	5018	chr2	180642181	180642582	1	1,	402	0	NONE	0.0204082	0
NM_001042528	-	i27	1685	chr2	24507821	24507858	1	1,	38	0	NONE	0.02	3.03704
NM_010804	+	i4	8269	chr2	18027807	18028056	1	1,	250	0	NONE	0.02	0
NM_001085518	+	i3	6399	chr2	122316201	122316440	1	1,	240	0	NONE	0.02	0
NM_145521	+	i1	13346	chr2	31956658	31957709	2	1,13,	1052	0	NONE	0.236364	0.0243902
NM_023116	+	i2	260413	chr2	14734334	14734461	1	1,	128	0	NONE	0.0222222	0
NM_008078	+	i7	15183	chr2	22502180	22502204	1	1,	25	0	NONE	0.02	0
NM_016744	-	i1	200945	chr2	79793662	79793953	1	5,	292	0	NONE	0.0833333	0
NM_029761	+	i1	68661	chr2	170589979	170590111	1	1,	133	0	NONE	0.02	0.0285714
NM_010165	+	i2	17950	chr2	165491288	165491388	1	1,	101	0	NONE	0.0227273	0.557047
NM_172436	-	i2	22494	chr2	71203724	71203879	1	1,	156	0	NONE	0.0212766	0.08
NM_001081006	+	i2	189849	chr2	20269895	20269914	1	1,	20	0	NONE	0.0222222	0.0315789
NM_177726	+	i10	5982	chr2	129973764	129973838	1	2,	75	0	NONE	0.02	0
NM_177600	+	i17	4360	chr2	104837720	104838103	1	2,	384	0	NONE	0.04	0.333333
NM_008077	+	i10	2084	chr2	70426805	70426841	1	1,	37	0	NONE	0.02	0
NM_008077	+	i10	2084	chr2	70426779	70426796	1	1,	18	0	NONE	0.02	0
NM_172666	+	i1	18982	chr2	75671021	75671095	1	2,	75	0	NONE	0.0307692	0.0338983
NM_001134300	-	i10	4814	chr2	153239566	153239871	1	1,	306	0	NONE	0.02	0
NM_016744	-	i1	200945	chr2	79845529	79845934	1	1,	406	0	NONE	0.03125	0
NM_028834	+	i1	13181	chr2	136728841	136729036	1	1,	196	0	NONE	0.02	0
NM_008180	-	i2	5408	chr2	155410285	155410319	1	2,	35	0	NONE	0.04	0
NM_001085518	+	i3	6399	chr2	122316205	122316442	1	1,	238	0	NONE	0.02	0
NM_001085518	+	i3	6399	chr2	122316202	122316440	1	2,	239	0	NONE	0.0980392	0
NM_001024616	-	i1	5557	chr2	25459888	25460048	1	1,	161	0	NONE	0.02	0.122642
NM_008077	+	i10	2084	chr2	70426807	70426847	1	1,	41	0	NONE	0.02	0
NM_007466	-	i13	4474	chr2	94254054	94255570	1	1,	1517	0	NONE	0.02	0
NM_172666	+	i1	18982	chr2	75671021	75671091	1	2,	71	0	NONE	0.03125	0.0338983
NM_001177649	-	i9	13509	chr2	30901022	30901280	1	1,	259	0	NONE	0.02	0
NM_172673	-	i1	214967	chr2	121622457	121622502	1	1,	46	0	NONE	0.0208333	0
NM_172669	+	i7	31276	chr2	91633283	91633305	1	1,	23	0	NONE	0.0208333	0
NM_133838	-	i1	17164	chr2	119969150	119969309	1	1,	160	0	NONE	0.02	0
NM_008077	+	i10	2084	chr2	70426809	70426847	1	1,	39	0	NONE	0.02	0
NM_017368	+	i1	47023	chr2	90788937	90789240	1	1,	304	0	NONE	0.02	0
NM_008077	+	i10	2084	chr2	70426827	70426841	1	1,	15	0	NONE	0.02	0
NM_207204	-	i1	29039	chr2	150806526	150806996	1	1,	471	0	NONE	0.02	0
NM_175094	-	i1	14712	chr2	102910185	102910346	1	1,	162	0	NONE	0.02	0.047619
NM_181417	+	i5	3947	chr2	144217226	144217514	1	1,	289	0	NONE	0.02	0
NM_008708	+	i1	20405	chr2	3216398	3216854	2	2,2,	457	0	NONE	0.028169	0
NM_011652	-	i208	805	chr2	76630549	76630638	1	1,	90	0	NONE	0.02	0
NM_172860	+	i1	63763	chr2	154296646	154296853	1	1,	208	0	NONE	0.0357143	0
NM_001085518	+	i3	6399	chr2	122316203	122316440	4	1,3,2,4,	238	0	NONE	0.08	0
NM_173734	-	i19	2995	chr2	120182972	120183206	1	1,	235	0	NONE	0.0208333	0
NM_026162	+	i13	21777	chr2	16666715	16666850	1	1,	136	0	NONE	0.0106383	0
NM_080848	+	i7	4194	chr2	27378768	27378849	1	1,	82	0	NONE	0.02	0.02
NM_001085495	+	i1	21091	chr2	166637126	166637454	2	2,4,	329	0	NONE	0.0615385	0.038835
NM_013720	+	i9	4989	chr2	119756307	119756602	1	1,	296	0	NONE	0.02	0
NM_001085518	+	i3	6399	chr2	122316203	122316442	5	1,1,2,2,6,	240	0	NONE	0.12	0
NM_026697	-	i4	3159	chr2	35043438	35043468	2	1,1,	31	0	NONE	0.02	0
NM_029924	+	i15	14920	chr2	49165289	49165638	1	1,	350	0	NONE	0.0222222	0.126829
NM_026162	+	i1	154784	chr2	16296113	16296175	1	1,	63	0	NONE	0.0222222	0
NM_008078	+	i7	15183	chr2	22502174	22502204	1	2,	31	0	NONE	0.0392157	0
NM_008078	+	i7	15183	chr2	22502176	22502194	1	1,	19	0	NONE	0.02	0
NM_008077	+	i10	2084	chr2	70426831	70426847	2	1,1,	17	0	NONE	0.02	0
NM_148413	+	i30	20224	chr2	22443430	22443503	6	32,20,4,20,3,12,	74	0	NONE	0.632653	0
NM_008077	+	i10	2084	chr2	70426833	70426847	1	2,	15	0	NONE	0.0384615	0
NM_145529	+	i17	2579	chr2	104502110	104502340	2	1,1,	231	0	NONE	0.02	0.02
NM_001085518	+	i3	6399	chr2	122316205	122316440	4	1,2,1,1,	236	0	NONE	0.04	0
NM_008078	+	i7	15183	chr2	22502170	22502202	1	1,	33	0	NONE	0.02	0
NM_001177790	+	i1	136810	chr2	177869465	177869708	1	1,	244	0	NONE	0.0238095	0
NM_053011	-	i35	62136	chr2	41027258	41027293	1	1,	36	0	NONE	0.02	1.10169
NM_008078	+	i7	15183	chr2	22502234	22502650	1	1,	417	0	NONE	0.0263158	0.154762
NM_133207	-	i7	9908	chr2	62622465	62623632	1	1,	1168	0	NONE	0.02	0
NM_008077	+	i10	2084	chr2	70426783	70426847	1	1,	65	0	NONE	0.0212766	0
NM_008078	+	i11	4178	chr2	22528403	22528456	1	1,	54	0	NONE	0.02	0
NM_175123	-	i3	78895	chr2	91150773	91151173	2	10,11,	401	0	NONE	0.15493	0.0814815
NM_020575	+	i1	18833	chr2	60054612	60064865	1	2,	10254	0	NONE	0.04	0
NM_008077	+	i10	2084	chr2	70426848	70426925	1	1,	78	0	NONE	0.02	0
NM_133207	-	i7	9908	chr2	62622258	62623686	1	1,	1429	0	NONE	0.0128205	1.18629
NM_008500	-	i1	1158	chr2	35960320	35960397	1	1,	78	0	NONE	0.02	0.687075
NM_053195	+	i3	64171	chr2	145305044	145305119	2	2,1,	76	0	NONE	0.04	0.538922
NM_133207	-	i7	9908	chr2	62622465	62623728	1	1,	1264	0	NONE	0.02	0.0676329
NM_133207	-	i7	9908	chr2	62622368	62622383	1	1,	16	0	NONE	0.02	0.162162
NM_172409	+	i1	156543	chr2	52776204	52776655	1	1,	452	0	NONE	0.0204082	0.29434
NM_144892	-	i1	11470	chr2	164850134	164850162	2	2,2,	29	0	NONE	0.0263158	0
NM_008077	+	i10	2084	chr2	70426811	70426847	1	1,	37	0	NONE	0.02	0
NM_008982	-	i1	105166	chr2	90361898	90362371	1	1,	474	0	NONE	0.02	0
NM_172666	+	i13	2176	chr2	75731055	75731077	1	1,	23	0	NONE	0.02	0.02
NM_008078	+	i7	15183	chr2	22502172	22502206	1	1,	35	0	NONE	0.02	0
NM_011249	-	i15	2420	chr2	156994646	156994768	1	2,	123	0	NONE	0.0377358	0
NM_009461	-	i45	1970	chr2	120691106	120691232	1	1,	127	0	NONE	0.02	0
NM_008169	-	i8	5190	chr2	25158456	25158486	1	1,	31	0	NONE	0.02	0.482759
NM_001042528	-	i27	1685	chr2	24507917	24507974	1	1,	58	0	NONE	0.02	0.02
NM_028119	-	i3	15218	chr2	91066268	91066464	1	1,	197	0	NONE	0.0222222	0.33871
NM_008679	+	i1	42126	chr2	165858800	165858828	1	1,	29	0	NONE	0.0232558	0
NM_001042528	-	i27	1685	chr2	24507929	24507978	1	1,	50	0	NONE	0.0204082	0.02
NM_010576	+	i2	16488	chr2	79106268	79106299	1	1,	32	0	NONE	0.02	0.02
NM_029761	+	i1	68661	chr2	170566085	170566130	1	1,	46	0	NONE	0.0222222	0
NM_133207	-	i7	9908	chr2	62622351	62623642	1	1,	1292	0	NONE	0.0204082	0.68595
NM_008077	+	i10	2084	chr2	70426805	70426847	1	1,	43	0	NONE	0.02	0
NM_001109690	+	i3	89504	chr2	92115959	92116124	1	1,	166	0	NONE	0.0222222	0.04
NM_001042528	-	i27	1685	chr2	24507859	24507945	1	1,	87	0	NONE	0.02	3.78947
NM_001110513	+	i6	49033	chr2	130150588	130150773	2	9,6,	186	0	NONE	0.157895	0
NM_001004761	+	i5	97650	chr2	21636841	21637095	1	3,	255	0	NONE	0.0625	0
NM_029617	+	i12	4934	chr2	118907864	118908099	1	1,	236	0	NONE	0.0217391	0
NM_177726	+	i10	5982	chr2	129973720	129973751	1	1,	32	0	NONE	0.0344828	0
NM_130864	+	i6	1161	chr9	119255878	119255965	1	1,	88	0	NONE	0.02	0
NM_001170787	-	i3	246913	chr9	10392836	10392864	1	1,	29	0	NONE	0.02	0.02
NM_021888	+	i3	4533	chr9	21217077	21217365	2	37,23,	289	0	NONE	0.619048	0
NM_008280	-	i5	3617	chr9	70661907	70662123	1	1,	217	0	NONE	0.0212766	0
NM_028283	+	i3	2540	chr9	60695678	60696144	1	1,	467	0	NONE	0.02	0
NM_178415	+	i6	53611	chr9	22339790	22339818	1	1,	29	0	NONE	0.02	0.659574
NM_029094	-	i16	4664	chr9	98956378	98956538	1	1,	161	0	NONE	0.0212766	0
NM_001195632	+	i2	22243	chr9	31956871	31956922	1	1,	52	0	NONE	0.0227273	0
NM_028121	+	i3	6676	chr9	59152456	59152907	1	1,	452	0	NONE	0.02	0
NM_019927	-	i2	17486	chr9	59296381	59296523	1	2,	143	0	NONE	0.04	0
NM_194334	-	i8	3152	chr9	90116294	90116654	1	1,	361	0	NONE	0.02	0.02
NM_011544	-	i3	93964	chr9	71944100	71944202	1	1,	103	0	NONE	0.02	1.11215
NM_001081960	+	i24	2670	chr9	113806507	113806946	1	1,	440	0	NONE	0.02	0
NM_001177784	-	i7	3149	chr9	64167506	64167596	1	1,	91	0	NONE	0.0238095	0
NM_177906	+	i1	612881	chr9	27736107	27736516	1	1,	410	0	NONE	0.02	0.02
NM_175380	-	i1	12971	chr9	114840300	114840369	1	1,	70	0	NONE	0.02	0.0545455
NM_028906	+	i12	4251	chr9	64906986	64907401	2	5,5,	416	0	NONE	0.0925926	0
NM_019691	-	i14	28860	chr9	4443528	4443849	1	1,	322	0	NONE	0.02	0.237143
NM_177909	+	i11	34699	chr9	94946977	94947137	1	1,	161	0	NONE	0.02	0.02
NM_011678	+	i3	3553	chr9	108262007	108262035	1	1,	29	0	NONE	0.03125	0
NM_138756	-	i4	7953	chr9	96990790	96991237	1	1,	448	0	NONE	0.0227273	0
NM_012029	-	i2	5757	chr9	21886135	21886210	1	1,	76	0	NONE	0.02	0
NM_144937	-	i3	14598	chr9	66409023	66409379	1	1,	357	0	NONE	0.0227273	0.0217391
NM_026036	+	i1	5809	chr9	114644600	114645062	1	1,	463	0	NONE	0.0227273	0
NM_013800	-	i1	53861	chr9	31702057	31702380	1	1,	324	0	NONE	0.02	0.486842
NM_177208	+	i30	5836	chr9	86430587	86430679	1	1,	93	0	NONE	0.02	0.11413
NM_001172068	-	i3	2071	chr9	59587489	59587514	2	1,2,	26	0	NONE	0.02	5.08257
NM_009178	-	i1	61048	chr9	34912166	34912415	1	1,	250	0	NONE	0.02	0.298551
NM_181324	+	i2	5235	chr9	44417440	44417555	1	1,	116	0	NONE	0.0114943	0.0353982
NM_001172122	-	i1	141608	chr9	117087843	117087941	2	2,7,	99	0	NONE	0.0972222	0.0285714
NM_024431	-	i1	4363	chr9	90005770	90006155	1	1,	386	0	NONE	0.02	0.0222222
NM_001113181	-	i5	18095	chr9	4531920	4531994	1	1,	75	0	NONE	0.0204082	0.02
NM_172290	-	i4	95134	chr9	28846324	28846343	1	1,	20	0	NONE	0.02	0.0701754
NR_037304	-	i1	123581	chr9	30975729	30981825	2	4,3,	6097	0	NONE	0.0677966	0.02
NM_001170787	-	i2	221522	chr9	10509225	10509321	1	1,	97	0	NONE	0.0232558	0
NM_173185	+	i5	18422	chr9	65833316	65833484	1	1,	169	0	NONE	0.0392157	0.178571
NM_001170787	-	i3	246913	chr9	10392833	10392861	1	1,	29	0	NONE	0.0238095	0.02
NM_022319	-	i1	233390	chr9	97852153	97852346	2	2,1,	194	0	NONE	0.0298507	1.28125
NM_146229	+	i9	1935	chr9	114627553	114628006	1	1,	454	0	NONE	0.0204082	0
NM_001172068	-	i3	2071	chr9	59587355	59587455	1	1,	101	0	NONE	0.038961	0.129944
NM_029896	+	i2	3855	chr9	106080301	106080504	1	1,	204	0	NONE	0.02	0.02
NM_019482	-	i2	11125	chr9	14816175	14816206	1	1,	32	0	NONE	0.02	0.02
NM_017382	-	i4	8513	chr9	64571020	64571048	1	1,	29	0	NONE	0.0263158	0
NR_015511	-	i2	18988	chr9	96632987	96646145	1	1,	13159	0	NONE	0.02	0.02
NM_010700	+	i1	7902	chr9	21534146	21534705	2	4,11,	560	0	NONE	0.157143	0.040404
NM_008633	+	i1	46909	chr9	109836585	109836912	1	1,	328	0	NONE	0.0204082	0
NM_001111145	+	i4	2949	chr9	65223627	65223842	1	1,	216	0	NONE	0.02	0
NM_028283	+	i18	3746	chr9	60725680	60725815	1	1,	136	0	NONE	0.0243902	0
NM_020520	+	i3	5037	chr9	108576009	108576151	1	1,	143	0	NONE	0.0208333	0
NM_001190914	+	i1	415766	chr9	34710232	34710247	1	3,	16	0	NONE	0.06	0
NM_001081270	+	i20	8313	chr9	45546731	45546882	1	1,	152	0	NONE	0.025641	0
NM_025812	+	i1	48426	chr9	56287447	56287465	1	1,	19	0	NONE	0.0222222	0
NM_016769	-	i1	89549	chr9	63529983	63530011	1	1,	29	0	NONE	0.02	0
NM_027086	+	i10	6435	chr9	57771929	57772027	1	1,	99	0	NONE	0.02	0
NM_001190914	+	i1	415766	chr9	34530329	34530599	1	1,	271	0	NONE	0.02	0.03125
NM_001081152	+	i1	7979	chr9	53349109	53349278	1	1,	170	0	NONE	0.025641	0
NM_001081381	+	i5	3617	chr9	110219893	110220082	1	1,	190	0	NONE	0.02	0
NM_019691	-	i10	7959	chr9	4477716	4477736	1	1,	21	0	NONE	0.02	0.0576923
NM_011544	-	i3	93964	chr9	71944107	71944191	1	1,	85	0	NONE	0.02	0.804348
NM_176922	+	i2	30610	chr9	62571665	62571710	1	1,	46	0	NONE	0.0232558	0
NM_001195075	-	i8	17686	chr13	58149396	58149449	1	1,	54	0	NONE	0.02	0.269841
NM_001081020	+	i24	13919	chr13	105275348	105275823	1	1,	476	0	NONE	0.02	0
NR_028109	+	i8	47481	chr13	78100585	78100610	2	2,1,	26	0	NONE	0.0434783	0
NM_008739	+	i3	4659	chr13	55335928	55336101	1	1,	174	0	NONE	0.02	0
NM_010887	-	i3	8966	chr13	115101509	115101683	1	1,	175	0	NONE	0.0222222	0
NM_019703	-	i19	1779	chr13	6584152	6584520	1	1,	369	0	NONE	0.02	0
NM_052977	+	i1	355783	chr13	8450988	8451249	1	1,	262	0	NONE	0.02	0
NM_008634	-	i2	63811	chr13	100222270	100222743	1	2,	474	0	NONE	0.0517241	3.72783
NM_008156	+	i25	2976	chr13	25079118	25079360	1	1,	243	0	NONE	0.02	0.02
NM_029279	+	i5	5510	chr13	51754167	51754361	2	1,3,	195	0	NONE	0.0566038	0
NM_011056	+	i3	707703	chr13	110136825	110136855	2	2,3,	31	0	NONE	0.0652174	0
NM_008286	+	i1	21375	chr13	54303407	54303796	1	1,	390	0	NONE	0.02	0
NR_028109	+	i10	157040	chr13	78241284	78241394	1	1,	111	0	NONE	0.01	0.0408163
NM_052977	+	i1	355783	chr13	8310652	8310674	1	1,	23	0	NONE	0.02	0
NM_027035	+	i1	13433	chr13	68739320	68739657	1	1,	338	0	NONE	0.02	0.153846
NM_001080381	+	i1	31023	chr13	24741026	24741797	1	1,	772	0	NONE	0.02	0
NM_027035	+	i1	13433	chr13	68739436	68739887	1	2,	452	0	NONE	0.04	0.159836
NM_008286	+	i1	21375	chr13	54303698	54303880	1	1,	183	0	NONE	0.02	0
NM_028493	-	i11	3709	chr13	76012802	76013019	1	2,	218	0	NONE	0.0487805	0
NM_172591	-	i13	2734	chr13	99522571	99522983	2	2,3,	413	0	NONE	0.0483871	0.560714
NR_028109	+	i8	47481	chr13	78100584	78100610	2	1,1,	27	0	NONE	0.0232558	0
NM_009124	-	i6	129240	chr13	45767063	45767077	2	4,2,	15	0	NONE	0.12	0
NM_011056	+	i3	707703	chr13	109984977	109984996	1	1,	20	0	NONE	0.0232558	0
NM_001044371	-	i4	6421	chr13	101407386	101407522	1	1,	137	0	NONE	0.025	0
NM_021878	+	i4	25861	chr13	44965010	44965095	1	1,	86	0	NONE	0.02	0
NM_027711	-	i5	12486	chr13	96504520	96504623	1	1,	104	0	NONE	0.0238095	0.0208333
NM_052977	+	i1	355783	chr13	8320444	8320531	1	1,	88	0	NONE	0.0217391	0
NM_029879	-	i2	69961	chr13	105838072	105838283	1	1,	212	0	NONE	0.02	0
NM_007596	+	i3	3166	chr13	55730279	55730425	1	1,	147	0	NONE	0.02	0
NM_011056	+	i3	707703	chr13	109911534	109911632	1	1,	99	0	NONE	0.02	1.62766
NM_008286	+	i1	21375	chr13	54303663	54303858	1	1,	196	0	NONE	0.02	0
NM_010020	+	i14	4338	chr13	73710831	73711251	1	1,	421	0	NONE	0.0204082	0
NM_008286	+	i1	21375	chr13	54303636	54303681	1	1,	46	0	NONE	0.02	0
NM_138654	-	i8	101773	chr13	17581214	17581519	1	1,	306	0	NONE	0.0243902	0
NM_175171	-	i5	43260	chr13	103614761	103615243	1	1,	483	0	NONE	0.0204082	0
NM_052977	+	i1	355783	chr13	8315711	8335373	2	1,3,	19663	0	NONE	0.0566038	0
NM_052977	+	i1	355783	chr13	8450731	8451089	1	1,	359	0	NONE	0.0232558	0
NM_001081208	+	i2	200260	chr10	36454483	36454626	1	1,	144	0	NONE	0.02	0
NM_023128	+	i5	2722	chr10	79274125	79274143	1	1,	19	0	NONE	0.0212766	0
NM_027892	+	i2	15424	chr10	107645260	107645296	1	1,	37	0	NONE	0.02	0
NM_008921	+	i6	1131	chr10	127459480	127459646	1	1,	167	0	NONE	0.02	0.02
NM_001081208	+	i2	200260	chr10	36454693	36454829	1	2,	137	0	NONE	0.037037	3.00939
NM_027994	-	i1	12094	chr10	118668574	118668592	1	1,	19	0	NONE	0.02	0
NM_170688	+	i1	274131	chr10	69166390	69166540	1	1,	151	0	NONE	0.02	0.0863636
NM_029132	-	i8	4689	chr10	41446068	41446545	1	1,	478	0	NONE	0.025641	0.0212766
NM_001168289	+	i7	51077	chr10	43181906	43182043	1	1,	138	0	NONE	0.0208333	0
NM_001081208	+	i2	200260	chr10	36454397	36454612	1	1,	216	0	NONE	0.02	0
NM_053183	-	i2	3541	chr10	62107108	62107135	1	1,	28	0	NONE	0.0208333	2.96721
NM_173732	+	i1	11005	chr10	127121740	127122118	1	1,	379	0	NONE	0.0232558	0
NM_021439	+	i1	106086	chr10	82520022	82520041	1	1,	20	0	NONE	0.02	0.0222222
NM_177793	+	i4	63845	chr10	40504204	40505075	1	1,	872	0	NONE	0.0217391	0
NM_025446	-	i3	111208	chr10	13464457	13464472	1	1,	16	0	NONE	0.02	0.0204082
NM_029852	+	i3	5904	chr10	94184262	94184283	1	1,	22	0	NONE	0.02	0
NM_009306	-	i1	108260	chr10	108365389	108365409	1	1,	21	0	NONE	0.02	0.0970874
NM_028709	+	i15	2802	chr10	85115021	85115304	1	1,	284	0	NONE	0.0227273	0
NM_001081208	+	i2	200260	chr10	36454499	36454626	1	1,	128	0	NONE	0.02	0
NM_133442	+	i1	475478	chr10	118917900	118918148	1	1,	249	0	NONE	0.0384615	6.25882
NM_026148	+	i1	75333	chr10	57860207	57860662	1	1,	456	0	NONE	0.0217391	0
NM_001081208	+	i2	200260	chr10	36454385	36454530	1	1,	146	0	NONE	0.04	0
NM_019553	-	i1	3236	chr10	62062257	62062273	1	1,	17	0	NONE	0.0204082	0
NM_176919	+	i8	13079	chr10	122351713	122351864	1	1,	152	0	NONE	0.0322581	0
NM_175488	+	i4	5191	chr10	93015290	93015307	1	1,	18	0	NONE	0.0208333	0.277778
NM_001114332	-	i1	60895	chr10	39847434	39847936	1	1,	503	0	NONE	0.0232558	0
NM_001081208	+	i2	200260	chr10	36454389	36454626	1	1,	238	0	NONE	0.02	0
NM_053187	-	i7	6195	chr10	52060693	52060910	1	1,	218	0	NONE	0.02	0
NM_027384	-	i1	13290	chr10	62334217	62334391	1	1,	175	0	NONE	0.0434783	0
NM_026444	+	i6	5122	chr10	127793135	127793309	1	1,	175	0	NONE	0.02	0
NM_010349	-	i14	107674	chr10	48882044	48882201	1	1,	158	0	NONE	0.02	0.0508475
NM_031397	-	i3	66683	chr10	70428666	70428685	1	1,	20	0	NONE	0.0333333	0
NM_172546	+	i1	50824	chr10	3155042	3155217	2	1,1,	176	0	NONE	0.02	0
NM_001013391	-	i1	8850	chr10	116810300	116810658	1	1,	359	0	NONE	0.0222222	0.0204082
NM_001081208	+	i2	200260	chr10	36454431	36454612	1	1,	182	0	NONE	0.02	0
NM_133442	+	i1	475478	chr10	119029635	119029886	1	1,	252	0	NONE	0.02	0.146497
NM_001081208	+	i2	200260	chr10	36454383	36454612	1	1,	230	0	NONE	0.02	0
NM_021501	-	i2	5767	chr10	80625794	80625945	2	2,8,	152	0	NONE	0.16	0.0392157
NM_019553	-	i1	3236	chr10	62062257	62062272	1	1,	16	0	NONE	0.0204082	0
NM_026148	+	i1	75333	chr10	57844389	57844537	1	1,	149	0	NONE	0.02	0.313084
NM_001039080	-	i2	28437	chr10	127614960	127615178	1	1,	219	0	NONE	0.0222222	0
NM_001039231	-	i1	42314	chr5	105249498	105249760	1	1,	263	0	NONE	0.02	0
NM_028234	+	i1	13700	chr5	28656495	28656842	2	1,1,	348	0	NONE	0.02	0
NM_152803	-	i11	3949	chr5	101110958	101111240	1	1,	283	0	NONE	0.02	0
NM_011074	-	i14	82105	chr5	4869533	4870345	1	1,	813	0	NONE	0.02	0.510582
NM_001081465	-	i22	12127	chr5	134840879	134841114	1	1,	236	0	NONE	0.025641	0
NM_029012	+	i8	6064	chr5	115540470	115540556	2	5,4,	87	0	NONE	0.0657895	0.0206186
NM_001199244	-	i1	802597	chr5	49324111	49324420	1	1,	310	0	NONE	0.02	0
NM_011182	+	i1	61722	chr5	144385379	144385701	1	1,	323	0	NONE	0.352941	1.4898
NM_172719	+	i42	643	chr5	116060353	116060417	1	1,	65	0	NONE	0.02	0
NM_010365	-	i13	1968	chr5	134741299	134741447	1	1,	149	0	NONE	0.02	0
NM_007715	-	i6	3024	chr5	76692766	76693219	1	1,	454	0	NONE	0.02	0
NM_001199244	-	i1	802597	chr5	49497293	49497316	1	1,	24	0	NONE	0.0204082	0.02
NM_001199244	-	i1	802597	chr5	49522315	49522386	1	1,	72	0	NONE	0.02	0
NM_017367	-	i2	12612	chr5	93625334	93625490	1	1,	157	0	NONE	0.02	0
NM_146001	-	i1	84466	chr5	136012490	136012684	2	2,2,	195	0	NONE	0.04	0.201923
NM_026448	+	i1	25947	chr5	23623617	23623777	1	1,	161	0	NONE	0.02	0.5
NM_001199244	-	i1	802597	chr5	49370254	49370284	1	1,	31	0	NONE	0.0212766	0
NM_139153	+	i8	3551	chr5	23988786	23988937	2	3,2,	152	0	NONE	0.0379747	0.132075
NM_009125	+	i6	4581	chr5	122224423	122224762	1	1,	340	0	NONE	0.0232558	0
NM_017367	-	i2	12612	chr5	93625331	93625490	1	1,	160	0	NONE	0.02	0
NM_001081388	-	i1	107295	chr5	129366227	129366265	2	1,1,	39	0	NONE	0.02	1.40517
NM_026448	+	i1	25947	chr5	23623617	23623965	1	1,	349	0	NONE	0.0208333	2.41176
NM_007708	+	i10	959	chr5	116375915	116375935	2	16,9,	21	0	NONE	0.307692	0
NM_008861	+	i9	4128	chr5	104922413	104922511	2	1,1,	99	0	NONE	0.02	0
NM_001001980	+	i8	18480	chr5	67383132	67383264	2	1,1,	133	0	NONE	0.02	0.02
NM_026263	+	i9	3616	chr5	115326889	115326928	1	1,	40	0	NONE	0.027027	0
NM_001114545	+	i1	85704	chr5	117943684	117943710	1	1,	27	0	NONE	0.02	0.0212766
NM_001199244	-	i1	802597	chr5	49497356	49497377	1	1,	22	0	NONE	0.02	0.02
NM_027121	+	i1	36153	chr5	130440639	130441682	1	2,	1044	0	NONE	0.0392157	0.0797011
NM_028483	-	i4	9437	chr5	30796691	30796714	1	1,	24	0	NONE	0.0222222	0
NM_011261	-	i25	5324	chr5	21508479	21508524	1	1,	46	0	NONE	0.02	0
NM_001199244	-	i1	802597	chr5	49389131	49389186	1	1,	56	0	NONE	0.02	0
NM_028469	-	i1	4922	chr5	139936183	139936292	1	1,	110	0	NONE	0.02	0.408
NM_011261	-	i1	57176	chr5	21815842	21815861	1	1,	20	0	NONE	0.02	0.369565
NM_001114545	+	i5	51281	chr5	118090279	118090293	1	1,	15	0	NONE	0.0208333	0
NM_001081465	-	i14	2596	chr5	134861822	134862057	1	1,	236	0	NONE	0.02	0.0580205
NM_030259	-	i3	4775	chr5	124914324	124914518	1	1,	195	0	NONE	0.02	0.0204082
NM_001163223	-	i1	467747	chr5	7025064	7076661	1	2,	51598	0	NONE	0.0392157	0.440171
NM_023047	+	i1	33052	chr5	31046102	31046119	1	1,	18	0	NONE	0.047619	0.02
NM_001199244	-	i1	802597	chr5	49497344	49497367	1	1,	24	0	NONE	0.0222222	0.02
NM_172885	-	i3	152458	chr5	128611455	128611852	1	1,	398	0	NONE	0.0222222	0.391753
NM_017367	-	i2	12612	chr5	93625332	93625490	3	3,3,1,	159	0	NONE	0.046875	0
NM_001163538	-	i5	5074	chr5	110690866	110691111	1	1,	246	0	NONE	0.025	0
NM_017367	-	i2	12612	chr5	93625333	93625490	1	2,	158	0	NONE	0.04	0
NM_007708	+	i8	21830	chr5	116356570	116357152	1	1,	583	0	NONE	0.0208333	0
NM_009686	-	i11	49281	chr5	66712801	66712829	1	1,	29	0	NONE	0.0263158	0
NM_001037940	+	i8	14734	chr5	30093597	30094537	3	1,1,1,	941	0	NONE	0.02	2.92683
NM_001081109	+	i7	7611	chr5	144922555	144922725	1	1,	171	0	NONE	0.0227273	0
NM_001001980	+	i8	18480	chr5	67383130	67383264	2	1,1,	135	0	NONE	0.02	0.02
NM_001081231	+	i2	119216	chr5	22723125	22723174	1	1,	50	0	NONE	0.0204082	0
NM_011026	+	i5	5367	chr5	123169777	123169861	1	1,	85	0	NONE	0.02	0
NM_001037940	+	i8	14734	chr5	30093597	30094538	1	1,	942	0	NONE	0.02	2.92683
NM_016786	+	i1	28442	chr5	65943483	65943816	1	1,	334	0	NONE	0.02	0
NM_001001980	+	i8	18480	chr5	67383130	67383250	1	1,	121	0	NONE	0.02	0.02
NM_001001980	+	i8	18480	chr5	67383134	67383264	1	1,	131	0	NONE	0.02	0.02
NM_010765	-	i10	1648	chr5	121978087	121978107	1	1,	21	0	NONE	0.0217391	0
NM_177879	+	i4	179687	chr5	142192732	142192751	1	1,	20	0	NONE	0.02	0
NM_198702	+	i3	112239	chr5	81719957	81719979	1	1,	23	0	NONE	0.02	0
NM_022416	-	i1	67588	chr5	38044832	38045253	1	1,	422	0	NONE	0.02	0
NM_030108	+	i6	15495	chr5	67670226	67670568	1	1,	343	0	NONE	0.0227273	0
NM_011074	-	i10	61237	chr5	4987203	4987230	1	1,	28	0	NONE	0.0204082	0
NM_011182	+	i1	61722	chr5	144385379	144385700	2	1,1,	322	0	NONE	0.02	1.4898
NM_001037940	+	i8	14734	chr5	30093597	30094539	1	1,	943	0	NONE	0.0208333	2.92683
NM_009986	-	i7	3190	chr5	136836801	136837158	1	1,	358	0	NONE	0.02	0
NM_008861	+	i9	4128	chr5	104922145	104922173	1	1,	29	0	NONE	0.02	0.0204082
NM_011261	-	i25	5324	chr5	21505983	21506019	1	1,	37	0	NONE	0.0243902	0
NM_010752	-	i11	49853	chr5	140636486	140636854	1	1,	369	0	NONE	0.0232558	0
NM_144909	+	i7	1291	chr5	31603884	31604345	1	1,	462	0	NONE	0.0227273	0
NM_025774	-	i4	2280	chr5	136667220	136667296	1	1,	77	0	NONE	0.027027	0
NM_011256	-	i1	63596	chr5	124637205	124638191	2	1,1,	987	0	NONE	0.02	0

## Sheet: MmDend
Refseq	Strand	Intron	Intron Length	Chr	Junction Start	Junction Stop	#samples	#reads in each sample	Spliced Length	#ID elements	ID elements	Coverage for the Junction (reads/50 bp)	Coverage not supporting the junction (#reads/50 bp)
NM_008750	-	i1	120109	chr11	76095152	76207762	2	1,1,	112611	8	76178435,76178509,ID4|SINE|ID,-,chr11;76099290,76099362,ID|SINE|ID,-,chr11;76152574,76152652,ID4|SINE|ID,-,chr11;76191865,76191937,ID4_|SINE|ID,-,chr11;76155277,76155350,ID4_|SINE|ID,+,chr11;76146407,76146474,ID4|SINE|ID,+,chr11;76187729,76187792,ID4|SINE|ID,+,chr11;76183554,76183621,ID4_|SINE|ID,+,chr11;	0.0204082	0.0353357
NM_009819	-	i7	461237	chr6	77096596	77498831	1	1,	402236	5	77309868,77309941,ID4_|SINE|ID,-,chr6;77143732,77143798,ID4_|SINE|ID,-,chr6;77443635,77443707,ID4_|SINE|ID,-,chr6;77313238,77313321,ID4_|SINE|ID,+,chr6;77110217,77110298,ID|SINE|ID,+,chr6;	0.0243902	0.444196
NM_016694	+	i7	203155	chr17	11871781	11989968	1	1,	118188	3	11972217,11972297,ID4|SINE|ID,+,chr17;11936698,11936771,ID4_|SINE|ID,+,chr17;11956122,11956209,ID|SINE|ID,+,chr17;	0.02	0.02
NM_001034013	-	i1	996015	chr11	80916308	81081654	1	1,	165347	3	81000577,81000644,ID4|SINE|ID,-,chr11;81057361,81057430,ID4|SINE|ID,-,chr11;80949470,80949549,ID4|SINE|ID,+,chr11;	0.025641	0.223121
NM_001199244	-	i1	802597	chr5	49219418	49634919	1	1,	415502	3	49273818,49273885,ID4|SINE|ID,-,chr5;49432294,49432362,ID4_|SINE|ID,+,chr5;49234975,49235051,ID2|SINE|ID,+,chr5;	0.02	0.661752
NM_001199244	-	i1	802597	chr5	48986526	49321639	1	1,	335114	3	49107003,49107065,ID4|SINE|ID,-,chr5;49273818,49273885,ID4|SINE|ID,-,chr5;49234975,49235051,ID2|SINE|ID,+,chr5;	0.0222222	0.341772
NM_001039509	+	i2	61374	chr1	74334744	74384837	1	1,	50094	2	74371691,74371758,ID4_|SINE|ID,-,chr1;74378506,74378565,ID4_|SINE|ID,-,chr1;	0.02	0.0815217
NM_001033399	-	i1	102000	chr13	43340405	43357808	1	1,	17404	2	43343405,43343472,ID4|SINE|ID,-,chr13;43349533,43349607,ID4_|SINE|ID,-,chr13;	0.0208333	0.02
NM_001164519	+	i2	397872	chr10	63367626	63699267	1	1,	331642	2	63573663,63573730,ID4|SINE|ID,+,chr10;63407270,63407341,ID4|SINE|ID,+,chr10;	0.0243902	0.285544
NM_001164519	+	i2	397872	chr10	63397647	63699366	1	1,	301720	2	63573663,63573730,ID4|SINE|ID,+,chr10;63407270,63407341,ID4|SINE|ID,+,chr10;	0.02	0.313105
NM_013722	-	i6	216502	chr10	85607296	85798000	1	2,	190705	2	85787572,85787640,ID4_|SINE|ID,+,chr10;85652464,85652546,ID4_|SINE|ID,-,chr10;	0.04	0.325224
NM_001170847	+	i1	135655	chr19	53821789	53865187	1	1,	43399	2	53852966,53853046,ID4_|SINE|ID,+,chr19;53853694,53853762,ID4_|SINE|ID,-,chr19;	0.0232558	0.496933
NM_173783	-	i3	397650	chrX	89419052	89548783	1	1,	129732	2	89452377,89452460,ID4_|SINE|ID,+,chrX;89501631,89501691,ID4|SINE|ID,+,chrX;	0.025641	0.485801
NM_145711	-	i1	147963	chr4	6779782	6798150	1	1,	18369	2	6782268,6782351,ID4_|SINE|ID,+,chr4;6780791,6780858,ID4_|SINE|ID,+,chr4;	0.025	0.0204082
NM_001081270	+	i3	210504	chr9	45316956	45379866	1	3,	62911	2	45364507,45364580,ID4_|SINE|ID,-,chr9;45334753,45334823,ID4|SINE|ID,-,chr9;	0.0576923	0.0208333
NM_001170787	-	i2	221522	chr9	10442449	10598021	1	1,	155573	2	10488298,10488377,ID4_|SINE|ID,-,chr9;10485237,10485316,ID4|SINE|ID,-,chr9;	0.0243902	0.0978044
NM_009986	-	i2	77713	chr5	136924280	136930045	1	1,	5766	2	136925037,136925110,ID4_|SINE|ID,-,chr5;136924446,136924504,ID|SINE|ID,+,chr5;	0.02	0
NM_177879	+	i4	179687	chr5	142136349	142226368	1	1,	90020	2	142202524,142202593,ID4_|SINE|ID,-,chr5;142176362,142176440,ID4|SINE|ID,-,chr5;	0.02	0.852336
NM_053105	-	i5	39608	chr14	96645057	96656894	1	1,	11838	1	96648919,96649004,ID|SINE|ID,-,chr14;	0.0208333	0.146667
NM_001166372	+	i2	242344	chr8	68421654	68583313	1	2,	161660	1	68582661,68582726,ID4_|SINE|ID,-,chr8;	0.04	1
NM_007578	+	i38	11705	chr8	87151160	87151624	1	1,	465	1	87151478,87151552,ID|SINE|ID,-,chr8;	0.0243902	0
NM_053171	-	i3	316522	chr8	16888224	17006364	2	2,2,	118141	1	16895322,16895411,ID4|SINE|ID,-,chr8;	0.04	0.115473
NM_178793	-	i2	197081	chr18	66355144	66358387	1	3,	3244	1	66355353,66355431,ID4_|SINE|ID,-,chr18;	0.0526316	0
NM_001033532	+	i6	49647	chr18	25458772	25479391	1	4,	20620	1	25461323,25461382,ID4_|SINE|ID,-,chr18;	0.08	3.45283
NM_001004176	-	i1	246602	chr3	51733885	51765047	1	1,	31163	1	51743035,51743118,ID4_|SINE|ID,+,chr3;	0.02	0.0408163
NM_025285	+	i1	32210	chr3	8527493	8537603	1	2,	10111	1	8533544,8533605,ID4_|SINE|ID,+,chr3;	0.0425532	0
NM_001113420	+	i1	531142	chr3	68030632	68198524	1	1,	167893	1	68117736,68117808,ID4_|SINE|ID,-,chr3;	0.0204082	1.49257
NM_001081358	-	i1	108316	chr3	158155561	158211873	1	1,	56313	1	158194315,158194383,ID4_|SINE|ID,-,chr3;	0.0243902	0.382353
NM_001081358	-	i1	108316	chr3	158192139	158198613	1	1,	6475	1	158194315,158194383,ID4_|SINE|ID,-,chr3;	0.027027	0.02
NM_001113419	+	i4	439175	chr3	67867139	68030599	2	2,1,	163461	1	67935951,67936024,ID4_|SINE|ID,+,chr3;	0.0392157	0.632278
NM_008304	+	i1	95796	chr15	32894017	32936978	2	7,1,	42962	1	32930644,32930727,ID4|SINE|ID,-,chr15;	0.148936	0.61828
NM_009124	-	i2	103998	chr13	46022594	46039073	1	1,	16480	1	46030063,46030132,ID4_|SINE|ID,-,chr13;	0.02	0.117117
NM_029685	+	i4	60742	chr10	86658715	86665472	1	1,	6758	1	86661432,86661505,ID|SINE|ID,-,chr10;	0.0204082	0.02
NM_001128086	+	i1	159408	chr10	89381795	89474361	1	2,	92567	1	89451196,89451258,ID4_|SINE|ID,+,chr10;	0.0434783	0.606825
NM_001102471	+	i1	90507	chr19	46912463	46912862	1	1,	400	1	46912774,46912843,ID4|SINE|ID,-,chr19;	0.02	0.111111
NM_001035239	+	i1	558120	chr19	22286260	22693443	1	1,	407184	1	22642167,22642220,ID4_|SINE|ID,-,chr19;	0.02	0.368779
NM_138681	+	i24	217790	chr11	85465485	85523465	1	2,	57981	1	85499465,85499547,ID4_|SINE|ID,-,chr11;	0.0487805	0.109053
NM_011856	-	i2	479339	chr11	36334156	36380605	2	4,1,	46450	1	36370492,36370548,ID4|SINE|ID,+,chr11;	0.08	0.318108
NM_173783	-	i3	397650	chrX	89551330	89696257	1	3,	144928	1	89582955,89583034,ID4_|SINE|ID,-,chrX;	0.0588235	0.316591
NM_173783	-	i3	397650	chrX	89565115	89694604	1	1,	129490	1	89582955,89583034,ID4_|SINE|ID,-,chrX;	0.0204082	0.316591
NM_007868	+	i1	187480	chrX	80222010	80301847	1	1,	79838	1	80253503,80253613,ID4|SINE|ID,-,chrX;	0.02	1.35458
NM_183428	-	i11	6708	chr4	131524710	131527089	1	1,	2380	1	131525122,131525205,ID4_|SINE|ID,+,chr4;	0.02	0
NM_001142965	-	i4	4901	chr4	56976417	56977048	1	1,	632	1	56976623,56976684,ID4|SINE|ID,-,chr4;	0.0238095	0.185185
NM_029857	+	i14	22587	chr4	138598006	138598403	1	1,	398	1	138598150,138598229,ID2|SINE|ID,+,chr4;	0.0434783	0
NM_026599	-	i8	48895	chr9	71517631	71527031	1	1,	9401	1	71526494,71526574,ID4|SINE|ID,-,chr9;	0.0222222	0.216724
NM_001199244	-	i1	802597	chr5	49334378	49617738	1	1,	283361	1	49432294,49432362,ID4_|SINE|ID,+,chr5;	0.0204082	0.273719
NM_028882	+	i1	64317	chr5	12391896	12445668	1	4,	53773	1	12404212,12404264,ID4|SINE|ID,+,chr5;	0.0909091	0.135266
NM_010636	-	i5	41794	chr14	100339261	100339309	1	1,	49	0	NONE	0.02	0.02
NM_175500	+	i7	735947	chr14	116463082	116626530	1	1,	163449	0	NONE	0.02	0.268807
NM_019975	-	i4	1230	chr14	32446748	32446831	1	1,	84	0	NONE	0.02	0
NM_013869	-	i3	18915	chr14	61632196	61632397	1	1,	202	0	NONE	0.02	0.333333
NM_025956	-	i6	6010	chr14	49849390	49849433	1	3,	44	0	NONE	0.0441176	0.0212766
NM_144808	-	i1	19913	chr14	70738243	70738620	1	1,	378	0	NONE	0.02	0.02
NM_177814	+	i11	39595	chr14	28864054	28864083	1	1,	30	0	NONE	0.02	0
NM_026142	-	i5	62120	chr14	50351968	50351996	1	5,	29	0	NONE	0.0862069	0
NM_026474	+	i7	3759	chr14	80006154	80006614	1	1,	461	0	NONE	0.02	0
NM_153414	+	i2	6053	chr14	65602186	65602221	1	2,	36	0	NONE	0.0392157	0
NM_009351	-	i33	1395	chr14	51459067	51459412	1	1,	346	0	NONE	0.0222222	0.0224719
NM_018765	-	i7	2641	chr14	79869223	79869262	1	1,	40	0	NONE	0.0227273	0
NM_010610	-	i9	16824	chr14	24342154	24342420	1	1,	267	0	NONE	0.025	0
NM_019670	-	i4	35695	chr14	87441881	87442057	1	1,	177	0	NONE	0.0238095	0
NM_010112	-	i1	4256	chr14	55540472	55540823	1	1,	352	0	NONE	0.02	0
NM_172813	+	i3	68450	chr14	77767135	77767493	1	1,	359	0	NONE	0.02	0
NM_018765	-	i4	4277	chr14	79873375	79873506	1	1,	132	0	NONE	0.02	8.74667
NM_175500	+	i7	735947	chr14	116232327	116232495	1	1,	169	0	NONE	0.02	0.0227273
NM_007920	+	i1	54485	chr14	79912021	79912226	1	1,	206	0	NONE	0.0294118	0
NM_023045	-	i1	59078	chr14	71164126	71164304	1	1,	179	0	NONE	0.0204082	0.02
NM_008734	-	i1	459873	chr14	40114984	40115342	1	1,	359	0	NONE	0.0212766	0.493976
NM_001146022	-	i1	21908	chr14	33993469	33993542	1	2,	74	0	NONE	0.0571429	0
NM_001081278	-	i1	100272	chr14	101953923	101953951	1	4,	29	0	NONE	0.0869565	0.0222222
NM_019670	-	i24	18520	chr14	87226499	87226782	1	1,	284	0	NONE	0.02	0.0666667
NM_025384	-	i3	8425	chr14	78252176	78252317	1	1,	142	0	NONE	0.0222222	0.29927
NM_026322	-	i6	126954	chr14	65035250	65035353	1	2,	104	0	NONE	0.04	0.437126
NM_019975	-	i4	1230	chr14	32446736	32446831	1	1,	96	0	NONE	0.02	0
NM_029498	+	i16	2253	chr14	57563848	57564151	1	1,	304	0	NONE	0.02	0
NM_178791	+	i2	23022	chr14	33691783	33691797	1	1,	15	0	NONE	0.02	0.0952381
NM_173393	+	i1	190922	chr14	64276152	64276357	1	1,	206	0	NONE	0.0208333	0
NM_008734	-	i7	5140	chr14	39193894	39194189	1	1,	296	0	NONE	0.0232558	7.44554
NM_134079	+	i3	65926	chr14	21979122	21979150	1	1,	29	0	NONE	0.0243902	0
NM_177780	-	i1	52009	chr14	68515249	68515531	1	1,	283	0	NONE	0.02	0
NM_011243	-	i3	65095	chr14	17323507	17323988	1	1,	482	0	NONE	0.0222222	0.02
NM_026322	-	i8	51130	chr14	64894077	64894256	1	2,	180	0	NONE	0.0392157	0
NM_001081251	+	i4	3298	chr14	31843825	31843965	1	1,	141	0	NONE	0.0227273	0
NM_008166	+	i3	80707	chr14	35831020	35831327	1	2,	308	0	NONE	0.0487805	0.04
NM_145466	-	i1	12568	chr14	123306064	123306289	1	1,	226	0	NONE	0.02	0.02
NM_144844	+	i20	22739	chr14	123207302	123207321	1	1,	20	0	NONE	0.0227273	0
NM_080556	+	i5	2148	chr14	122537477	122537650	1	1,	174	0	NONE	0.0263158	0.0263158
NM_008715	-	i3	15202	chr14	63369413	63369743	1	1,	331	0	NONE	0.02	0.687351
NM_145944	+	i1	2963	chr14	66458278	66458520	1	1,	243	0	NONE	0.02	0
NM_010610	-	i9	16824	chr14	24342154	24342400	1	1,	247	0	NONE	0.025	0
NM_023045	-	i1	59078	chr14	71164126	71164306	1	3,	181	0	NONE	0.0377358	0.02
NM_008879	+	i2	21143	chr14	75583127	75583557	1	1,	431	0	NONE	0.02	0.231169
NM_026322	-	i7	28503	chr14	64919579	64919644	1	1,	66	0	NONE	0.02	0.02
NM_032008	-	i20	4173	chr14	27238753	27239070	1	1,	318	0	NONE	0.0277778	0
NM_015795	+	i6	3684	chr14	65919189	65919309	1	2,	121	0	NONE	0.0392157	0
NM_021504	+	i10	15640	chr14	17142541	17142556	1	115,	16	0	NONE	3.48485	0
NM_001033988	+	i1	10737	chr14	32975630	32975648	1	1,	19	0	NONE	0.0243902	0
NM_001170981	-	i2	13623	chr14	52711586	52711792	2	4,1,	207	0	NONE	0.0769231	0
NM_001033270	+	i8	1811	chr14	15582247	15582275	1	1,	29	0	NONE	0.025	0
NM_028643	-	i1	27240	chr14	58607231	58607329	1	1,	99	0	NONE	0.02	0
NM_028052	+	i2	208301	chr14	14159295	14159310	1	1,	16	0	NONE	0.02	0.02
NM_027871	+	i2	97204	chr14	28106071	28106237	1	2,	167	0	NONE	0.0769231	0
NM_177814	+	i15	172592	chr14	29204477	29204491	1	1,	15	0	NONE	0.0217391	0
NM_146246	+	i1	29261	chr14	64639688	64640172	1	1,	485	0	NONE	0.025	0.6
NM_172813	+	i1	111764	chr14	77664063	77664084	1	1,	22	0	NONE	0.0238095	0
NM_023579	+	i2	2486	chr14	121316868	121317097	1	4,	230	0	NONE	0.0740741	0
NM_026322	-	i6	126954	chr14	64976998	64977057	1	1,	60	0	NONE	0.0357143	0
NM_001170748	+	i6	7808	chr14	27718406	27718493	1	1,	88	0	NONE	0.02	0
NM_010590	-	i1	2738	chr14	55193346	55193363	1	1,	18	0	NONE	0.0222222	0
NM_173758	+	i16	14000	chr14	79402188	79404617	1	1,	2430	0	NONE	0.025	0
NM_032008	-	i20	4173	chr14	27238759	27239070	1	2,	312	0	NONE	0.05	0
NM_153800	+	i5	15760	chr14	34158017	34158078	1	1,	62	0	NONE	0.02	0
NM_029498	+	i13	3558	chr14	57557385	57557775	1	1,	391	0	NONE	0.0227273	0
NM_001081278	-	i1	100272	chr14	101928399	101928426	1	1,	28	0	NONE	0.02	0.02
NM_027436	+	i4	5198	chr14	61413618	61413635	1	1,	18	0	NONE	0.027027	0
NM_017479	+	i2	92255	chr14	22374108	22374126	1	1,	19	0	NONE	0.02	0
NM_001038610	-	i10	38122	chr14	98210135	98210156	1	1,	22	0	NONE	0.0238095	0.02
NM_010210	-	i4	551319	chr14	10863798	10864914	2	3,2,	1117	0	NONE	0.0517241	0.02
NM_023190	-	i8	10309	chr14	55277504	55277521	2	2,1,	18	0	NONE	0.0392157	0
NM_001039566	-	i1	1656	chr14	63655454	63655474	2	1,1,	21	0	NONE	0.02	0
NM_025956	-	i6	6010	chr14	49849384	49849401	1	1,	18	0	NONE	0.02	0
NM_028052	+	i2	208301	chr14	14297509	14297604	1	1,	96	0	NONE	0.02	0.0263158
NM_201529	+	i3	33348	chr14	102237667	102237995	1	1,	329	0	NONE	0.02	0
NM_008734	-	i2	343677	chr14	39641479	39641500	1	1,	22	0	NONE	0.02	0.0217391
NM_153800	+	i3	26720	chr14	34107247	34107300	1	1,	54	0	NONE	0.02	0.0588235
NM_001013753	+	i1	28669	chr14	84875217	84875256	1	1,	40	0	NONE	0.0204082	0
NM_001146022	-	i49	1843	chr14	33789848	33789876	1	1,	29	0	NONE	0.0232558	0.02
NM_021458	-	i5	2149	chr14	65829520	65830213	1	1,	694	0	NONE	0.02	0.02
NM_008734	-	i3	158863	chr14	39423026	39423046	1	1,	21	0	NONE	0.025	0
NM_015771	-	i2	30823	chr14	58334975	58335020	1	1,	46	0	NONE	0.02	0.134328
NM_001146022	-	i11	6758	chr14	33947597	33947612	1	1,	16	0	NONE	0.0217391	0
NM_153127	+	i1	20386	chr14	35196775	35197099	1	1,	325	0	NONE	0.02	0.02
NM_023190	-	i8	10309	chr14	55274727	55274876	1	1,	150	0	NONE	0.0263158	0
NM_172597	-	i3	2047	chr14	45831802	45832234	1	1,	433	0	NONE	0.0208333	0
NM_012061	-	i3	89365	chr14	13528866	13528944	1	1,	79	0	NONE	0.02	0.176471
NM_170591	-	i12	5293	chr14	60842838	60843056	1	1,	219	0	NONE	0.02	0.637755
NM_177814	+	i2	123342	chr14	28494504	28494550	1	1,	47	0	NONE	0.0204082	0
NM_178791	+	i2	23022	chr14	33691700	33691807	1	1,	108	0	NONE	0.0238095	0.112583
NM_008734	-	i1	459873	chr14	40114989	40115342	2	2,1,	354	0	NONE	0.0408163	0.481928
NM_023878	+	i1	73325	chr14	119241899	119242124	1	1,	226	0	NONE	0.02	0
NM_207213	-	i13	2533	chr8	47128307	47128326	1	10,	20	0	NONE	0.217391	0.8125
NM_053171	-	i5	196523	chr8	16515237	16515291	1	3,	55	0	NONE	0.0697674	0.0493827
NM_175188	+	i2	87640	chr8	68476726	68476741	1	4,	16	0	NONE	0.08	0.04
NM_030263	-	i5	21046	chr8	70415835	70424089	1	1,	8255	0	NONE	0.0238095	0.130081
NM_029736	+	i2	9493	chr8	81046278	81046473	1	1,	196	0	NONE	0.02	0.219251
NM_177791	-	i16	1661	chr8	107907357	107907549	1	1,	193	0	NONE	0.02	0.02
NM_029441	-	i1	108431	chr8	119174781	119175028	1	4,	248	0	NONE	0.105263	0
NM_175188	+	i3	309406	chr8	68621081	68621251	1	1,	171	0	NONE	0.0204082	0
NM_172753	-	i3	95120	chr8	70987971	70988286	1	1,	316	0	NONE	0.02	0
NM_175032	-	i1	375322	chr8	61238627	61251918	1	1,	13292	0	NONE	0.0232558	0.0273973
NM_007511	-	i1	31235	chr8	23143504	23143665	1	1,	162	0	NONE	0.02	1.0241
NM_146216	+	i14	27693	chr8	113218957	113218971	2	1,1,	15	0	NONE	0.0238095	0
NM_053171	-	i5	196523	chr8	16515252	16515339	1	1,	88	0	NONE	0.02	0.183099
NM_053171	-	i5	196523	chr8	16515244	16515372	1	3,	129	0	NONE	0.0566038	0.289017
NM_177698	-	i3	51497	chr8	70465703	70465756	1	1,	54	0	NONE	0.0222222	0
NM_009390	-	i1	80212	chr8	66634644	66634985	1	1,	342	0	NONE	0.02	0
NM_008639	+	i1	17794	chr8	46167068	46167132	1	3,	65	0	NONE	0.0588235	0.47541
NM_019707	+	i1	221705	chr8	120934103	120934251	1	1,	149	0	NONE	0.02	0.402439
NM_009229	+	i3	5459	chr8	109520109	109520397	1	1,	289	0	NONE	0.02	0
NM_001024617	+	i8	11942	chr8	84415929	84416523	1	1,	595	0	NONE	0.02	0
NM_001194941	-	i6	2994	chr8	37644998	37645019	1	1,	22	0	NONE	0.0322581	0
NM_175188	+	i1	260566	chr8	68332649	68332851	1	1,	203	0	NONE	0.0212766	0
NM_023689	+	i3	161361	chr8	65502913	65502940	1	1,	28	0	NONE	0.0222222	0
NM_001024954	+	i5	3425	chr8	72393059	72393223	1	1,	165	0	NONE	0.025	0
NM_029074	+	i2	5230	chr8	90644628	90644890	1	1,	263	0	NONE	0.0416667	0
NM_009179	+	i1	36652	chr8	113471999	113472031	1	1,	33	0	NONE	0.02	0
NM_175032	-	i1	375322	chr8	61054404	61192515	1	1,	138112	0	NONE	0.02	0.0661831
NM_175188	+	i3	309406	chr8	68650233	68650247	1	1,	15	0	NONE	0.0243902	0
NM_030113	-	i19	33423	chr8	79827936	79828026	1	1,	91	0	NONE	0.0232558	0
NM_023689	+	i3	161361	chr8	65534383	65534446	1	1,	64	0	NONE	0.02	0
NM_009209	+	i3	8912	chr8	95505499	95505551	1	8,	53	0	NONE	0.16	0
NM_027276	+	i3	1292	chr8	13759564	13759598	1	1,	35	0	NONE	0.02	0
NM_016722	-	i11	6404	chr8	125113887	125113929	1	1,	43	0	NONE	0.02	0.020202
NM_001033378	+	i2	15505	chr8	3371026	3371051	1	2,	26	0	NONE	0.0392157	0
NM_009179	+	i2	4118	chr8	113485067	113485138	1	1,	72	0	NONE	0.0227273	0
NM_009974	-	i11	4931	chr8	97973477	97973545	1	1,	69	0	NONE	0.02	0.0555556
NM_019573	+	i8	639386	chr8	117463074	117463241	1	1,	168	0	NONE	0.02	0
NM_172916	+	i24	22619	chr8	113008588	113008620	1	14,	33	0	NONE	0.222222	0
NM_130457	+	i15	26097	chr8	115364817	115364992	1	1,	176	0	NONE	0.025	0
NM_175162	-	i1	148757	chr8	48371947	48371986	2	2088,101,	40	0	NONE	3.32653	0.037037
NM_198020	+	i5	3782	chr8	87215726	87216094	1	1,	369	0	NONE	0.0238095	0.02
NM_008639	+	i1	17794	chr8	46161193	46161219	1	1,	27	0	NONE	0.0227273	0
NM_031257	-	i10	8657	chr8	26155219	26155566	1	1,	348	0	NONE	0.0263158	0
NM_021506	+	i10	10209	chr8	63860723	63860744	1	1,	22	0	NONE	0.0333333	0
NM_019573	+	i5	190782	chr8	117190017	117190048	1	1,	32	0	NONE	0.02	0.416667
NM_144731	-	i1	68625	chr8	60079992	60080334	1	1,	343	0	NONE	0.02	0
NM_001198839	-	i1	10707	chr8	114253206	114253381	1	1,	176	0	NONE	0.02	0.0588235
NM_017402	+	i8	3392	chr8	11806070	11806184	1	9,	115	0	NONE	0.209302	0
NM_008455	-	i3	1987	chr8	46373918	46373981	1	5,	64	0	NONE	0.1	0.897959
NM_173037	+	i14	34342	chr8	109291414	109291665	1	1,	252	0	NONE	0.02	0
NM_053171	-	i5	196523	chr8	16515231	16515291	1	1,	61	0	NONE	0.02	0.0493827
NM_053171	-	i5	196523	chr8	16515226	16515291	1	1,	66	0	NONE	0.027027	0.0493827
NM_053171	-	i5	196523	chr8	16515252	16515333	1	1,	82	0	NONE	0.02	0.0416667
NM_029646	-	i6	4038	chr8	113269834	113270292	1	1,	459	0	NONE	0.0204082	0
NM_007496	+	i4	57568	chr8	111408152	111408419	1	1,	268	0	NONE	0.0227273	0
NM_001110783	+	i11	787	chr8	24206129	24206245	3	2,1,2,	117	0	NONE	0.0208333	0.0291262
NM_172910	+	i3	273002	chr8	14280334	14280349	1	1,	16	0	NONE	0.0227273	0.0217391
NM_053171	-	i5	196523	chr8	16515244	16515376	1	5,	133	0	NONE	0.0806452	0.289017
NM_011857	-	i5	17897	chr8	49442477	49442522	1	2,	46	0	NONE	0.0392157	0.04
NM_053171	-	i5	196523	chr8	16515244	16515380	1	1,	137	0	NONE	0.02	0.289017
NM_175032	-	i1	375322	chr8	61073242	61238607	1	1,	165366	0	NONE	0.0238095	0.0703125
NM_175162	-	i1	148757	chr8	48371947	48371982	1	4,	36	0	NONE	0.0208333	0.037037
NM_175032	-	i4	465135	chr8	60688204	60688229	1	1,	26	0	NONE	0.0212766	0
NR_027975	+	i1	38850	chr8	12415663	12415770	1	1,	108	0	NONE	0.0104167	0.142857
NM_181322	+	i2	20121	chr8	108184079	108184094	1	1,	16	0	NONE	0.02	0
NM_175188	+	i3	309406	chr8	68500838	68561101	1	1,	60264	0	NONE	0.02	0.02
NM_173446	-	i1	536971	chr8	9390169	9390306	1	1,	138	0	NONE	0.0212766	0.0875
NM_016722	-	i13	1853	chr8	125103678	125104042	1	2,	365	0	NONE	1.34737	0.762821
NM_001122594	+	i12	2549	chr8	112450686	112450706	1	1,	21	0	NONE	0.0212766	0
NM_001081390	-	i2	156218	chr8	64327035	64327311	1	1,	277	0	NONE	0.02	0.04
NM_053171	-	i5	196523	chr8	16515217	16515327	1	1,	111	0	NONE	0.02	0.0493827
NM_030263	-	i6	92039	chr8	70357708	70357853	1	3,	146	0	NONE	0.06	0.0980392
NM_173037	+	i14	34342	chr8	109291263	109291665	1	2,	403	0	NONE	0.04	0
NM_130457	+	i9	5957	chr8	115295257	115295393	1	1,	137	0	NONE	0.0212766	0.0615385
NM_020605	+	i2	28416	chr8	124279267	124279565	1	1,	299	0	NONE	0.027027	0
NM_010901	+	i1	18610	chr8	108589119	108589185	1	4,	67	0	NONE	0.08	0.162791
NM_001081286	+	i15	1495	chr8	46119850	46120047	1	1,	198	0	NONE	0.02	0
NM_175032	-	i1	375322	chr8	61183933	61183986	1	1,	54	0	NONE	0.02	0
NM_133791	-	i16	4157	chr8	48938287	48938477	1	16,	191	0	NONE	0.962264	0
NM_175032	-	i4	465135	chr8	60689397	60689793	2	1,1,	397	0	NONE	0.025	0
NM_001113345	-	i1	45188	chr8	72512121	72512138	1	1,	18	0	NONE	0.02	0
NM_013477	-	i1	26290	chr8	108071851	108072138	1	1,	288	0	NONE	0.0227273	0
NM_008674	+	i2	23290	chr8	70067335	70067349	1	1,	15	0	NONE	0.025	0
NM_053171	-	i5	196523	chr8	16515244	16515395	1	1,	152	0	NONE	0.02	0.289017
NM_008290	+	i4	5281	chr8	120281083	120281395	1	1,	313	0	NONE	0.0277778	0
NM_144731	-	i1	68625	chr8	60074692	60074833	1	2,	142	0	NONE	0.111111	0
NM_053171	-	i5	196523	chr8	16515217	16515263	1	1,	47	0	NONE	0.02	0.0493827
NM_053171	-	i5	196523	chr8	16515217	16515329	1	1,	113	0	NONE	0.0204082	0.0493827
NM_021506	+	i4	19381	chr8	63812184	63812279	1	2,	96	0	NONE	0.04	0
NM_030263	-	i6	92039	chr8	70346736	70347005	1	1,	270	0	NONE	0.03125	0.0212766
NM_171824	-	i1	49176	chr8	126952806	126954291	1	6,	1486	0	NONE	0.115385	0.0660066
NM_010687	-	i1	138153	chr8	75842670	75843094	1	1,	425	0	NONE	0.02	0
NM_146216	+	i14	27693	chr8	113218963	113218977	1	1,	15	0	NONE	0.0222222	0
NM_175188	+	i2	87640	chr8	68462058	68462199	1	1,	142	0	NONE	0.0434783	0.0222222
NM_011801	-	i5	51460	chr8	114315282	114315347	1	1,	66	0	NONE	0.02	0
NM_133791	-	i16	4157	chr8	48938288	48938478	1	1,	191	0	NONE	0.0416667	0
NM_053171	-	i5	196523	chr8	16515217	16515323	1	1,	107	0	NONE	0.02	0.0493827
NM_016925	-	i14	4171	chr8	125827288	125827436	1	1,	149	0	NONE	0.0204082	0.04
NM_001037922	+	i1	19302	chr8	87687593	87687901	1	1,	309	0	NONE	0.02	0
NM_001033378	+	i2	15505	chr8	3371028	3371051	1	1,	24	0	NONE	0.02	0
NM_175032	-	i1	375322	chr8	61349926	61349965	1	1,	40	0	NONE	0.02	0.0338983
NM_030110	+	i1	27399	chr8	41397267	41397634	1	2,	368	0	NONE	0.0425532	0
NM_011857	-	i25	13868	chr8	49327221	49327280	1	1,	60	0	NONE	0.0204082	0
NM_029441	-	i1	108431	chr8	119237146	119237230	1	1,	85	0	NONE	0.0222222	0
NM_053171	-	i5	196523	chr8	16515301	16515451	1	1,	151	0	NONE	0.0263158	0.0410959
NM_053171	-	i5	196523	chr8	16515217	16515325	1	2,	109	0	NONE	0.0392157	0.0493827
NM_053171	-	i5	196523	chr8	16515217	16515333	1	2,	117	0	NONE	0.04	0.0493827
NM_181322	+	i2	20121	chr8	108184080	108184094	1	1,	15	0	NONE	0.02	0
NM_146218	-	i11	2197	chr8	113798590	113798618	1	1,	29	0	NONE	0.02	0
NM_053171	-	i5	196523	chr8	16515301	16515325	1	15,	25	0	NONE	0.405405	0
NM_033620	+	i3	29128	chr8	129826593	129826754	1	1,	162	0	NONE	0.02	0.360825
NM_053171	-	i5	196523	chr8	16515244	16515360	1	1,	117	0	NONE	0.02	0.289017
NM_030563	-	i1	22711	chr8	89393275	89393455	1	1,	181	0	NONE	0.02	0
NM_173037	+	i14	34342	chr8	109296814	109296928	1	1,	115	0	NONE	0.0238095	0
NM_001013380	-	i8	460	chr8	106949536	106949573	1	1,	38	0	NONE	0.02	0
NM_199446	+	i14	13248	chr8	88482428	88482717	1	14,	290	0	NONE	0.589744	0
NM_027485	-	i1	50297	chr8	75033466	75033494	1	1,	29	0	NONE	0.025641	0
NM_177224	+	i9	4462	chr8	93505472	93505571	1	1,	100	0	NONE	0.02	0
NM_026844	-	i1	10116	chr8	119438097	119438178	1	1,	82	0	NONE	0.025	0
NM_019707	+	i2	169302	chr8	121102707	121103157	1	1,	451	0	NONE	0.0204082	0
NM_145841	-	i3	83014	chr8	38741502	38741797	1	1,	296	0	NONE	0.025641	0
NM_019573	+	i4	40559	chr8	117011650	117011769	1	1,	120	0	NONE	0.0232558	0
NM_175089	+	i28	13875	chr8	63585939	63586254	1	1,	316	0	NONE	0.0277778	0
NM_001033378	+	i2	15505	chr8	3371034	3371051	1	1,	18	0	NONE	0.02	0
NM_133791	-	i1	69367	chr8	49064541	49064974	1	1,	434	0	NONE	0.0243902	0
NM_145841	-	i2	229726	chr8	38833429	38833698	1	1,	270	0	NONE	0.0227273	0
NM_145841	-	i1	707667	chr8	39064462	39064799	1	1,	338	0	NONE	0.0222222	0
NM_001122594	+	i11	2838	chr8	112447816	112448116	1	1,	301	0	NONE	0.0227273	0
NM_001110783	+	i11	787	chr8	24206047	24206103	1	1,	57	0	NONE	0.030303	0.037037
NM_146207	+	i9	5345	chr8	13130716	13131033	1	1,	318	0	NONE	0.0217391	0
NM_175162	-	i1	148757	chr8	48371951	48371990	1	2,	40	0	NONE	0.0212766	0.037037
NM_053246	-	i1	5062	chr8	97397401	97397873	1	1,	473	0	NONE	0.02	0
NM_001110783	+	i11	787	chr8	24205988	24206105	1	3,	118	0	NONE	0.0769231	0.158273
NM_126165	+	i3	1937	chr8	109560987	109561002	1	2,	16	0	NONE	0.04	0
NM_019707	+	i10	46142	chr8	121775338	121775623	1	1,	286	0	NONE	0.0384615	0
NM_133791	-	i16	4157	chr8	48938454	48938478	1	6,	25	0	NONE	0.127273	0
NM_053171	-	i5	196523	chr8	16621474	16621849	1	1,	376	0	NONE	0.0232558	0
NM_153397	-	i2	13978	chr8	26038635	26038857	1	1,	223	0	NONE	0.02	1.13115
NM_145594	-	i3	9092	chr8	42294301	42294383	1	1,	83	0	NONE	0.02	0.02
NM_029736	+	i2	9493	chr8	81046300	81046495	1	1,	196	0	NONE	0.02	0.20765
NM_029441	-	i1	108431	chr8	119216448	119216514	1	1,	67	0	NONE	0.02	0
NM_207213	-	i15	2735	chr8	47122751	47122779	2	1,1,	29	0	NONE	0.02	0
NM_173446	-	i1	536971	chr8	9679609	9679641	1	4,	33	0	NONE	0.0714286	0
NM_023279	+	i1	6430	chr8	125935729	125935983	1	1,	255	0	NONE	0.02	0
NM_001159907	-	i6	2165	chr8	128984880	128985047	1	1,	168	0	NONE	0.0227273	0.0263158
NM_001110783	+	i11	787	chr8	24206047	24206104	1	1,	58	0	NONE	0.03125	0.037037
NM_175162	-	i1	148757	chr8	48371947	48371984	1	17,	38	0	NONE	0.0212766	0.037037
NM_029074	+	i2	5230	chr8	90644964	90645029	1	1,	66	0	NONE	0.0227273	0
NM_054095	+	i5	8104	chr8	121983419	121983622	1	10,	204	0	NONE	0.151515	0
NM_053171	-	i5	196523	chr8	16515301	16515449	1	2,	149	0	NONE	0.0526316	0.0410959
NM_008639	+	i1	17794	chr8	46167071	46167132	1	2,	62	0	NONE	0.04	0.47541
NM_175032	-	i1	375322	chr8	61093325	61099474	1	1,	6150	0	NONE	0.02	0.0206186
NM_171824	-	i1	49176	chr8	126916625	126916867	1	1,	243	0	NONE	0.025641	0
NM_198653	-	i12	12492	chr1	187133030	187133072	1	2,	43	0	NONE	0.0454545	0.288889
NM_145513	-	i1	8282	chr1	167162288	167162399	1	1,	112	0	NONE	0.0204082	0
NM_011931	+	i10	4242	chr1	161216210	161216584	1	1,	375	0	NONE	0.02	0
NM_133193	+	i4	13858	chr1	40388739	40388947	1	1,	209	0	NONE	0.0344828	0
NM_001161665	+	i5	43179	chr1	180788475	180788636	1	1,	162	0	NONE	0.025	0
NM_177644	-	i1	112472	chr1	159316866	159316881	1	1,	16	0	NONE	0.025	0.109756
NM_001045533	-	i1	82027	chr1	72578861	72578896	1	2,	36	0	NONE	0.04	0.0566038
NM_183027	-	i1	46564	chr1	79626266	79626297	1	1,	32	0	NONE	0.0222222	0.02
NM_145513	-	i1	8282	chr1	167162288	167162395	1	6,	108	0	NONE	0.0208333	0
NM_172851	+	i19	41024	chr1	102320875	102320898	1	3,	24	0	NONE	0.0535714	0
NM_001003948	-	i1	124962	chr1	84251058	84251436	1	1,	379	0	NONE	0.02	0.0208333
NM_001005508	+	i1	8111	chr1	173327137	173327277	2	2,2,	141	0	NONE	0.0377358	0
NM_016716	-	i13	4703	chr1	80272184	80272311	1	2,	128	0	NONE	0.04	0.746835
NM_001081307	-	i1	52983	chr1	136821143	136821614	1	1,	472	0	NONE	0.0208333	0
NM_153774	-	i1	9914	chr1	137320095	137320478	1	7,	384	0	NONE	0.189189	0
NM_010683	-	i1	69433	chr1	155149252	155149356	2	20,7,	105	0	NONE	0.338983	0
NM_145513	-	i1	8282	chr1	167162288	167162402	1	1,	115	0	NONE	0.02	0
NM_013626	-	i1	118225	chr1	99965682	99965711	1	2,	30	0	NONE	0.0769231	0
NM_145519	+	i20	657	chr1	95509340	95509456	1	1,	117	0	NONE	0.0238095	0
NM_025386	+	i1	41123	chr1	84875283	84875588	1	1,	306	0	NONE	0.02	0.283186
NM_145513	-	i1	8282	chr1	167162288	167162392	1	3,	105	0	NONE	0.06	0
NM_175293	-	i5	6716	chr1	65160059	65160139	1	1,	81	0	NONE	0.02	4.22857
NM_001001883	-	i14	12988	chr1	53953403	53953877	1	1,	475	0	NONE	0.0222222	0
NM_001081050	+	i3	65906	chr1	62121102	62121523	1	1,	422	0	NONE	0.0232558	0
NM_133829	-	i3	13031	chr1	52724211	52724233	1	1,	23	0	NONE	0.02	0
NM_133252	-	i2	23885	chr1	21014873	21014906	1	1,	34	0	NONE	0.02	0.02
NM_027188	-	i10	71440	chr1	180912137	180912793	1	1,	657	0	NONE	0.02	0
NM_145417	-	i8	1462	chr1	137163124	137163249	1	1,	126	0	NONE	0.010989	3.43165
NM_145513	-	i1	8282	chr1	167162288	167162393	1	9,	106	0	NONE	0.18	0
NM_007561	+	i1	48859	chr1	59850257	59850320	1	1,	64	0	NONE	0.02	0
NM_027551	+	i1	2470	chr1	93248957	93249198	1	2,	242	0	NONE	0.0377358	0.02
NM_001085376	-	i2	64398	chr1	160857834	160857853	1	1,	20	0	NONE	0.02	0
NM_027678	-	i2	33842	chr1	129972571	129972592	1	2,	22	0	NONE	0.04	0.0309278
NM_029709	+	i36	4426	chr1	120500667	120500832	1	1,	166	0	NONE	0.0222222	0
NM_027188	-	i5	310880	chr1	181059888	181060027	1	1,	140	0	NONE	0.047619	0
NM_145513	-	i1	8282	chr1	167162288	167162401	1	1,	114	0	NONE	0.02	0
NM_001142948	-	i3	1533	chr1	168332495	168332671	1	1,	177	0	NONE	0.0238095	0
NM_145513	-	i1	8282	chr1	167162288	167162394	1	1,	107	0	NONE	0.02	0
NM_175291	-	i7	10066	chr1	80598741	80599019	1	1,	279	0	NONE	0.0222222	0.02
NM_175642	-	i2	266138	chr1	25825336	25835094	1	2,	9759	0	NONE	0.0526316	0.331667
NM_145513	-	i1	8282	chr1	167162288	167162397	2	2,1,	110	0	NONE	0.04	0
NM_025386	+	i1	41123	chr1	84841728	84841811	1	1,	84	0	NONE	0.02	0
NM_010683	-	i1	69433	chr1	155112951	155113228	1	4,	278	0	NONE	0.0909091	0
NM_011880	-	i2	220139	chr1	177343592	177343792	2	6,2,	201	0	NONE	0.115385	0
NM_177644	-	i17	5314	chr1	159072307	159072744	1	1,	438	0	NONE	0.0333333	0
NM_177756	+	i4	11608	chr1	154330084	154330277	1	1,	194	0	NONE	0.0222222	0.047619
NM_145513	-	i1	8282	chr1	167162288	167162400	1	2,	113	0	NONE	0.02	0
NM_198653	-	i12	12492	chr1	187132650	187132901	2	11,63,	252	0	NONE	1.03279	0.152941
NM_145513	-	i1	8282	chr1	167162288	167162396	2	3,71,	109	0	NONE	1.4	0
NM_027671	-	i4	78190	chr1	8826858	8827043	2	1,1,	186	0	NONE	0.02	0
NM_010877	+	i2	5990	chr1	154661321	154661443	1	1,	123	0	NONE	0.0238095	0.126582
NM_177644	-	i1	112472	chr1	159256357	159256389	1	2,	33	0	NONE	0.047619	0
NM_175642	-	i16	167888	chr1	25385946	25386001	1	1,	56	0	NONE	0.02	0
NM_001161665	+	i2	148035	chr1	180461114	180462359	1	2,	1246	0	NONE	0.04	0
NM_176916	-	i1	134587	chr1	178145097	178145114	1	1,	18	0	NONE	0.0222222	0
NM_080844	+	i1	8725	chr1	162912712	162912853	1	1,	142	0	NONE	0.02	0.38326
NM_008342	+	i1	24121	chr1	72892473	72892671	1	1,	199	0	NONE	0.025	0.449735
NM_028749	-	i1	4301	chr1	155392903	155392918	1	2,	16	0	NONE	0.0526316	0
NM_008937	-	i2	6998	chr1	191979439	191979643	1	2,	205	0	NONE	0.0754717	0.811594
NM_025386	+	i2	15289	chr1	84890857	84891150	1	9,	294	0	NONE	0.214286	0
NM_025728	+	i2	267997	chr1	70234716	70234731	1	2,	16	0	NONE	0.0454545	0
NM_144881	-	i8	34619	chr1	194489033	194489434	1	2,	402	0	NONE	0.0857143	0
NM_181750	+	i1	48260	chr1	130005335	130005501	2	1,1,	167	0	NONE	0.02	0
NM_023284	-	i9	1629	chr1	171440808	171440840	1	1,	33	0	NONE	0.02	0
NM_181750	+	i23	7681	chr1	130125655	130125749	1	1,	95	0	NONE	0.0238095	0
NM_001077425	+	i3	144787	chr1	117947184	117947398	1	1,	215	0	NONE	0.02	0.08
NM_008249	-	i7	1949	chr1	181460374	181460589	1	1,	216	0	NONE	0.0232558	0
NM_178775	-	i7	10388	chr1	192661565	192661720	1	1,	156	0	NONE	0.0285714	0
NM_007734	+	i1	54007	chr1	82627668	82627945	1	2,	278	0	NONE	0.0425532	0.125
NM_011770	-	i3	105162	chr1	69627356	69627447	1	1,	92	0	NONE	0.111111	0
NM_001159967	-	i14	4072	chr1	158751113	158751159	1	2,	47	0	NONE	0.04	0
NM_008667	-	i2	8916	chr1	52539924	52540061	1	1,	138	0	NONE	0.02	0.04
NM_001160049	-	i5	6586	chr1	168031720	168037534	1	1,	5815	0	NONE	0.0204082	0.02
NM_008783	-	i7	62049	chr1	170083852	170083921	1	2,	70	0	NONE	0.030303	0.547619
NM_153774	-	i17	949	chr1	137286375	137286408	1	4,	34	0	NONE	0.08	0.0943396
NM_001160303	-	i5	12385	chr1	141647279	141647425	1	1,	147	0	NONE	0.0222222	0
NM_001081433	-	i16	41822	chr1	54739860	54740342	1	12,	483	0	NONE	0.255319	0
NM_009118	+	i6	3731	chr1	89716959	89717200	1	1,	242	0	NONE	0.016129	0
NM_144881	-	i8	34619	chr1	194489455	194490851	1	2,	1397	0	NONE	0.0740741	0
NM_001160369	+	i2	6512	chr1	11508265	11508284	1	1,	20	0	NONE	0.02	0
NM_009352	+	i2	5304	chr1	15802733	15802929	1	1,	197	0	NONE	0.0238095	0
NM_028848	-	i9	49287	chr1	188886521	188893199	1	1,	6679	0	NONE	0.02	0
NM_001160386	+	i58	11521	chr1	46388679	46388950	1	1,	272	0	NONE	0.02	0.131098
NM_021408	+	i1	3461	chr1	190087887	190087973	1	2,	87	0	NONE	0.04	0
NM_001005423	-	i2	27880	chr1	72226988	72227158	1	1,	171	0	NONE	0.02	0
NM_007735	-	i3	6323	chr1	82564106	82564374	1	1,	269	0	NONE	0.0222222	0
NM_001077695	-	i1	87912	chr1	13322228	13322451	1	1,	224	0	NONE	0.02	0
NM_011086	+	i6	5932	chr1	65246294	65246314	1	1,	21	0	NONE	0.0232558	0
NM_001003948	-	i1	124962	chr1	84272449	84272596	1	1,	148	0	NONE	0.02	0
NM_133808	-	i3	2296	chr1	95336024	95336206	1	1,	183	0	NONE	0.0204082	0.02
NM_027357	+	i16	22234	chr1	87990994	87991009	1	3,	16	0	NONE	0.0652174	0
NM_001160369	+	i3	26444	chr1	11529592	11529794	1	1,	203	0	NONE	0.02	0
NM_011541	+	i1	9493	chr1	4849889	4850325	1	1,	437	0	NONE	0.02	0
NM_001081433	-	i9	9461	chr1	54806823	54806862	2	1,1,	40	0	NONE	0.02	0.02
NM_153539	+	i6	79569	chr1	148602232	148602249	1	1,	18	0	NONE	0.02	0.0204082
NM_001160368	-	i1	71388	chr1	107231565	107231593	2	1,2,	29	0	NONE	0.0740741	0
NM_172974	+	i6	3869	chr1	88500094	88500502	1	1,	409	0	NONE	0.0322581	0
NM_001077425	+	i1	215711	chr1	117747620	117747849	1	1,	230	0	NONE	0.02	0.0515464
NM_172650	-	i9	4931	chr1	190816059	190816110	1	1,	52	0	NONE	0.027027	0
NM_145516	+	i6	3069	chr1	34925004	34925263	1	1,	260	0	NONE	0.0232558	0
NM_177838	-	i1	199943	chr1	157979404	157979419	1	1,	16	0	NONE	0.0227273	0
NM_001166501	+	i14	23185	chr1	141019266	141019294	1	1,	29	0	NONE	0.0217391	0.0555556
NM_133239	-	i5	65495	chr1	141156236	141156253	1	1,	18	0	NONE	0.02	0
NM_009930	+	i1	9664	chr1	45373058	45373448	1	1,	391	0	NONE	0.02	0
NM_011086	+	i6	5932	chr1	65246291	65246318	2	2,5,	28	0	NONE	0.113636	0
NM_011283	-	i1	7362	chr1	4345641	4345662	1	39,	22	0	NONE	0.03125	0
NM_011633	-	i1	21620	chr1	193897996	193898099	1	1,	104	0	NONE	0.02	0.06
NM_153179	-	i60	80070	chr1	20175265	20175361	1	1,	97	0	NONE	0.02	0
NM_172430	-	i2	22586	chr1	83353105	83353120	1	1,	16	0	NONE	0.05	0
NM_177644	-	i1	112472	chr1	159317127	159317586	1	1,	460	0	NONE	0.0263158	0
NM_177644	-	i4	37182	chr1	159125883	159126179	2	6,5,	297	0	NONE	0.0987654	0
NM_153179	-	i57	7765	chr1	20191852	20192191	1	1,	340	0	NONE	0.02	0
NM_146108	+	i2	6317	chr1	52916518	52916577	1	1,	60	0	NONE	0.02	0.201493
NM_153774	-	i17	949	chr1	137286372	137286408	1	26,	37	0	NONE	0.52	0.0943396
NM_172851	+	i13	84092	chr1	102235956	102236045	2	8,7,	90	0	NONE	0.133333	0
NM_018775	-	i1	52261	chr1	39499055	39499464	1	1,	410	0	NONE	0.02	0
NM_008342	+	i1	24121	chr1	72878245	72878344	1	1,	100	0	NONE	0.0243902	0
NM_008696	+	i2	60603	chr1	39964101	39964558	1	1,	458	0	NONE	0.0227273	0
NM_007561	+	i1	48859	chr1	59869899	59869978	1	1,	80	0	NONE	0.02	0.186567
NM_133193	+	i4	13858	chr1	40393970	40393985	1	1,	16	0	NONE	0.0454545	0
NM_028399	+	i2	16422	chr1	129673947	129673984	1	1,	38	0	NONE	0.02	0
NM_175460	+	i1	118603	chr1	154833043	154833400	1	1,	358	0	NONE	0.02	0
NM_027188	-	i5	310880	chr1	181080195	181080401	1	1,	207	0	NONE	0.0232558	0
NM_001033285	+	i30	1944	chr1	182075760	182075774	1	1,	15	0	NONE	0.0277778	0
NM_001162415	-	i1	10225	chr1	132619409	132619827	1	2,	419	0	NONE	0.0454545	1.09831
NM_001077425	+	i19	62895	chr1	118413659	118413682	1	2,	24	0	NONE	0.0344828	0
NM_001003948	-	i1	124962	chr1	84188056	84188084	1	1,	29	0	NONE	0.0333333	0
NM_019445	+	i1	33453	chr1	176435869	176436060	1	2,	192	0	NONE	0.037037	0.025641
NM_011880	-	i10	2711	chr1	177022984	177023317	1	20,	334	0	NONE	0.526316	0
NM_177644	-	i1	112472	chr1	159318381	159318820	1	1,	440	0	NONE	0.02	0
NM_029267	-	i5	5776	chr1	55399430	55399549	1	1,	120	0	NONE	0.02	0
NM_144882	+	i1	24280	chr1	57833906	57834354	1	1,	449	0	NONE	0.0227273	0
NM_021605	-	i1	57766	chr1	140486166	140486181	1	1,	16	0	NONE	0.0555556	0
NM_177834	-	i1	123916	chr1	10597456	10597550	1	1,	95	0	NONE	0.02	0
NM_025386	+	i1	41123	chr1	84840486	84840564	1	1,	79	0	NONE	0.025641	0
NM_145513	-	i1	8282	chr1	167162288	167162398	2	1,2,	111	0	NONE	0.02	0
NM_176957	-	i2	166930	chr1	128468331	128468467	1	1,	137	0	NONE	0.02	0.0208333
NM_027671	-	i20	50569	chr1	8384460	8384531	1	1,	72	0	NONE	0.02	0
NM_001003948	-	i1	124962	chr1	84234767	84234865	1	3,	99	0	NONE	0.0666667	0.02
NM_001195662	-	i1	56332	chr1	4385617	4385632	1	1,	16	0	NONE	0.0204082	0.12
NM_022563	-	i1	52773	chr1	171993389	171993510	1	1,	122	0	NONE	0.0222222	0
NM_144881	-	i8	34619	chr1	194489325	194489434	1	1,	110	0	NONE	0.0263158	0
NM_001160369	+	i3	26444	chr1	11529594	11529779	1	1,	186	0	NONE	0.02	0
NM_153774	-	i17	949	chr1	137286373	137286408	1	9,	36	0	NONE	0.18	0.0943396
NM_001011874	-	i2	204733	chr1	3270372	3270508	1	1,	137	0	NONE	0.02	0.0727273
NM_021408	+	i3	31943	chr1	190148699	190148758	1	1,	60	0	NONE	0.0238095	0
NM_001081304	-	i14	40155	chr1	172709160	172709195	1	1,	36	0	NONE	0.0222222	0
NM_001159967	-	i8	36408	chr1	158796658	158796676	1	1,	19	0	NONE	0.0285714	0.04
NM_153179	-	i60	80070	chr1	20175265	20175359	2	1,1,	95	0	NONE	0.02	0
NM_001077425	+	i2	14106	chr1	117806121	117806137	1	3,	17	0	NONE	0.0588235	0
NM_001159520	-	i4	60008	chr1	78173807	78175455	1	8,	1649	0	NONE	0.1	0.125706
NM_001159769	-	i6	49606	chr1	138805109	138805372	1	1,	264	0	NONE	0.0322581	0
NM_026171	-	i9	2469	chr1	183057817	183057845	1	1,	29	0	NONE	0.03125	0.0327869
NM_001098528	+	i1	396454	chr1	15576536	15576712	1	1,	177	0	NONE	0.0208333	0
NM_009782	-	i1	24270	chr1	156549524	156549740	1	5,	217	0	NONE	0.0980392	0.0612245
NM_001159520	-	i4	60008	chr1	78173807	78173917	1	1,	111	0	NONE	0.0204082	0
NM_011800	+	i7	16738	chr1	106860258	106860283	1	1,	26	0	NONE	0.05	0
NM_153774	-	i17	949	chr1	137286370	137286408	1	3,	39	0	NONE	0.06	0.0943396
NM_144881	-	i8	34619	chr1	194511733	194511790	1	1,	58	0	NONE	0.0227273	0.644068
NM_145513	-	i1	8282	chr1	167162222	167162251	1	1,	30	0	NONE	0.025641	0.134328
NM_183027	-	i3	9341	chr1	79613858	79614171	1	1,	314	0	NONE	0.0232558	0.02
NM_026493	+	i6	1004	chr1	10055629	10055840	1	1,	212	0	NONE	0.0384615	0
NM_198899	-	i9	5063	chr1	36263911	36263926	1	1,	16	0	NONE	0.02	2.64865
NM_001163754	+	i26	4154	chr1	187092602	187092623	1	1,	22	0	NONE	0.02	0
NM_023314	+	i4	1392	chr1	89121315	89121346	2	1,1,	32	0	NONE	0.02	0
NM_001114663	+	i1	289114	chr1	55623018	55623041	1	1,	24	0	NONE	0.0222222	0
NM_001077695	-	i2	61255	chr1	13245244	13245262	1	1,	19	0	NONE	0.0222222	0
NM_016670	+	i2	4656	chr17	31723314	31723652	1	1,	339	0	NONE	0.0232558	0
NM_028190	+	i5	8315	chr17	26407395	26407530	1	1,	136	0	NONE	0.02	0.0232558
NM_148926	+	i1	55501	chr17	30148103	30148334	1	1,	232	0	NONE	0.04	0
NM_009733	+	i3	8709	chr17	26318066	26318148	1	1,	83	0	NONE	0.03125	0
NM_007439	-	i3	154559	chr17	72682570	72683109	1	1,	540	0	NONE	0.0277778	0
NM_001163769	-	i1	3586	chr17	31793201	31793408	1	4,	208	0	NONE	0.142857	0
NM_016670	+	i2	4656	chr17	31723310	31723652	1	1,	343	0	NONE	0.0243902	0
NM_001034909	+	i1	13135	chr17	36183233	36183420	1	1,	188	0	NONE	0.0232558	0
NM_146073	+	i2	37591	chr17	5675166	5675626	1	1,	461	0	NONE	0.02	0
NM_011395	-	i7	6683	chr17	12624100	12624117	1	1,	18	0	NONE	0.0263158	0.02
NM_016670	+	i2	4656	chr17	31723306	31723652	1	1,	347	0	NONE	0.0263158	0
NM_146073	+	i1	154211	chr17	5565161	5565267	1	3,	107	0	NONE	0.0731707	0.02
NM_011948	-	i1	40386	chr17	12485037	12485287	1	2,	251	0	NONE	0.05	0
NM_001103181	+	i1	69832	chr17	6176160	6176269	1	1,	110	0	NONE	0.0227273	0
NM_172618	-	i6	179223	chr17	30610206	30610570	1	1,	365	0	NONE	0.02	0
NM_198647	+	i7	3607	chr17	29713818	29713970	1	1,	153	0	NONE	0.04	0.0217391
NM_011104	+	i1	184614	chr17	86667736	86667845	1	8,	110	0	NONE	1.33333	0
NM_016670	+	i2	4656	chr17	31723309	31723652	1	1,	344	0	NONE	0.025641	0
NM_008997	-	i1	10245	chr17	33896476	33896526	1	1,	51	0	NONE	0.0222222	0
NM_016694	+	i9	149168	chr17	12098727	12099089	1	1,	363	0	NONE	0.0208333	0
NM_053188	-	i1	20405	chr17	74380151	74380250	1	5,	100	0	NONE	0.145833	0.9375
NM_024428	-	i3	8039	chr17	74707604	74707626	1	1,	23	0	NONE	0.02	0
NM_001081636	+	i1	73442	chr17	47705147	47705623	1	1,	477	0	NONE	0.02	0.02
NM_011530	+	i3	2769	chr17	34345307	34345640	1	1,	334	0	NONE	0.0227273	0
NM_001163759	-	i23	3021	chr17	80639587	80639748	2	1,1,	162	0	NONE	0.02	0
NM_175173	-	i19	9200	chr17	15035870	15035964	1	1,	95	0	NONE	0.0204082	0
NM_016670	+	i2	4656	chr17	31723302	31723652	1	1,	351	0	NONE	0.0294118	0
NM_001163759	-	i23	3021	chr17	80639585	80639748	1	1,	164	0	NONE	0.02	0
NM_027001	-	i8	34403	chr17	59032278	59032421	1	2,	144	0	NONE	0.0384615	0
NM_013600	-	i11	4687	chr17	35173709	35173724	1	2,	16	0	NONE	0.0465116	0
NM_013813	+	i12	8264	chr17	69614198	69614226	2	1,1,	29	0	NONE	0.0222222	0.0204082
NM_025664	+	i9	9680	chr17	5918138	5918168	1	1,	31	0	NONE	0.0227273	0
NM_013558	+	i1	4111	chr17	35113403	35113838	1	1,	436	0	NONE	0.02	0
NM_172621	+	i1	48171	chr17	44362651	44362847	1	1,	197	0	NONE	0.02	0.219251
NM_201361	+	i1	6318	chr17	80015030	80018611	1	1,	3582	0	NONE	0.0227273	0.096463
NM_009205	+	i9	2716	chr17	85461315	85461647	1	1,	333	0	NONE	0.02	0
NM_016694	+	i1	226639	chr17	11155469	11155485	1	1,	17	0	NONE	0.02	0.06
NM_029197	+	i5	3587	chr17	24957210	24957229	1	3,	20	0	NONE	0.0576923	0.02
NM_028576	+	i2	17120	chr17	85503848	85504102	1	1,	255	0	NONE	0.02	0
NM_001197028	+	i2	31330	chr17	78961661	78961963	1	1,	303	0	NONE	0.02	0
NM_029298	-	i6	5448	chr17	87791633	87791672	1	1,	40	0	NONE	0.0232558	0.0384615
NM_011549	+	i7	1526	chr17	47927370	47927778	1	1,	409	0	NONE	0.02	0
NM_009205	+	i9	2716	chr17	85461315	85461650	2	1,1,	336	0	NONE	0.0204082	0
NM_008984	-	i1	162585	chr17	67574906	67575151	1	1,	246	0	NONE	0.02	0
NM_001008973	-	i13	117124	chr17	65686600	65686614	1	1,	15	0	NONE	0.0208333	0
NM_016670	+	i2	4656	chr17	31723311	31723652	1	1,	342	0	NONE	0.0243902	0
NM_009555	-	i4	3746	chr17	23318966	23319044	1	1,	79	0	NONE	0.0333333	0
NM_025433	-	i6	2315	chr17	46913807	46913995	1	1,	189	0	NONE	0.02	0
NM_027032	-	i2	179853	chr17	10833565	10833697	1	1,	133	0	NONE	0.0333333	0
NM_028474	+	i3	124641	chr17	42566952	42566980	1	1,	29	0	NONE	0.02	0
NM_146073	+	i8	21117	chr17	5744457	5744843	1	1,	387	0	NONE	0.0222222	0
NM_013484	-	i2	1504	chr17	35017779	35018070	1	2,	292	0	NONE	0.04	0.0204082
NM_133771	-	i5	16330	chr17	74637446	74637515	1	1,	70	0	NONE	0.0217391	0
NM_019717	-	i7	2540	chr17	80257119	80257228	1	1,	110	0	NONE	0.0232558	0
NM_013558	+	i1	4111	chr17	35113399	35113838	1	2,	440	0	NONE	0.04	0
NM_026571	+	i1	3518	chr17	28715369	28715778	1	1,	410	0	NONE	0.02	0
NM_016670	+	i2	4656	chr17	31723308	31723652	3	1,1,1,	345	0	NONE	0.025	0
NM_172497	-	i10	11815	chr17	53548872	53548979	1	1,	108	0	NONE	0.0238095	0.106383
NM_015800	+	i4	21620	chr17	78697303	78697658	1	1,	356	0	NONE	0.0238095	0
NM_172486	+	i1	8445	chr17	21526174	21526202	1	2,	29	0	NONE	0.0408163	0.555556
NM_016670	+	i2	4656	chr17	31723305	31723652	1	1,	348	0	NONE	0.0263158	0
NM_139138	+	i2	17393	chr17	55908852	55908869	1	1,	18	0	NONE	0.02	0
NM_020252	-	i19	44441	chr17	90579885	90584930	1	1,	5046	0	NONE	0.02	0.0277778
NM_008984	-	i1	162585	chr17	67574948	67575151	1	6,	204	0	NONE	0.0769231	0
NM_001031621	-	i22	4208	chr17	24422257	24422280	1	1,	24	0	NONE	0.02	0
NM_028065	-	i3	5336	chr17	46877760	46878229	1	1,	470	0	NONE	0.02	1.54784
NR_027773	+	i1	117682	chr17	12970091	13025550	1	1,	55460	0	NONE	0.0222222	0.208333
NM_009638	-	i7	3642	chr17	40433944	40434097	1	1,	154	0	NONE	0.0175439	0.610619
NM_016670	+	i2	4656	chr17	31723312	31723652	1	2,	341	0	NONE	0.047619	0
NM_008997	-	i1	10245	chr17	33896525	33896650	1	2,	126	0	NONE	0.037037	38.0155
NM_172827	-	i13	6106	chr17	17678786	17678848	1	1,	63	0	NONE	0.025	0
NM_016694	+	i3	65890	chr17	11490581	11490600	1	1,	20	0	NONE	0.0222222	0.191176
NM_175173	-	i23	46513	chr17	15000548	15000564	1	3,	17	0	NONE	0.06	0
NM_007566	+	i65	11838	chr17	75081565	75081954	1	1,	390	0	NONE	0.0227273	0
NM_001081335	-	i11	1090	chr17	46664356	46664473	1	1,	118	0	NONE	0.0222222	0
NM_010109	-	i1	229871	chr17	63116683	63154987	1	1,	38305	0	NONE	0.0208333	0.189771
NM_001081179	-	i29	1424	chr17	79165150	79165177	1	1,	28	0	NONE	0.027027	0.0227273
NM_001163625	-	i5	1758	chr17	79288897	79289104	1	1,	208	0	NONE	0.0454545	0
NM_001081315	+	i3	3916	chr17	28948701	28949074	1	1,	374	0	NONE	0.02	0
NM_175639	+	i14	2149	chr17	72000188	72000350	1	1,	163	0	NONE	0.0204082	0
NM_001085355	+	i3	29181	chr17	5103233	5103561	1	1,	329	0	NONE	0.0238095	0.04
NM_174989	-	i1	4476	chr17	56414443	56414599	1	1,	157	0	NONE	0.02	0
NM_015800	+	i4	21620	chr17	78697303	78697652	1	1,	350	0	NONE	0.0232558	0
NM_021478	-	i11	2099	chr17	28494679	28494773	1	1,	95	0	NONE	0.0277778	0
NM_001033496	-	i1	2308	chr17	23698806	23698884	1	1,	79	0	NONE	0.02	0.02
NM_016670	+	i2	4656	chr17	31723304	31723652	1	1,	349	0	NONE	0.0277778	0
NM_016795	-	i8	1793	chr17	28738189	28738337	1	1,	149	0	NONE	0.027027	0
NM_001163759	-	i23	3021	chr17	80639584	80639748	1	1,	165	0	NONE	0.02	0
NM_013484	-	i2	1504	chr17	35017779	35018071	1	1,	293	0	NONE	0.02	0.0204082
NM_022311	-	i1	33263	chr17	13890376	13890399	1	1,	24	0	NONE	0.0232558	0
NM_019837	-	i4	1053	chr17	27718569	27718643	1	1,	75	0	NONE	0.02	2.00645
NM_001114131	+	i10	8209	chr17	66171304	66171557	1	1,	254	0	NONE	0.02	0.201613
NM_028576	+	i3	277725	chr17	85595993	85596017	1	1,	25	0	NONE	0.02	28.3182
NM_001163919	+	i1	21314	chr17	17207087	17207115	1	39,	29	0	NONE	0.791667	0.02
NM_177278	+	i16	50591	chr17	69001507	69001532	1	1,	26	0	NONE	0.02	0
NM_001031811	+	i3	43714	chr17	52933774	52933870	1	1,	97	0	NONE	0.0333333	0
NM_013484	-	i2	1504	chr17	35017775	35018068	1	1,	294	0	NONE	0.02	0.0204082
NM_013558	+	i1	4111	chr17	35113405	35113838	1	1,	434	0	NONE	0.02	0
NM_013558	+	i1	4111	chr17	35113404	35113838	1	2,	435	0	NONE	0.04	0
NM_019837	-	i1	26252	chr17	27749526	27749680	1	1,	155	0	NONE	0.027027	0
NM_013558	+	i1	4111	chr17	35113400	35113838	1	2,	439	0	NONE	0.04	0
NM_001122998	+	i1	85905	chr17	3329707	3329932	1	2,	226	0	NONE	0.037037	0.104803
NM_001001892	-	i3	1710	chr17	34135414	34135579	1	1,	166	0	NONE	0.0204082	0.0204082
NM_023040	-	i2	811	chr17	24831786	24832102	1	1,	317	0	NONE	0.0243902	0
NM_001097623	+	i3	88320	chr17	47317844	47318152	1	1,	309	0	NONE	0.0285714	0.147321
NM_011406	-	i2	202215	chr17	82004547	82004665	1	1,	119	0	NONE	0.0232558	0.0784314
NM_001122998	+	i1	85905	chr17	3344029	3344080	1	2,	52	0	NONE	0.037037	0
NM_172149	+	i3	2906	chr17	26924504	26924794	1	3,	291	0	NONE	0.0652174	0
NM_001163759	-	i23	3021	chr17	80639293	80639748	1	1,	456	0	NONE	0.02	0
NM_008997	-	i1	10245	chr17	33896609	33896790	1	1,	182	0	NONE	0.02	29.5669
NM_008984	-	i1	162585	chr17	67574954	67575151	1	1,	198	0	NONE	0.02	0
NM_016670	+	i2	4656	chr17	31723313	31723652	3	1,3,2,	340	0	NONE	0.0666667	0
NM_013558	+	i1	4111	chr17	35113402	35113838	1	2,	437	0	NONE	0.0392157	0
NM_015800	+	i1	36642	chr17	78615174	78615192	1	2,	19	0	NONE	0.04	0
NM_013558	+	i1	4111	chr17	35113401	35113838	1	1,	438	0	NONE	0.02	0
NM_001171004	-	i2	27270	chr17	79400099	79400135	1	1,	37	0	NONE	0.02	0.493333
NM_001031621	-	i22	4208	chr17	24422225	24422280	1	2,	56	0	NONE	0.04	0
NM_001113352	+	i11	2682	chr17	6012868	6012900	1	2,	33	0	NONE	0.0465116	0
NM_001163741	-	i1	11350	chr17	29848973	29849012	1	1,	40	0	NONE	0.025641	0
NM_001145952	+	i8	44572	chr16	24849335	24849403	1	1,	69	0	NONE	0.02	0
NM_001136066	+	i1	36087	chr16	4727182	4727199	1	1,	18	0	NONE	0.0357143	0
NM_009655	-	i1	142480	chr16	52311012	52311036	1	1,	25	0	NONE	0.02	0
NM_020260	-	i3	11263	chr16	38635547	38635577	1	1,	31	0	NONE	0.0322581	0
NM_010954	+	i1	231740	chr16	81422135	81422149	1	1,	15	0	NONE	0.0208333	0
NM_019413	+	i1	77931	chr16	72720433	72720447	1	1,	15	0	NONE	0.0263158	0
NM_001033238	+	i10	11581	chr16	52161328	52161380	1	3,	53	0	NONE	0.0645161	0
NM_001174086	+	i2	247427	chr16	12166955	12167419	1	1,	465	0	NONE	0.0227273	0
NM_177103	-	i6	8742	chr16	31974748	31975197	1	1,	450	0	NONE	0.02	0
NM_001039533	-	i6	3454	chr16	13873333	13873800	1	1,	468	0	NONE	0.02	0
NM_021477	+	i3	148659	chr16	6514289	6514468	1	1,	180	0	NONE	0.0227273	0
NM_001198824	-	i5	23313	chr16	85063918	85063935	1	1,	18	0	NONE	0.0204082	0
NM_028803	+	i1	46562	chr16	70343883	70343901	1	147,	19	0	NONE	2.53448	0.0217391
NM_010581	+	i9	4056	chr16	49908191	49908814	2	1,2,	624	0	NONE	0.0338983	0
NM_007938	-	i3	203584	chr16	60246412	60258784	1	1,	12373	0	NONE	0.0204082	0.0471464
NM_031174	-	i11	54225	chr16	96955627	96955767	1	1,	141	0	NONE	0.02	0
NM_028964	+	i12	23239	chr16	11734310	11734630	1	1,	321	0	NONE	0.025	0.02
NM_008170	-	i1	230136	chr16	9941222	9946223	1	1,	5002	0	NONE	0.0285714	0.0576923
NM_023585	-	i1	13252	chr16	15583908	15584069	1	1,	162	0	NONE	0.02	0
NM_028815	-	i6	2503	chr16	55920710	55921804	1	1,	1095	0	NONE	0.02	2.29381
NM_021477	+	i1	287740	chr16	6160671	6161153	1	1,	483	0	NONE	0.0263158	0
NM_007744	-	i1	14398	chr16	18415266	18415382	1	1,	117	0	NONE	0.0217391	0
NM_007938	-	i2	101064	chr16	60427356	60427422	1	1,	67	0	NONE	0.02	0
NM_001014399	+	i1	54796	chr16	56513011	56513332	1	1,	322	0	NONE	0.0217391	0
NM_001042499	+	i2	14882	chr16	37547194	37547571	1	1,	378	0	NONE	0.0204082	0
NM_023737	-	i1	9804	chr16	21779952	21779975	1	1,	24	0	NONE	0.02	0
NM_026254	-	i8	5549	chr16	57193202	57193292	1	4,	91	0	NONE	0.0421053	0
NM_134109	+	i1	14035	chr16	36701873	36702022	1	1,	150	0	NONE	0.0227273	0
NM_010581	+	i4	9922	chr16	49887840	49887894	1	1,	55	0	NONE	0.02	0.15873
NM_001159365	-	i1	4144	chr16	55933320	55933496	1	1,	177	0	NONE	0.025641	0
NM_019500	-	i2	22230	chr16	93922630	93923002	1	1,	373	0	NONE	0.02	0
NM_176840	+	i1	10073	chr16	33189203	33189598	1	1,	396	0	NONE	0.0227273	0
NM_172469	+	i4	780	chr16	92530760	92530941	1	1,	182	0	NONE	0.02	5.23333
NM_001033539	+	i1	4064	chr16	32180859	32181333	3	2,8,1,	475	0	NONE	0.173913	0
NM_011949	+	i1	32158	chr16	16986390	16986433	1	4,	44	0	NONE	0.0930233	0
NM_001198824	-	i1	52804	chr16	85151435	85151590	1	1,	156	0	NONE	0.02	0.129252
NM_001001983	-	i2	3011	chr16	17387191	17387631	1	1,	441	0	NONE	0.02	0
NM_010954	+	i1	231740	chr16	81213119	81213260	1	1,	142	0	NONE	0.02	0.0607477
NM_007938	-	i10	38682	chr16	59923866	59942469	1	8,	18604	0	NONE	0.111111	0.161585
NM_019537	-	i5	1554	chr16	96204610	96204708	1	1,	99	0	NONE	0.0217391	0
NM_009655	-	i1	142480	chr16	52322238	52322266	2	2,1,	29	0	NONE	0.04	0
NM_010348	-	i1	233409	chr16	88198744	88198848	1	1,	105	0	NONE	0.02	0
NM_172615	-	i1	11047	chr16	32866254	32866298	1	1,	45	0	NONE	0.02	0
NM_009456	-	i1	24927	chr16	17195288	17195525	1	2,	238	0	NONE	0.0689655	0
NM_178378	-	i4	4627	chr16	33044202	33044469	1	1,	268	0	NONE	0.02	0.0392157
NM_178720	-	i2	15574	chr16	55269591	55269824	1	2,	234	0	NONE	0.04	0.162791
NM_008170	-	i3	37693	chr16	9703950	9704008	1	2,	59	0	NONE	0.04	0.0212766
NM_177357	-	i2	6635	chr16	34390900	34391323	1	1,	424	0	NONE	0.02	0.0980392
NM_177584	+	i5	4051	chr16	45249631	45249646	1	1,	16	0	NONE	0.0204082	0
NM_010816	+	i14	43628	chr16	48530199	48530477	1	1,	279	0	NONE	0.02	0
NM_001159365	-	i1	4144	chr16	55933370	55933537	1	1,	168	0	NONE	0.0232558	0
NM_175165	+	i1	30229	chr16	25304328	25305993	1	1,	1666	0	NONE	0.02	0
NM_144550	+	i11	2976	chr16	44373755	44374022	1	2,	268	0	NONE	0.0465116	0
NR_033475	+	i2	11725	chr16	27904711	27904981	1	1,	271	0	NONE	0.02	0
NM_009384	-	i2	47220	chr16	89953744	89953941	1	1,	198	0	NONE	0.0204082	0
NM_172506	-	i8	3279	chr16	44494388	44494423	1	2,	36	0	NONE	0.04	0
NM_023646	+	i7	2433	chr16	4697828	4697859	1	1,	32	0	NONE	0.02	0.02
NM_008170	-	i1	230136	chr16	9937055	9937244	1	1,	190	0	NONE	0.0263158	0
NM_007938	-	i3	203584	chr16	60246412	60251452	1	1,	5041	0	NONE	0.02	0
NM_181860	+	i1	61242	chr16	13325756	13326114	2	39,22,	359	0	NONE	0.82	1.74
NM_001081682	+	i2	41294	chr16	18528428	18530791	1	10,	2364	0	NONE	0.2	0.0462428
NM_013547	+	i6	2031	chr16	37614834	37614870	1	1,	37	0	NONE	0.02	0
NM_007938	-	i14	92784	chr16	59742925	59743188	1	1,	264	0	NONE	0.025	0
NM_008170	-	i1	230136	chr16	9911614	9911733	1	1,	120	0	NONE	0.0105263	0.02
NM_033474	+	i2	36322	chr16	18375465	18375931	1	1,	467	0	NONE	0.02	0
NM_133658	+	i11	3149	chr18	32422079	32422488	1	1,	410	0	NONE	0.0392157	0
NM_030749	-	i3	69296	chr18	35560384	35560584	1	1,	201	0	NONE	0.02	0.0689655
NM_001001488	-	i26	4826	chr18	64696795	64696966	1	1,	172	0	NONE	0.02	0
NM_001033532	+	i4	21711	chr18	25355587	25355701	1	1,	115	0	NONE	0.02	0.0625
NM_009065	-	i1	73663	chr18	31406494	31416031	1	1,	9538	0	NONE	0.02	0
NM_145492	-	i3	91827	chr18	14080320	14080343	1	1,	24	0	NONE	0.0454545	0
NM_001161620	-	i5	14826	chr18	7455909	7455933	1	1,	25	0	NONE	0.02	0
NM_019706	+	i2	6555	chr18	21161760	21161932	1	1,	173	0	NONE	0.02	0
NM_007831	-	i5	126743	chr18	71894141	71894285	1	1,	145	0	NONE	0.05	0.0208333
NM_029394	+	i1	81559	chr18	53483023	53483264	1	1,	242	0	NONE	0.0222222	0.368794
NM_026484	-	i1	62708	chr18	9412447	9412470	1	7,	24	0	NONE	0.0769231	0
NM_009071	-	i1	30908	chr18	10153065	10153169	1	1,	105	0	NONE	0.0243902	0.0363636
NM_001033341	-	i4	77668	chr18	84598670	84598987	1	3,	318	0	NONE	0.0714286	0
NM_001085374	-	i1	127397	chr18	44801756	44801783	1	1,	28	0	NONE	0.025	0
NM_145356	+	i1	80182	chr18	76010851	76010869	1	2,	19	0	NONE	0.0392157	0.04
NM_175375	+	i1	13963	chr18	36727754	36728088	1	1,	335	0	NONE	0.02	0
NM_001161620	-	i1	64860	chr18	7601006	7601450	1	1,	445	0	NONE	0.02	0.0401786
NM_010307	+	i4	55731	chr18	67302493	67302508	1	7,	16	0	NONE	0.0819672	0
NM_138662	+	i3	25592	chr18	37328992	37329096	1	1,	105	0	NONE	0.02	0.152318
NM_001174154	+	i1	869870	chr18	37356404	37356684	1	1,	281	0	NONE	0.0232558	0
NM_028392	-	i1	317968	chr18	42915577	42915777	1	2,	201	0	NONE	0.105263	0
NM_028948	+	i3	4409	chr18	74460607	74460798	1	1,	192	0	NONE	0.025641	0
NM_030749	-	i3	69296	chr18	35516663	35516922	1	1,	260	0	NONE	0.02	0
NM_178793	-	i2	197081	chr18	66364347	66364365	1	2,	19	0	NONE	0.0384615	0
NM_001110854	-	i3	5292	chr18	3273234	3273262	1	5,	29	0	NONE	0.0819672	0
NM_010680	+	i14	7123	chr18	12604537	12604697	1	1,	161	0	NONE	0.025	0
NM_009468	-	i1	29398	chr18	43535343	43535749	1	1,	407	0	NONE	0.02	0.215686
NM_001081371	+	i29	4781	chr18	50072999	50073485	1	1,	487	0	NONE	0.02	0.025
NM_028392	-	i2	3029	chr18	42898050	42898501	3	2,2,3,	452	0	NONE	0.0666667	0
NM_010087	+	i5	13308	chr18	23735969	23736399	1	1,	431	0	NONE	0.02	0
NM_001170970	+	i1	23007	chr18	31973282	31973443	1	1,	162	0	NONE	0.02	0
NM_001085374	-	i1	127397	chr18	44786946	44786988	1	2,	43	0	NONE	0.04	0.42963
NM_001039485	-	i2	80870	chr18	63426672	63429509	1	1,	2838	0	NONE	0.0204082	0
NM_026240	+	i2	4366	chr18	56632704	56632842	1	1,	139	0	NONE	0.0102041	0
NM_001039485	-	i19	4125	chr18	63247443	63247628	1	1,	186	0	NONE	0.025	0
NM_001167777	+	i5	22944	chr18	22579593	22579622	1	37,	30	0	NONE	0.627119	0
NM_001085373	-	i1	52618	chr18	44926923	44926949	1	1,	27	0	NONE	0.0232558	0
NM_007831	-	i5	126743	chr18	71938930	71938968	2	4,3,	39	0	NONE	0.0677966	0
NM_001083628	+	i15	6696	chr18	10516266	10516443	1	1,	178	0	NONE	0.0285714	0
NM_013512	-	i21	2769	chr18	33958897	33959355	1	1,	459	0	NONE	0.0263158	0
NM_026301	+	i1	29541	chr18	21121170	21121611	1	1,	442	0	NONE	0.0222222	0
NM_009065	-	i4	178200	chr18	31201322	31201344	1	1,	23	0	NONE	0.0816327	0
NM_007831	-	i5	126743	chr18	71890373	71890396	1	1,	24	0	NONE	0.0232558	0
NM_030749	-	i7	48131	chr18	35458545	35458564	2	9,2,	20	0	NONE	0.313725	0.0204082
NM_001163013	+	i26	7327	chr18	45038896	45038968	1	1,	73	0	NONE	0.02	0
NM_001033445	-	i1	63508	chr18	21416711	21416871	1	1,	161	0	NONE	0.02	0
NM_015805	-	i15	10865	chr18	80964441	80964490	1	1,	50	0	NONE	0.0212766	0.113043
NM_019996	+	i4	2502	chr18	56744469	56744510	1	1,	42	0	NONE	0.02	0
NM_001081403	-	i2	51789	chr18	21765173	21765360	1	1,	188	0	NONE	0.0217391	0.02
NM_001001488	-	i15	4550	chr18	64720758	64720933	1	1,	176	0	NONE	0.0208333	0
NM_178801	-	i3	9214	chr18	12263121	12263338	1	1,	218	0	NONE	0.0238095	0
NM_009065	-	i4	178200	chr18	31240708	31240764	1	1,	57	0	NONE	0.0222222	0
NM_178928	-	i8	1825	chr18	61906743	61906771	1	1,	29	0	NONE	0.0227273	0
NM_175276	+	i13	28090	chr18	25204521	25204813	1	14,	293	0	NONE	0.451613	0
NM_026240	+	i3	2472	chr18	56634579	56634998	1	1,	420	0	NONE	0.0208333	0.0227273
NM_178793	-	i2	197081	chr18	66364156	66364589	1	1,	434	0	NONE	0.02	0.52019
NM_138600	-	i5	1716	chr18	56708525	56708960	1	2,	436	0	NONE	0.04	0.02
NM_030749	-	i3	69296	chr18	35526503	35526699	1	1,	197	0	NONE	0.0212766	0.0204082
NM_001001488	-	i2	23199	chr18	64750337	64750719	1	1,	383	0	NONE	0.0232558	0.07
NM_001174154	+	i1	869870	chr18	37538270	37547585	1	1,	9316	0	NONE	0.02	0
NM_001167891	-	i1	143476	chr18	36315225	36315244	1	1,	20	0	NONE	0.0208333	0
NM_175751	-	i3	46252	chr18	55077597	55077618	1	1,	22	0	NONE	0.02	7.62
NM_026408	+	i1	70013	chr18	52960725	52960924	1	1,	200	0	NONE	0.0204082	0.0208333
NM_030749	-	i7	48131	chr18	35476696	35476711	1	1,	16	0	NONE	0.0238095	0
NM_016792	-	i2	2684	chr18	63840303	63840478	1	1,	176	0	NONE	0.0357143	0
NM_001167891	-	i1	143476	chr18	36308693	36308736	1	3,	44	0	NONE	0.0555556	0
NM_001161620	-	i1	64860	chr18	7600743	7600812	1	1,	70	0	NONE	0.02	0.02
NM_177115	-	i1	113231	chr18	57075326	57075430	1	1,	105	0	NONE	0.0232558	0
NM_170778	+	i11	26867	chr3	118633990	118634169	1	4,	180	0	NONE	0.08	0
NM_008256	+	i9	5753	chr3	98107306	98107588	1	1,	283	0	NONE	0.0227273	0
NM_027594	+	i10	14265	chr3	146586492	146586715	1	3,	224	0	NONE	0.047619	0.0217391
NM_175386	+	i2	188038	chr3	52898223	52898320	1	1,	98	0	NONE	0.0416667	0
NM_001081293	-	i10	5575	chr3	95571191	95571358	1	1,	168	0	NONE	0.02	0
NM_001081358	-	i1	108316	chr3	158131020	158131054	1	1,	35	0	NONE	0.0526316	0
NM_028915	+	i11	2776	chr3	14553438	14553491	1	1,	54	0	NONE	0.0294118	0
NM_027965	+	i1	21177	chr3	30758661	30759067	2	2,2,	407	0	NONE	0.04	17.8364
NM_178673	+	i2	78750	chr3	75951200	76012801	1	2,	61602	0	NONE	0.0384615	0.0800971
NM_001163009	+	i2	134910	chr3	28277803	28277982	1	1,	180	0	NONE	0.02	0
NM_027594	+	i19	6231	chr3	146627094	146627151	1	1,	58	0	NONE	0.0222222	0
NM_153458	+	i1	185529	chr3	114738288	114738598	1	2,	311	0	NONE	0.0384615	0.121739
NM_029937	+	i7	4750	chr3	89930704	89930862	1	1,	159	0	NONE	0.02	0
NM_026539	-	i15	8269	chr3	97383116	97383194	1	1,	79	0	NONE	0.02	0
NM_008536	-	i2	6439	chr3	57103874	57103893	1	1,	20	0	NONE	0.02	0
NM_025822	+	i3	85945	chr3	66858530	66858789	1	1,	260	0	NONE	0.0204082	0
NM_013920	+	i1	129726	chr3	3553150	3559007	2	1,1,	5858	0	NONE	0.02	0.11215
NM_080451	-	i1	114632	chr3	122866943	122866997	1	1,	55	0	NONE	0.02	0.262712
NM_001033350	-	i7	109901	chr3	135800272	135800323	1	1,	52	0	NONE	0.02	0.34375
NM_001039094	+	i6	152048	chr3	156853951	156855418	1	1,	1468	0	NONE	0.02	0.0727273
NM_021382	+	i3	68669	chr3	134527125	134527143	1	1,	19	0	NONE	0.0222222	0.0204082
NM_177855	+	i42	11477	chr3	59109824	59109958	1	1,	135	0	NONE	0.02	0
NM_027288	+	i7	17684	chr3	135188023	135188668	1	10,	646	0	NONE	0.175439	0.122549
NM_001163009	+	i3	11729	chr3	28396851	28396867	1	28,	17	0	NONE	0.622222	0
NM_138666	-	i1	146192	chr3	26175321	26175367	1	1,	47	0	NONE	0.02	0.0387597
NM_008256	+	i9	5753	chr3	98107405	98107680	1	1,	276	0	NONE	0.02	0
NM_053170	+	i17	3607	chr3	103154055	103154218	1	1,	164	0	NONE	0.0277778	0
NM_001163387	-	i3	472564	chr3	25751988	25752061	1	1,	74	0	NONE	0.02	0
NM_153118	-	i1	29286	chr3	122313688	122313711	1	1,	24	0	NONE	0.0243902	0
NM_011196	+	i2	38730	chr3	157273341	157273597	1	1,	257	0	NONE	0.02	0.131737
NM_001081326	-	i29	1054	chr3	116455546	116455647	1	1,	102	0	NONE	0.02	0.0377358
NM_178726	+	i1	179805	chr3	69155988	69156033	1	1,	46	0	NONE	0.0217391	0
NM_001003912	+	i1	64693	chr3	87476671	87476699	1	1,	29	0	NONE	0.02	0.117647
NM_025434	-	i2	97571	chr3	8812090	8812374	1	1,	285	0	NONE	0.02	0
NM_001033155	+	i3	9233	chr3	137560486	137560540	1	1,	55	0	NONE	0.02	0.350365
NM_178673	+	i12	19244	chr3	76439050	76442201	1	4,	3152	0	NONE	0.0754717	2.96324
NM_001033304	-	i1	47273	chr3	108329676	108329960	1	1,	285	0	NONE	0.0227273	0
NM_001080755	+	i1	23876	chr3	152078740	152078837	1	1,	98	0	NONE	0.0227273	0
NM_001033780	-	i1	3776	chr3	105732471	105732641	1	1,	171	0	NONE	0.0238095	0
NM_001081263	+	i1	197770	chr3	153778075	153778173	1	9,	99	0	NONE	0.2	0.265306
NM_001113419	+	i4	439175	chr3	67862419	67869846	1	1,	7428	0	NONE	0.0217391	0.0263158
NM_001042611	+	i14	2038	chr3	19883588	19883777	1	1,	190	0	NONE	0.05	0
NM_030595	-	i45	14204	chr3	55512142	55512169	1	1,	28	0	NONE	0.03125	0
NM_019972	+	i1	24036	chr3	108102588	108102668	2	45,19,	81	0	NONE	0.754098	0.0263158
NM_170778	+	i3	85084	chr3	118455646	118455808	1	1,	163	0	NONE	0.0212766	0
NM_033623	-	i4	18344	chr3	35804924	35805173	1	1,	250	0	NONE	0.025641	0
NM_175176	+	i2	6006	chr3	154377515	154377649	1	1,	135	0	NONE	0.0232558	0
NM_001081358	-	i1	108316	chr3	158216460	158216714	1	2,	255	0	NONE	0.0363636	0
NM_001081293	-	i8	2142	chr3	95580040	95580065	1	1,	26	0	NONE	0.02	0.0208333
NM_013920	+	i1	129726	chr3	3549021	3549223	1	2,	203	0	NONE	0.0392157	0
NM_153458	+	i1	185529	chr3	114671786	114700173	1	1,	28388	0	NONE	0.02	0.144608
NM_026231	-	i11	3165	chr3	132648071	132648105	1	1,	35	0	NONE	0.02	0
NM_008913	+	i3	7362	chr3	136531922	136532359	1	1,	438	0	NONE	0.0227273	0.0243902
NM_029655	-	i2	6475	chr3	117543175	117543498	1	1,	324	0	NONE	0.0243902	0
NM_170778	+	i20	97202	chr3	119043394	119043408	1	25,	15	0	NONE	0.666667	0
NM_178673	+	i2	78750	chr3	75962267	75995628	1	1,	33362	0	NONE	0.0227273	0.0821382
NM_023813	+	i3	44687	chr3	126409032	126411675	1	2,	2644	0	NONE	0.0338983	0.0383387
NM_007696	+	i9	3703	chr3	105787203	105787418	1	1,	216	0	NONE	0.0322581	0.0208333
NM_001163328	+	i8	37591	chr3	14176642	14177496	1	1,	855	0	NONE	0.0263158	0
NM_019745	-	i2	7565	chr3	75338724	75338827	1	1,	104	0	NONE	0.05	0
NM_183037	-	i5	2642	chr3	89043809	89044180	1	1,	372	0	NONE	0.0217391	0
NM_178016	+	i10	18665	chr3	152418181	152418197	1	1,	17	0	NONE	0.02	0
NM_029150	+	i5	37823	chr3	26758825	26759176	1	1,	352	0	NONE	0.02	0
NM_172683	+	i4	1450	chr3	94666043	94666129	1	1,	87	0	NONE	0.0384615	0
NM_133784	-	i2	72954	chr3	57321178	57321477	1	1,	300	0	NONE	0.0357143	0
NM_009250	+	i1	55437	chr3	75415660	75416414	1	1,	755	0	NONE	0.0227273	0.02
NM_010713	-	i8	4534	chr3	153972356	153972375	1	1,	20	0	NONE	0.030303	0
NM_026539	-	i15	8269	chr3	97383116	97383190	1	1,	75	0	NONE	0.02	0
NM_029425	+	i3	36547	chr3	117362826	117363140	1	1,	315	0	NONE	0.02	0
NM_025714	+	i11	4417	chr3	144804684	144804989	1	1,	306	0	NONE	0.02	0.0232558
NM_053089	+	i9	2650	chr3	51253348	51253717	1	1,	370	0	NONE	0.02	0
NM_198659	+	i6	55219	chr3	138921393	138921448	1	1,	56	0	NONE	0.02	9.15254
NM_008256	+	i9	5753	chr3	98107299	98107586	1	1,	288	0	NONE	0.0208333	0
NM_001163348	-	i2	200053	chr3	109801719	109801851	1	1,	133	0	NONE	0.02	0
NM_026231	-	i4	9240	chr3	132734246	132734676	1	1,	431	0	NONE	0.025	0.0327869
NM_026784	+	i2	2350	chr3	89267258	89267453	1	1,	196	0	NONE	0.0227273	0
NM_001081358	-	i2	39486	chr3	158098685	158098962	1	1,	278	0	NONE	0.0208333	0.02
NM_001165956	-	i7	5252	chr3	30837850	30837878	1	1,	29	0	NONE	0.0454545	0
NM_001004176	-	i1	246602	chr3	51843306	51843324	4	3,10,4,6,	19	0	NONE	0.3125	0
NM_001146296	+	i1	4003	chr3	89535578	89535658	1	1,	81	0	NONE	0.0714286	0
NM_027042	-	i1	6891	chr3	91941013	91941029	1	1,	17	0	NONE	0.0208333	0
NM_001113420	+	i1	531142	chr3	68271419	68271494	1	1,	76	0	NONE	0.0227273	0.0208333
NM_001004176	-	i2	157655	chr3	51518022	51518052	1	1,	31	0	NONE	0.0208333	0
NM_144902	-	i4	5785	chr3	116386223	116386685	1	1,	463	0	NONE	0.025641	0
NM_029937	+	i7	4750	chr3	89930704	89930832	1	1,	129	0	NONE	0.0208333	0
NM_009472	+	i1	212149	chr3	141241908	141242298	1	1,	391	0	NONE	0.025641	0.02
NM_001163387	-	i2	220447	chr3	25840955	25841107	1	1,	153	0	NONE	0.02	0.174089
NM_021343	+	i15	50429	chr3	37458302	37458442	1	1,	141	0	NONE	0.02	0.137363
NM_001018031	+	i1	10752	chr3	69812572	69812618	1	1,	47	0	NONE	0.0208333	0
NM_025434	-	i2	97571	chr3	8881142	8881574	1	1,	433	0	NONE	0.02	0.02
NM_019971	+	i3	29238	chr3	80994022	80994041	1	1,	20	0	NONE	0.0232558	2.82927
NM_027965	+	i1	21177	chr3	30758221	30758595	1	1,	375	0	NONE	0.0208333	0.0285714
NM_027941	-	i1	2354	chr3	30545444	30545501	1	2,	58	0	NONE	0.0769231	0
NM_013920	+	i1	129726	chr3	3509377	3509844	1	5,	468	0	NONE	0.06	0
NM_029953	-	i2	30398	chr3	132855826	132855919	1	1,	94	0	NONE	0.0102041	0
NM_153157	+	i4	18870	chr3	114808415	114808599	1	3,	185	0	NONE	0.0810811	0
NM_001025262	-	i1	10047	chr3	8955218	8955233	1	1,	16	0	NONE	0.02	0
NM_145540	-	i8	1398	chr3	90212858	90213323	1	1,	466	0	NONE	0.0204082	0
NM_021382	+	i3	68669	chr3	134536044	134536998	1	1,	955	0	NONE	0.02	0.0630631
NM_025822	+	i3	85945	chr3	66868994	66869399	1	1,	406	0	NONE	0.02	0
NM_028892	+	i4	15035	chr3	99785063	99785236	1	1,	174	0	NONE	0.0204082	0.0263158
NM_198711	+	i2	204040	chr3	130087021	130087052	1	1,	32	0	NONE	0.02	0
NM_001163332	-	i2	6104	chr3	104840156	104840184	1	1,	29	0	NONE	0.0263158	0
NM_019673	+	i11	2104	chr3	32621087	32621209	1	1,	123	0	NONE	0.0227273	0
NM_028231	+	i2	247535	chr3	31828748	31828949	1	1,	202	0	NONE	0.02	0
NM_031186	-	i5	39356	chr3	123288755	123288770	1	1,	16	0	NONE	0.02	0.0208333
NM_007560	-	i1	101404	chr3	141642770	141642876	1	1,	107	0	NONE	0.0108696	0.453202
NM_026539	-	i15	8269	chr3	97383119	97383190	1	2,	72	0	NONE	0.04	0
NM_027594	+	i1	41412	chr3	146521931	146521947	1	1,	17	0	NONE	0.0243902	0
NM_001040400	-	i1	30026	chr3	133189529	133189720	1	1,	192	0	NONE	0.02	0
NM_001162999	-	i1	49317	chr3	79359588	79359623	1	1,	36	0	NONE	0.02	0
NM_177274	+	i4	76914	chr3	156775847	156776084	1	3,	238	0	NONE	0.0967742	0
NM_153587	-	i2	24028	chr12	101900562	101900630	2	27,8,	69	0	NONE	0.341772	1.30769
NM_053156	-	i2	2516	chr12	29256329	29256368	1	1,	40	0	NONE	0.02	0
NM_172421	+	i1	15261	chr12	3438841	3439023	2	1,1,	183	0	NONE	0.02	0
NM_026681	-	i3	38324	chr12	102247740	102248084	1	1,	345	0	NONE	0.0212766	0.0204082
NM_001164427	+	i2	94721	chr12	101279067	101279085	1	1,	19	0	NONE	0.02	0
NM_008584	+	i1	57971	chr12	37877165	37877193	1	1,	29	0	NONE	0.0222222	0
NM_010881	-	i13	12594	chr12	4280288	4280304	1	1,	17	0	NONE	0.0204082	5.11538
NM_009615	-	i5	2354	chr12	21355008	21355128	1	1,	121	0	NONE	0.0208333	0
NM_009014	+	i7	330419	chr12	80470217	80470645	1	1,	429	0	NONE	0.02	0.0598291
NM_001014973	+	i1	31488	chr12	35750398	35750519	1	1,	122	0	NONE	0.02	0.176471
NM_001164493	-	i3	69223	chr12	5160633	5160652	1	1,	20	0	NONE	0.02	1.6
NM_053122	+	i6	251223	chr12	42881632	42881790	1	1,	159	0	NONE	0.0222222	0.0588235
NM_001193266	-	i1	352163	chr12	68160146	68160631	1	1,	486	0	NONE	0.0208333	0.245652
NM_053122	+	i4	892220	chr12	42391919	42722289	1	1,	330371	0	NONE	0.0208333	0.358158
NR_002861	+	i3	2634	chr12	105324134	105324464	1	1,	331	0	NONE	0.02	0
NM_001033437	-	i2	4514	chr12	40908666	40908686	1	1,	21	0	NONE	0.0217391	0
NM_008640	+	i5	614	chr12	8942941	8943232	1	3,	292	0	NONE	0.0588235	0.54
NM_009014	+	i7	330419	chr12	80485412	80485426	1	1,	15	0	NONE	0.027027	0.0784314
NM_178681	+	i1	100800	chr12	38652892	38653233	1	1,	342	0	NONE	0.025	0
NM_001177964	-	i6	1916	chr12	29210629	29210669	1	1,	41	0	NONE	0.0212766	1.56198
NM_026244	+	i3	6490	chr12	81770723	81771032	1	1,	310	0	NONE	0.02	0
NM_134046	-	i3	14193	chr12	4223450	4224533	1	1,	1084	0	NONE	0.037037	0
NM_001193266	-	i1	352163	chr12	68160587	68160644	1	1,	58	0	NONE	0.0204082	0.375
NM_177602	+	i2	81965	chr12	110173136	110173566	1	1,	431	0	NONE	0.0204082	0.0204082
NM_030238	+	i1	10490	chr12	111847555	111847875	1	1,	321	0	NONE	0.0227273	0.0514286
NM_198111	+	i4	23737	chr12	53997065	53997104	1	1,	40	0	NONE	0.0227273	0
NM_008612	+	i6	30755	chr12	74302336	74302638	1	1,	303	0	NONE	0.02	0
NM_177171	-	i3	1665	chr12	53058974	53059415	1	1,	442	0	NONE	0.0222222	0
NM_001135192	+	i16	8598	chr12	21242125	21242181	1	1,	57	0	NONE	0.0357143	0
NM_001024478	-	i1	6535	chr12	33775779	33775840	1	13,	62	0	NONE	0.309524	0
NM_019785	+	i5	2144	chr12	72050085	72050305	1	1,	221	0	NONE	0.02	0
NM_026511	+	i3	5618	chr12	112967806	112968009	1	1,	204	0	NONE	0.02	0
NM_029825	+	i7	2769	chr12	52495823	52496003	1	1,	181	0	NONE	0.0238095	0
NM_013614	+	i1	1927	chr12	17553394	17553669	1	1,	276	0	NONE	0.0263158	0.025
NM_030246	+	i1	5526	chr12	84864565	84865009	1	1,	445	0	NONE	0.0238095	0
NM_001167767	+	i4	29748	chr12	8246489	8246595	1	1,	107	0	NONE	0.027027	0
NM_172804	+	i2	93030	chr12	75272149	75272193	1	1,	45	0	NONE	0.02	2.35714
NM_053156	-	i2	2516	chr12	29256329	29256468	1	1,	140	0	NONE	0.02	0
NM_178065	-	i1	19247	chr12	86301311	86301514	1	1,	204	0	NONE	0.02	0.282051
NM_177171	-	i9	1926	chr12	53050573	53050610	1	1,	38	0	NONE	0.02	0.0222222
NM_001172098	-	i14	9367	chr12	52716800	52716985	1	1,	186	0	NONE	0.0204082	0
NM_001167976	-	i2	230843	chr12	58030007	58030056	1	1,	50	0	NONE	0.02	0
NM_172803	+	i15	6301	chr12	41436288	41436309	1	1,	22	0	NONE	0.0217391	0
NM_053122	+	i4	892220	chr12	42403596	42403624	1	1,	29	0	NONE	0.0204082	1.15625
NM_053122	+	i6	251223	chr12	42845363	42953414	1	1,	108052	0	NONE	0.02	0.172811
NM_011519	+	i1	17705	chr12	8788832	8788868	1	1,	37	0	NONE	0.0408163	0
NM_201518	+	i1	85891	chr12	96993708	96993725	1	1,	18	0	NONE	0.0227273	0.0921053
NM_001008550	-	i4	2994	chr12	80389465	80389916	1	1,	452	0	NONE	0.0322581	0
NM_001164493	-	i1	83657	chr12	5321440	5321513	1	1,	74	0	NONE	0.025641	0
NM_053122	+	i4	892220	chr12	42673955	42674326	1	1,	372	0	NONE	0.0277778	0
NM_198710	+	i1	11013	chr12	33644705	33644727	1	1,	23	0	NONE	0.02	0.02
NM_001164493	-	i1	83657	chr12	5321430	5321537	1	1,	108	0	NONE	0.0238095	0
NM_001168564	-	i2	27003	chr12	11114979	11114994	1	1,	16	0	NONE	0.02	0
NR_030694	-	i1	18576	chr12	3415911	3416034	1	1,	124	0	NONE	0.0136986	0
NR_027869	+	i3	4662	chr12	3595597	3595636	1	1,	40	0	NONE	0.0416667	0
NM_178681	+	i1	100800	chr12	38613170	38613569	1	1,	400	0	NONE	0.02	0.65625
NR_015521	-	i1	9664	chr12	20818185	20818572	1	1,	388	0	NONE	0.02	0.0208333
NM_001167983	+	i3	45323	chr12	83410210	83410226	1	1,	17	0	NONE	0.02	0.0204082
NM_178681	+	i22	163981	chr12	39256150	39256166	1	1,	17	0	NONE	0.0238095	0
NM_029760	+	i4	37032	chr12	53253156	53253222	1	1,	67	0	NONE	0.02	0
NM_172803	+	i42	8101	chr12	41554536	41554637	1	1,	102	0	NONE	0.0208333	0.211921
NM_030238	+	i1	10490	chr12	111847548	111847875	1	2,	328	0	NONE	0.047619	0.0514286
NM_144552	-	i1	54539	chr12	46149904	46150290	1	1,	387	0	NONE	0.0222222	0.0576923
NM_001193266	-	i1	352163	chr12	68160488	68160661	1	2,	174	0	NONE	0.0425532	0.300813
NM_028821	+	i1	6883	chr12	85460961	85461044	1	1,	84	0	NONE	0.02	0
NM_172806	-	i7	12583	chr12	104035163	104035579	1	1,	417	0	NONE	0.02	0.280702
NM_024124	-	i2	90904	chr12	35173707	35173855	1	1,	149	0	NONE	0.0243902	0
NM_001193266	-	i1	352163	chr12	68160481	68160537	1	1,	57	0	NONE	0.0232558	0.0384615
NM_053122	+	i4	892220	chr12	42451792	42518958	1	1,	67167	0	NONE	0.0227273	0.337438
NM_178714	+	i1	144649	chr12	62674917	62674992	1	1,	76	0	NONE	0.02	0
NR_015579	+	i1	38373	chr12	5384042	5384057	1	1,	16	0	NONE	0.0238095	0
NM_178767	+	i5	40962	chr12	38114971	38115238	1	82,	268	0	NONE	1.36842	0
NM_028262	-	i6	38589	chr12	109367486	109367843	1	1,	358	0	NONE	0.0204082	0
NM_001167983	+	i3	45323	chr12	83410208	83410226	1	2,	19	0	NONE	0.04	0.0204082
NM_011625	-	i3	8128	chr12	113104058	113104360	1	1,	303	0	NONE	0.02	0.222222
NM_010881	-	i13	12594	chr12	4280288	4280302	1	1,	15	0	NONE	0.02	5.11538
NM_011968	+	i1	8477	chr12	56505780	56505797	1	1,	18	0	NONE	0.025	0.0338983
NM_008910	+	i4	2036	chr12	73892578	73892597	1	1,	20	0	NONE	0.0208333	0
NM_001163126	+	i14	29564	chr12	32534420	32534744	1	1,	325	0	NONE	0.0217391	0
NM_030238	+	i1	10490	chr12	111847551	111847875	1	1,	325	0	NONE	0.0222222	0.0514286
NM_026037	+	i6	7157	chr12	25624318	25624394	1	1,	77	0	NONE	0.03125	0
NM_009417	-	i16	18930	chr12	30745911	30745929	1	2,	19	0	NONE	0.0606061	0
NM_001163126	+	i6	75073	chr12	32381854	32382041	1	2,	188	0	NONE	0.0465116	0
NM_053122	+	i6	251223	chr12	42916705	42917022	1	3,	318	0	NONE	0.115385	0
NM_001159536	+	i2	38454	chr12	4168281	4168362	1	1,	82	0	NONE	0.02	0
NM_145441	-	i6	3051	chr12	4890074	4890208	1	1,	135	0	NONE	0.0208333	0
NM_053122	+	i4	892220	chr12	42212570	42212598	1	1,	29	0	NONE	0.0222222	0
NM_199449	+	i2	58312	chr15	57643002	57643019	1	1,	18	0	NONE	0.025	0
NM_177151	+	i3	38478	chr15	35342461	35342509	1	3,	49	0	NONE	1.35714	0
NM_001081299	+	i5	15762	chr15	23310191	23310280	1	1,	90	0	NONE	0.0322581	0
NM_007666	-	i1	81503	chr15	13079020	13079109	1	1,	90	0	NONE	0.0238095	0.12
NM_001081064	-	i1	133781	chr15	12499990	12500201	1	1,	212	0	NONE	0.02	0.02
NM_025712	-	i11	5766	chr15	36451943	36452020	2	1,3,	78	0	NONE	0.0384615	8.78667
NM_028455	+	i5	10482	chr15	84580584	84580924	1	1,	341	0	NONE	0.0217391	0
NM_026813	+	i12	4007	chr15	89102067	89102085	1	1,	19	0	NONE	0.025641	0
NM_001008420	+	i3	121208	chr15	21309736	21310011	1	1,	276	0	NONE	0.227273	0
NM_025712	-	i11	5766	chr15	36451937	36452053	1	1,	117	0	NONE	0.02	8.53234
NM_001145888	-	i11	27428	chr15	67974113	67974211	1	1,	99	0	NONE	0.025	0.0694444
NM_025712	-	i11	5766	chr15	36451934	36452092	1	1,	159	0	NONE	0.02	8.4902
NM_019472	+	i2	35037	chr15	25602542	25602984	1	1,	443	0	NONE	0.0208333	0.7
NM_029419	-	i3	2696	chr15	77224279	77224372	1	1,	94	0	NONE	0.0208333	0
NM_027231	+	i3	5152	chr15	78976853	78976983	1	1,	131	0	NONE	0.0232558	0
NM_001008420	+	i3	121208	chr15	21310058	21330356	2	20,92,	20299	0	NONE	0.698113	0.773842
NM_152923	-	i1	254365	chr15	65924285	65924344	1	1,	60	0	NONE	0.02	0.657658
NM_011740	-	i3	14314	chr15	36719595	36719919	1	1,	325	0	NONE	0.02	0.0217391
NM_009154	+	i5	64241	chr15	32411095	32411225	1	2,	131	0	NONE	0.0384615	4.37443
NM_001081391	-	i5	98085	chr15	48215423	48215443	1	1,	21	0	NONE	0.0217391	0.0862069
NM_177151	+	i3	38478	chr15	35342459	35342509	1	6,	51	0	NONE	0.307692	0
NM_053271	+	i10	1701	chr15	39289948	39290180	1	1,	233	0	NONE	0.0212766	0
NM_009504	-	i1	19746	chr15	97733639	97733657	1	1,	19	0	NONE	0.0217391	0
NM_177151	+	i34	35833	chr15	35650374	35650432	1	1,	59	0	NONE	0.0232558	0
NM_009154	+	i5	64241	chr15	32421508	32421742	1	1,	235	0	NONE	0.0408163	0
NM_181412	+	i2	24475	chr15	88596787	88596807	1	1,	21	0	NONE	0.025641	0
NM_018755	+	i6	85178	chr15	33341747	33341794	1	2,	48	0	NONE	0.0444444	0
NM_032000	-	i3	8120	chr15	50659991	50660019	1	1,	29	0	NONE	0.0232558	0.854545
NM_024188	+	i13	26954	chr15	4062720	4062734	1	1,	15	0	NONE	0.0227273	0.0384615
NM_025712	-	i11	5766	chr15	36451921	36452045	1	3,	125	0	NONE	0.0545455	8.22066
NM_011169	+	i1	115779	chr15	10171866	10172094	1	1,	229	0	NONE	0.02	0.16087
NM_025712	-	i11	5766	chr15	36451923	36451960	1	1,	38	0	NONE	0.02	9.32258
NM_001081391	-	i10	70152	chr15	48029092	48029234	1	1,	143	0	NONE	0.02	0.27957
NM_011740	-	i3	14314	chr15	36719595	36719920	1	1,	326	0	NONE	0.02	0.0217391
NM_183141	-	i1	43246	chr15	78539265	78539289	1	3,	25	0	NONE	0.0625	0.0227273
NM_001081402	-	i4	3097	chr15	8030470	8030920	1	1,	451	0	NONE	0.0243902	0
NM_009865	+	i1	78774	chr15	18795440	18795468	1	1,	29	0	NONE	0.02	0
NM_001164594	+	i1	80064	chr15	92450631	92451004	1	1,	374	0	NONE	0.02	0.0928382
NM_001048178	-	i1	124991	chr15	3494663	3494938	1	14,	276	0	NONE	0.313725	0
NM_020332	+	i8	18688	chr15	27517467	27517678	1	1,	212	0	NONE	0.02	0
NM_025712	-	i11	5766	chr15	36451952	36452020	2	1,1,	69	0	NONE	0.02	2.78102
NM_018755	+	i6	85178	chr15	33316144	33316205	1	2,	62	0	NONE	0.0740741	0
NM_011815	+	i2	10321	chr15	6573240	6573262	1	1,	23	0	NONE	0.02	0.0483871
NM_001081064	-	i6	8304	chr15	12344082	12344098	1	1,	17	0	NONE	0.0232558	0
NM_001164594	+	i7	11741	chr15	92590104	92590414	1	1,	311	0	NONE	0.025641	0
NM_025712	-	i11	5766	chr15	36451940	36452050	1	1,	111	0	NONE	0.02	8.53535
NM_025712	-	i11	5766	chr15	36451940	36452074	1	1,	135	0	NONE	0.02	8.53535
NM_177151	+	i35	24671	chr15	35699942	35699978	1	3,	37	0	NONE	0.06	0.0377358
NM_172378	-	i2	212560	chr15	57148598	57148613	1	3,	16	0	NONE	0.0491803	0
NM_001159648	+	i1	164992	chr15	91951182	91951200	1	1,	19	0	NONE	0.02	0.04
NM_001048178	-	i1	124991	chr15	3494664	3494938	1	4,	275	0	NONE	0.08	0
NM_027174	-	i31	3678	chr15	71730706	71730941	1	1,	236	0	NONE	0.0204082	0
NM_177151	+	i3	38478	chr15	35342458	35342509	2	1,4,	52	0	NONE	0.166667	0
NM_027707	-	i1	70022	chr15	8336727	8337088	1	2,	362	0	NONE	0.04	0
NM_025712	-	i11	5766	chr15	36451940	36451999	1	1,	60	0	NONE	0.0204082	10.4744
NM_153178	-	i1	38195	chr15	72994959	72995260	1	1,	302	0	NONE	0.0277778	0
NM_177151	+	i3	38478	chr15	35342460	35342509	1	6,	50	0	NONE	0.230769	0
NM_019472	+	i2	35037	chr15	25611839	25611984	1	1,	146	0	NONE	0.04	0
NM_027707	-	i1	70022	chr15	8336723	8337088	1	1,	366	0	NONE	0.02	0
NM_178789	+	i3	164386	chr15	94571010	94571089	1	1,	80	0	NONE	0.04	0
NM_025712	-	i11	5766	chr15	36451940	36452026	1	1,	87	0	NONE	0.02	10.4744
NM_025730	+	i4	2550	chr15	91515994	91516077	1	1,	84	0	NONE	0.0454545	1.41346
NM_025815	-	i8	2380	chr15	90400196	90400502	1	1,	307	0	NONE	0.0204082	0
NM_178920	+	i1	16676	chr15	54406548	54406571	1	1,	24	0	NONE	0.02	0.7
NM_025712	-	i11	5766	chr15	36451937	36452086	1	1,	150	0	NONE	0.027027	8.53234
NM_025712	-	i11	5766	chr15	36451934	36452020	2	2,2,	87	0	NONE	0.0322581	10.1429
NM_001008420	+	i2	120811	chr15	21231305	21231360	1	1,	56	0	NONE	0.0204082	1.18667
NM_027707	-	i1	70022	chr15	8336727	8337089	1	5,	363	0	NONE	0.1	0
NM_177151	+	i33	34173	chr15	35634714	35637294	1	1,	2581	0	NONE	0.0212766	0.0485437
NM_013672	+	i3	15911	chr15	102241902	102242258	1	1,	357	0	NONE	0.02	0
NM_001164466	-	i7	30731	chr15	39646782	39646834	1	1,	53	0	NONE	0.02	0
NM_001008420	+	i2	120811	chr15	21207879	21233784	1	1,	25906	0	NONE	0.027027	0.52459
NM_153505	+	i4	1297	chr15	103291538	103291809	1	1,	272	0	NONE	0.02	0
NM_001081302	-	i1	106048	chr15	27872291	27872725	1	1,	435	0	NONE	0.0222222	0
NM_025712	-	i11	5766	chr15	36451946	36452020	1	1,	75	0	NONE	0.025	8.58333
NM_134099	-	i3	4052	chr15	3925053	3925103	1	1,	51	0	NONE	0.0263158	0.0222222
NM_025712	-	i11	5766	chr15	36451920	36452029	1	1,	110	0	NONE	0.02	9.32258
NM_177151	+	i3	38478	chr15	35342435	35342551	1	2,	117	0	NONE	0.0434783	0.02
NM_027044	+	i5	2455	chr15	102159822	102160028	1	1,	207	0	NONE	0.02	0
NM_146065	-	i4	3538	chr15	102385409	102385765	1	1,	357	0	NONE	0.02	0
NM_011766	+	i5	141254	chr15	40914648	40914662	1	1,	15	0	NONE	0.0212766	0
NM_146057	+	i2	36519	chr15	31173431	31173807	1	1,	377	0	NONE	0.02	0
NM_020332	+	i1	77151	chr15	27419731	27419748	1	1,	18	0	NONE	0.02	0.02
NM_172817	-	i1	7314	chr15	76754152	76754219	1	1,	68	0	NONE	0.02	0
NM_001136077	-	i9	4514	chr15	54716957	54717068	1	1,	112	0	NONE	0.0212766	0.107527
NM_013836	-	i2	26188	chr15	82681301	82681345	1	1,	45	0	NONE	0.02	0
NM_020332	+	i6	2478	chr15	27496204	27496447	1	1,	244	0	NONE	0.0322581	0
NM_025712	-	i11	5766	chr15	36451940	36451963	1	3,	24	0	NONE	0.0517241	10.4744
NM_178789	+	i3	164386	chr15	94587815	94588208	1	1,	394	0	NONE	0.0208333	0
NM_001110827	-	i1	74926	chr15	77094694	77094741	1	1,	48	0	NONE	0.02	0
NM_025712	-	i11	5766	chr15	36451934	36452074	1	1,	141	0	NONE	0.02	8.4902
NM_001048178	-	i1	124991	chr15	3494667	3494938	1	1,	272	0	NONE	0.02	0
NM_025712	-	i11	5766	chr15	36451937	36451996	1	1,	60	0	NONE	0.02	10.3333
NM_146065	-	i1	31621	chr15	102441153	102441546	1	1,	394	0	NONE	0.02	0
NM_027044	+	i5	2455	chr15	102159824	102160028	1	1,	205	0	NONE	0.02	0
NM_001081391	-	i5	98085	chr15	48264858	48265076	1	1,	219	0	NONE	0.0344828	0
NM_013836	-	i1	54701	chr15	82720194	82720211	1	1,	18	0	NONE	0.02	0
NM_025712	-	i11	5766	chr15	36451937	36452104	1	1,	168	0	NONE	0.02	8.53234
NM_001048178	-	i1	124991	chr15	3494665	3494938	1	2,	274	0	NONE	0.04	0
NM_011766	+	i3	96381	chr15	40700863	40701070	1	1,	208	0	NONE	0.0217391	0
NM_001013367	+	i1	16607	chr15	5103830	5103980	1	1,	151	0	NONE	0.0227273	0
NM_001159509	-	i1	62459	chr15	83275660	83275708	1	1,	49	0	NONE	0.02	0.173913
NM_008837	+	i3	8928	chr15	79064208	79064615	1	1,	408	0	NONE	0.0384615	0
NM_027707	-	i1	70022	chr15	8336727	8337090	1	1,	364	0	NONE	0.02	0
NM_030175	+	i7	1887	chr1_random	407633	407739	1	1,	107	0	NONE	0.02	3.61957
NM_212450	+	i5	5584	chr2	121812261	121812467	2	1,1,	207	0	NONE	0.02	0
NM_178725	+	i1	135068	chr2	97319649	97409289	1	3,	89641	0	NONE	0.0789474	2.45819
NM_028765	+	i15	10424	chr2	127906520	127906877	1	1,	358	0	NONE	0.0204082	0
NM_153089	+	i1	29036	chr2	158507680	158507701	1	2,	22	0	NONE	0.0425532	0
NM_153820	+	i2	47900	chr2	43640285	43641437	1	2,	1153	0	NONE	0.0357143	0
NM_053011	-	i1	329018	chr2	42483380	42483607	1	1,	228	0	NONE	0.02	0.117647
NM_177054	+	i1	31266	chr2	121711408	121711424	1	1,	17	0	NONE	0.0217391	0
NM_177190	-	i5	6879	chr2	104536906	104537058	1	1,	153	0	NONE	0.037037	0
NM_053011	-	i23	29017	chr2	41191065	41191083	1	1,	19	0	NONE	0.02	0.220339
NM_177054	+	i7	13519	chr2	121749243	121749366	1	1,	124	0	NONE	0.02	0
NM_001013802	+	i7	85935	chr2	141601906	141602111	1	11,	206	0	NONE	0.333333	0
NM_009374	+	i1	11279	chr2	129847809	129847860	1	1,	52	0	NONE	0.02	0
NM_146128	+	i4	1201	chr2	156530927	156530950	1	1,	24	0	NONE	0.03125	0
NM_001001182	-	i2	70680	chr2	59871366	59871419	1	6,	54	0	NONE	0.146341	0
NM_053011	-	i18	26534	chr2	41269602	41269728	1	1,	127	0	NONE	0.025	0
NM_175285	+	i11	3338	chr2	120826650	120826999	1	1,	350	0	NONE	0.0212766	0.0660377
NM_178724	+	i2	7488	chr2	91560116	91560144	1	1,	29	0	NONE	0.02	0
NM_001190817	-	i8	52799	chr2	18197973	18200086	1	10,	2114	0	NONE	0.172414	0
NM_001141948	-	i1	12248	chr2	51817423	51817757	1	1,	335	0	NONE	0.0285714	0.0394737
NM_029790	-	i2	82700	chr2	109053240	109053477	1	1,	238	0	NONE	0.02	0
NM_016744	-	i1	200945	chr2	79918894	79918920	2	2,1,	27	0	NONE	0.0444444	0
NM_029862	+	i5	1041	chr2	26875233	26875324	1	1,	92	0	NONE	0.0232558	0.02
NM_144894	+	i2	12130	chr2	181110987	181111027	1	1,	41	0	NONE	0.02	0
NM_172858	-	i1	118176	chr2	136107223	136107504	1	3,	282	0	NONE	0.0810811	0.0208333
NM_009374	+	i1	11279	chr2	129847805	129847860	1	2,	56	0	NONE	0.04	0
NM_173030	+	i3	216304	chr2	54546227	54561441	1	1,	15215	0	NONE	0.0285714	0.02
NM_172856	+	i1	72709	chr2	68757336	68757493	1	1,	158	0	NONE	0.02	0
NM_172669	+	i11	50363	chr2	91703978	91704219	1	1,	242	0	NONE	0.02	0.263514
NM_172856	+	i3	55389	chr2	68838151	68838168	1	1,	18	0	NONE	0.02	0.0392157
NM_148413	+	i30	20224	chr2	22443641	22444033	1	1,	393	0	NONE	0.02	0.366013
NM_001033298	+	i11	3135	chr2	146780797	146780816	1	10,	20	0	NONE	0.243902	0
NM_009743	-	i2	47144	chr2	152626965	152627190	1	1,	226	0	NONE	0.02	0.02
NM_021464	-	i1	297773	chr2	162410410	162410669	1	1,	260	0	NONE	0.025	0
NM_172662	-	i5	116730	chr2	44553067	44553149	1	2,	83	0	NONE	0.0465116	0
NM_027748	-	i3	10104	chr2	9864938	9865385	1	1,	448	0	NONE	0.025	0
NM_001004761	+	i4	71910	chr2	21500356	21500534	1	1,	179	0	NONE	0.02	0.0208333
NM_027017	-	i1	17881	chr2	150178739	150178799	1	1,	61	0	NONE	0.02	0
NM_177376	+	i32	75577	chr2	70261038	70261061	1	2,	24	0	NONE	0.04	0.02
NM_029455	-	i15	2490	chr2	125811032	125811419	1	1,	388	0	NONE	0.0208333	0.0294118
NM_023876	-	i3	23598	chr2	105692169	105692285	1	1,	117	0	NONE	0.02	0
NM_177782	-	i5	12032	chr2	166452887	166452957	1	1,	71	0	NONE	0.02	0
NM_018851	-	i14	2973	chr2	156927894	156928338	1	1,	445	0	NONE	0.02	0
NM_001025576	-	i17	8728	chr2	76876946	76877033	1	1,	88	0	NONE	0.02	0.117647
NM_153820	+	i6	173244	chr2	43787656	43787671	1	1,	16	0	NONE	0.02	0
NM_172475	+	i1	278088	chr2	4143785	4143868	1	1,	84	0	NONE	0.027027	0
NM_178750	+	i8	2481	chr2	179795041	179795215	1	1,	175	0	NONE	0.02	0.0720339
NM_015736	-	i2	4232	chr2	65941009	65941028	1	1,	20	0	NONE	0.02	0
NM_029761	+	i1	68661	chr2	170583552	170583667	1	3,	116	0	NONE	0.0681818	0
NM_008980	+	i1	52915	chr2	130311662	130311681	1	1,	20	0	NONE	0.0227273	0
NM_026968	+	i1	11408	chr2	157195806	157195995	1	1,	190	0	NONE	0.02	0
NM_009374	+	i1	11279	chr2	129847813	129847860	1	4,	48	0	NONE	0.0769231	0
NM_001109687	-	i3	6519	chr2	24734477	24734516	1	1,	40	0	NONE	0.02	0
NM_001013802	+	i7	85935	chr2	141622399	141622720	1	1,	322	0	NONE	0.0204082	0.0408163
NM_001013802	+	i13	35357	chr2	142116182	142116267	1	1,	86	0	NONE	0.02	0.0204082
NM_001025576	-	i17	8728	chr2	76876948	76877025	1	1,	78	0	NONE	0.04	0.02
NM_001085518	+	i3	6399	chr2	122316202	122316442	1	1,	241	0	NONE	0.0588235	0
NM_025680	+	i1	36851	chr2	157589908	157589959	1	1,	52	0	NONE	0.02	0.0408163
NM_177376	+	i32	75577	chr2	70260658	70261016	1	1,	359	0	NONE	0.0322581	0
NM_024281	-	i10	5458	chr2	143786387	143786419	1	1,	33	0	NONE	0.02	0.0571429
NM_001177790	+	i1	136810	chr2	177910405	177910438	1	1,	34	0	NONE	0.025	0
NM_001029983	+	i3	3620	chr2	25192555	25192802	1	1,	248	0	NONE	0.02	0
NM_145528	-	i4	2590	chr2	91532018	91532161	1	1,	144	0	NONE	0.025	0.04
NM_177726	+	i10	5982	chr2	129971970	129972068	1	1,	99	0	NONE	0.02	1.01786
NM_011917	+	i27	5431	chr2	146891951	146892184	1	1,	234	0	NONE	0.02	0
NM_053011	-	i43	70030	chr2	40843178	40843248	1	1,	71	0	NONE	0.0212766	0
NM_001033347	-	i6	7016	chr2	104083930	104084246	1	1,	317	0	NONE	0.0243902	0
NM_029761	+	i6	29255	chr2	170691955	170692226	1	1,	272	0	NONE	0.0327869	0
NM_011774	-	i1	7488	chr2	122522095	122522395	1	1,	301	0	NONE	0.02	0
NM_148413	+	i30	20224	chr2	22442786	22443055	1	1,	270	0	NONE	0.0204082	0.408397
NM_001190817	-	i1	75290	chr2	18252376	18252463	1	1,	88	0	NONE	0.02	0
NM_001136072	-	i8	78382	chr2	115766881	115767012	1	1,	132	0	NONE	0.0357143	0.02
NM_007396	+	i1	55462	chr2	48673257	48719994	1	1,	46738	0	NONE	0.0212766	0.02
NM_178725	+	i1	135068	chr2	97342663	97343079	1	1,	417	0	NONE	0.0227273	0
NM_026968	+	i1	11408	chr2	157195804	157195995	1	2,	192	0	NONE	0.0576923	0
NM_008953	+	i2	525	chr2	153835127	153835281	1	1,	155	0	NONE	0.0217391	15.7561
NM_009461	-	i45	1970	chr2	120691106	120691232	1	1,	127	0	NONE	0.02	0.02
NM_177343	-	i3	82942	chr2	5334795	5335145	1	1,	351	0	NONE	0.0208333	0
NM_148929	+	i5	1973	chr2	167269615	167269638	1	1,	24	0	NONE	0.0227273	0
NM_212450	+	i2	8051	chr2	121799541	121799880	1	1,	340	0	NONE	0.02	0
NM_148413	+	i30	20224	chr2	22443604	22443644	1	1,	41	0	NONE	0.02	0.0515464
NM_026361	+	i4	15813	chr2	59140276	59140546	1	1,	271	0	NONE	0.02	0.8125
NM_177376	+	i32	75577	chr2	70261038	70261058	1	2,	21	0	NONE	0.04	0.02
NM_026434	-	i2	6883	chr2	35988005	35988061	2	5,1,	57	0	NONE	0.147059	0.345238
NM_020296	-	i12	1601	chr2	60592385	60592449	2	9,2,	65	0	NONE	0.147541	0.254902
NM_148413	+	i30	20224	chr2	22454192	22455267	1	1,	1076	0	NONE	0.025	0
NM_001033348	-	i1	26562	chr2	146320802	146321152	1	11,	351	0	NONE	0.215686	0
NM_177376	+	i32	75577	chr2	70260658	70261019	1	1,	362	0	NONE	0.0357143	0
NM_053011	-	i23	29017	chr2	41178256	41178374	1	1,	119	0	NONE	0.0227273	0
NM_029763	+	i2	3533	chr2	144357335	144357708	1	1,	374	0	NONE	0.02	0.02
NM_021022	-	i8	4009	chr2	69138666	69138681	1	1,	16	0	NONE	0.0294118	0
NM_177376	+	i32	75577	chr2	70261038	70261054	2	1,3,	17	0	NONE	0.04	0.02
NM_016768	-	i2	146177	chr2	34127616	34127659	1	1,	44	0	NONE	0.0227273	0
NM_177845	-	i1	44400	chr2	120037018	120037035	1	1,	18	0	NONE	0.02	0.324561
NM_010249	-	i1	16778	chr2	126495855	126496401	1	3,	547	0	NONE	0.05	0
NM_013865	-	i1	21860	chr2	156816193	156816425	1	1,	233	0	NONE	0.0232558	0
NM_080455	+	i1	249746	chr2	169614434	169614520	1	1,	87	0	NONE	0.02	0.02
NM_008426	+	i2	147768	chr2	55337659	55337681	1	1,	23	0	NONE	0.025641	0.02
NM_013735	-	i17	4244	chr2	121037974	121038002	1	1,	29	0	NONE	0.0263158	0
NM_008444	+	i1	24712	chr2	153122023	153122160	1	1,	138	0	NONE	0.0212766	0
NM_198304	+	i37	944	chr2	30196803	30197022	1	1,	220	0	NONE	0.027027	0
NM_177376	+	i32	75577	chr2	70261038	70261056	2	1,2,	19	0	NONE	0.04	0.02
NM_008752	+	i1	78149	chr2	23204869	23205017	1	1,	149	0	NONE	0.0104167	0
NM_010264	-	i3	112165	chr2	38645912	38645942	1	1,	31	0	NONE	0.02	0.02
NM_177783	+	i1	16574	chr2	69745133	69745342	2	5,1,	210	0	NONE	0.0909091	0.0769231
NM_008792	+	i2	114016	chr2	143502214	143502228	1	1,	15	0	NONE	0.0227273	0
NM_001013802	+	i3	372365	chr2	140299622	140300232	1	2,	611	0	NONE	0.0322581	0.265979
NM_001025576	-	i17	8728	chr2	76876949	76877033	2	5,4,	85	0	NONE	0.0943396	0.117647
NM_021526	+	i3	37874	chr2	61589827	61590083	1	10,	257	0	NONE	0.153846	0
NM_177376	+	i23	23060	chr2	70097962	70098300	1	1,	339	0	NONE	0.025641	0
NM_053011	-	i7	159273	chr2	41450497	41450562	1	1,	66	0	NONE	0.02	0
NM_025482	+	i4	5230	chr2	181241631	181241646	1	1,	16	0	NONE	0.02	0
NM_009867	+	i2	335442	chr2	179437516	179437729	1	1,	214	0	NONE	0.0217391	0
NM_026934	+	i5	1436	chr2	83499693	83500108	1	1,	416	0	NONE	0.0222222	0
NM_021507	+	i4	5634	chr2	122619886	122620281	1	1,	396	0	NONE	0.0243902	0
NM_025542	+	i1	3907	chr2	172268149	172268190	1	1,	42	0	NONE	0.02	0.163636
NM_177376	+	i32	75577	chr2	70261038	70261053	1	1,	16	0	NONE	0.02	0.02
NM_001085518	+	i3	6399	chr2	122316203	122316440	1	1,	238	0	NONE	0.02	0
NM_138755	+	i1	29696	chr2	92048258	92048341	1	1,	84	0	NONE	0.025	0.0754717
NM_146128	+	i4	1201	chr2	156530932	156530947	1	1,	16	0	NONE	0.0243902	0
NM_001085518	+	i3	6399	chr2	122316203	122316442	3	7,2,1,	240	0	NONE	0.14	0
NM_029761	+	i2	28882	chr2	170641163	170641566	1	2,	404	0	NONE	0.0487805	0
NM_033552	+	i1	111513	chr2	61982601	61982897	1	1,	297	0	NONE	0.0238095	0
NM_001013802	+	i3	372365	chr2	140298298	140299581	1	5,	1284	0	NONE	0.0892857	0
NM_025675	-	i1	6995	chr2	114475026	114475217	1	1,	192	0	NONE	0.025641	3.1875
NM_001025576	-	i17	8728	chr2	76876929	76877033	1	1,	105	0	NONE	0.0392157	0.117647
NM_153410	+	i9	12220	chr2	26185404	26185535	1	1,	132	0	NONE	0.025641	0
NM_172672	+	i6	3985	chr2	120250815	120250834	1	1,	20	0	NONE	0.02	0.04
NM_148413	+	i30	20224	chr2	22443430	22443503	3	3,25,12,	74	0	NONE	0.510204	0.0416667
NM_029790	-	i2	82700	chr2	109034912	109034944	1	2,	33	0	NONE	0.0408163	0.0204082
NM_001001309	-	i8	2527	chr2	12170056	12170206	1	1,	151	0	NONE	0.02	0
NM_153820	+	i11	66656	chr2	44060901	44060931	1	1,	31	0	NONE	0.02	0
NM_008792	+	i5	52430	chr2	143533030	143533172	1	1,	143	0	NONE	0.0243902	0
NM_001111030	-	i3	8014	chr2	58143823	58143868	1	1,	46	0	NONE	0.02	0
NM_001013802	+	i3	372365	chr2	140507236	140507629	1	1,	394	0	NONE	0.0322581	0
NM_029432	-	i10	6311	chr2	130613426	130613454	1	1,	29	0	NONE	0.02	0
NM_172669	+	i11	50363	chr2	91704058	91704299	1	1,	242	0	NONE	0.0204082	0.423529
NM_172666	+	i10	9057	chr2	75709874	75709991	2	1,1,	118	0	NONE	0.0222222	0
NM_177376	+	i32	75577	chr2	70261038	70261055	2	2,1,	18	0	NONE	0.02	0.02
NM_001001178	-	i11	27895	chr2	58772882	58772936	1	1,	55	0	NONE	0.02	0
NM_001110204	-	i5	20555	chr2	58344394	58344416	1	1,	23	0	NONE	0.02	0
NM_153820	+	i6	173244	chr2	43750120	43750401	1	1,	282	0	NONE	0.0227273	0
NM_172662	-	i5	116730	chr2	44545595	44545875	1	1,	281	0	NONE	0.02	0
NM_177376	+	i32	75577	chr2	70261038	70261057	2	1,3,	20	0	NONE	0.04	0.02
NM_212450	+	i2	8051	chr2	121795893	121796075	1	1,	183	0	NONE	0.02	0
NM_001109687	-	i15	9112	chr2	24674315	24674428	1	1,	114	0	NONE	0.0113636	0
NM_009500	-	i1	39669	chr2	27257474	27257623	1	1,	150	0	NONE	0.0212766	0
NM_178723	-	i1	95852	chr2	77614572	77615467	1	1,	896	0	NONE	0.02	0
NM_170756	-	i1	7165	chr2	167317326	167317459	1	1,	134	0	NONE	0.0277778	0
NM_201367	-	i1	88860	chr2	118184479	118184704	1	1,	226	0	NONE	0.02	0
NM_023230	-	i1	13962	chr2	167449465	167449616	1	1,	152	0	NONE	0.0416667	0
NM_001001182	-	i1	48551	chr2	59923927	59924088	1	1,	162	0	NONE	0.02	0.5
NM_183106	-	i1	20325	chr2	94235160	94235634	1	3,	475	0	NONE	0.06	0
NM_001013802	+	i8	365930	chr2	141766916	141766959	1	1,	44	0	NONE	0.0208333	0
NM_001039095	-	i3	15726	chr2	25652942	25653103	1	1,	162	0	NONE	0.0232558	0.107438
NM_172856	+	i3	55389	chr2	68838153	68838168	1	1,	16	0	NONE	0.02	0.0392157
NM_010163	-	i10	22780	chr2	93553298	93553724	1	2,	427	0	NONE	0.0714286	0
NM_001166705	-	i1	68912	chr2	28844838	28845134	1	2,	297	0	NONE	0.0434783	0
NM_023876	-	i3	23598	chr2	105705879	105705927	1	1,	49	0	NONE	0.02	0.04
NM_177054	+	i1	31266	chr2	121708463	121708693	1	2,	231	0	NONE	0.05	0
NM_009936	+	i30	3129	chr2	180353600	180353820	1	1,	221	0	NONE	0.0227273	0.0222222
NM_026842	-	i6	8397	chr13	58290599	58290721	1	1,	123	0	NONE	0.02	0
NM_009817	-	i23	7187	chr13	74852251	74852271	1	1,	21	0	NONE	0.02	0
NM_001081128	-	i22	7030	chr13	12299376	12299569	1	1,	194	0	NONE	0.02	0
NM_173381	-	i1	16538	chr13	62718174	62718424	1	1,	251	0	NONE	0.0222222	0
NM_029447	-	i9	8704	chr13	104832535	104832707	2	6,4,	173	0	NONE	0.12	3.68966
NM_008710	-	i7	6896	chr13	120168456	120168723	1	5,	268	0	NONE	0.1	0
NM_138654	-	i6	67199	chr13	17725645	17725854	1	2,	210	0	NONE	0.0217391	0
NM_012026	-	i31	2598	chr13	98708606	98708707	1	1,	102	0	NONE	0.0222222	0
NM_009644	-	i1	9121	chr13	74425275	74425292	1	2,	18	0	NONE	0.0588235	0
NR_015587	+	i1	114115	chr13	81164997	81165042	1	3,	46	0	NONE	0.0666667	0
NM_011056	+	i3	707703	chr13	110049959	110049978	1	31,	20	0	NONE	0.392857	0
NM_001145676	+	i19	278163	chr13	77578229	77578456	1	1,	228	0	NONE	0.02	0.404412
NM_175171	-	i1	162279	chr13	103994313	103994342	1	1,	30	0	NONE	0.02	0.0217391
NM_144536	-	i13	86424	chr13	29515393	29515420	1	2,	28	0	NONE	0.240741	0.12
NR_028109	+	i10	157040	chr13	78261031	78261137	2	1,1,	107	0	NONE	0.0357143	0
NM_001081352	+	i9	4373	chr13	76254204	76254219	1	1,	16	0	NONE	0.0217391	0
NM_007596	+	i3	3166	chr13	55730481	55730880	1	1,	400	0	NONE	0.0212766	0.115385
NM_138654	-	i6	67199	chr13	17728417	17728891	1	7,	475	0	NONE	0.14	4.14545
NM_172532	-	i7	1848	chr13	25007465	25007482	1	1,	18	0	NONE	0.02	0.327586
NM_013846	-	i1	139069	chr13	53295763	53343102	1	1,	47340	0	NONE	0.03125	0.745055
NM_009124	-	i2	103998	chr13	46007993	46008018	1	1,	26	0	NONE	0.02	0
NM_028012	-	i3	60924	chr13	90149199	90161764	1	1,	12566	0	NONE	0.0204082	0.865942
NM_001127346	-	i1	66819	chr13	108945297	108945414	1	13,	118	0	NONE	0.180556	0.0869565
NM_029679	+	i22	6548	chr13	24817963	24818091	1	1,	129	0	NONE	0.02	0.02
NM_001145676	+	i19	278163	chr13	77578309	77578611	1	1,	303	0	NONE	0.0204082	0
NM_144516	-	i2	14399	chr13	9732022	9732247	1	1,	226	0	NONE	0.0204082	0
NM_008739	+	i5	12266	chr13	55352247	55352718	1	1,	472	0	NONE	0.0227273	0
NM_138654	-	i6	67199	chr13	17728412	17728892	1	1,	481	0	NONE	0.02	4.05085
NM_001081352	+	i11	4248	chr13	76258397	76258492	2	1,5,	96	0	NONE	0.1	0.0217391
NM_175006	-	i3	66915	chr13	18308007	18308415	1	1,	409	0	NONE	0.0238095	0
NM_138654	-	i6	67199	chr13	17728412	17728889	1	1,	478	0	NONE	0.02	4.05085
NM_146043	+	i4	4691	chr13	51236179	51236295	1	3,	117	0	NONE	0.06	0
NM_028487	-	i2	20452	chr13	112260326	112260419	1	1,	94	0	NONE	0.0344828	0
NM_001033268	-	i3	11863	chr13	49032457	49038117	1	1,	5661	0	NONE	0.0222222	0
NM_198419	+	i3	246766	chr13	42844397	42844425	1	1,	29	0	NONE	0.02	0
NM_001048204	+	i3	7654	chr13	67302711	67302969	1	1,	259	0	NONE	0.02	0.293333
NM_178746	+	i2	16334	chr13	113466641	113466819	2	7,4,	179	0	NONE	0.12069	0.281022
NM_007596	+	i3	3166	chr13	55730481	55730508	1	1,	28	0	NONE	0.02	0.115385
NR_028109	+	i1	50574	chr13	77858302	77858713	1	1,	412	0	NONE	0.02	0.0212766
NM_009124	-	i3	56690	chr13	45917724	45918108	1	1,	385	0	NONE	0.0208333	0
NM_023852	-	i2	79381	chr13	111006670	111006701	1	1,	32	0	NONE	0.0212766	0
NM_001004149	+	i1	43454	chr13	99959916	99974717	1	180,	14802	0	NONE	4	0.716102
NM_001081426	+	i5	13318	chr13	9543310	9543463	1	6,	154	0	NONE	0.12	0.211538
NM_172263	-	i1	126813	chr13	96008295	96008730	1	1,	436	0	NONE	0.02	0
NM_183014	+	i5	8094	chr13	22043497	22043957	1	1,	461	0	NONE	0.0238095	0
NM_008710	-	i7	6896	chr13	120168456	120168720	1	1,	265	0	NONE	0.02	0
NM_021878	+	i4	25861	chr13	44965263	44965339	1	1,	77	0	NONE	0.02	0.0291971
NM_001004149	+	i1	43454	chr13	99987011	99987286	1	1,	276	0	NONE	0.02	0
NM_023852	-	i2	79381	chr13	111024965	111025007	1	1,	43	0	NONE	0.0232558	0
NM_028012	-	i3	60924	chr13	90195484	90195883	2	10,14,	400	0	NONE	0.26	0.025641
NM_001081061	-	i34	4094	chr13	100804111	100804126	1	1,	16	0	NONE	0.02	0
NM_138654	-	i12	276270	chr13	17341590	17341872	1	1,	283	0	NONE	0.0232558	0
NM_030174	+	i1	258273	chr13	76726543	76726647	1	1,	105	0	NONE	0.02	1
NR_028109	+	i8	47481	chr13	78100585	78100610	1	2,	26	0	NONE	0.0434783	0
NM_138654	-	i6	67199	chr13	17728417	17728893	1	42,	477	0	NONE	0.84	4.14545
NM_028487	-	i2	20452	chr13	112260405	112260824	1	1,	420	0	NONE	0.04	0
NM_001081352	+	i11	4248	chr13	76258521	76258536	1	1,	16	0	NONE	0.0243902	0.06
NM_008710	-	i7	6896	chr13	120168456	120168722	1	5,	267	0	NONE	0.1	0
NR_028109	+	i8	47481	chr13	78104753	78104881	1	1,	129	0	NONE	0.02	0
NR_033306	-	i2	6999	chr13	73458745	73458918	1	1,	174	0	NONE	0.02	0
NM_008710	-	i7	6896	chr13	120168456	120168721	1	2,	266	0	NONE	0.04	0
NM_009124	-	i2	103998	chr13	45986115	45986222	1	1,	108	0	NONE	0.0217391	0
NM_133228	-	i1	4757	chr13	67625395	67625411	1	1,	17	0	NONE	0.0238095	0
NM_024274	+	i4	95442	chr13	36352653	36352680	1	1,	28	0	NONE	0.02	0
NM_153131	+	i7	1255	chr13	55099848	55100218	1	1,	371	0	NONE	0.02	0.508696
NM_029447	-	i9	8704	chr13	104832535	104832694	2	14,1,	160	0	NONE	0.28	3.68966
NM_153534	-	i3	91279	chr13	68983766	68984158	1	4,	393	0	NONE	0.08	0
NM_175006	-	i3	66915	chr13	18304369	18304805	2	1,1,	437	0	NONE	0.025641	0
NM_009124	-	i2	103998	chr13	45951187	45951201	1	2,	15	0	NONE	0.0555556	0
NM_025588	-	i1	33225	chr13	31048105	31048332	1	1,	228	0	NONE	0.0416667	0
NM_010748	+	i19	813	chr13	13762441	13762521	1	1,	81	0	NONE	0.0204082	0
NM_138654	-	i6	67199	chr13	17728417	17728892	1	16,	476	0	NONE	0.32	4.14545
NM_013766	+	i1	2587	chr13	27289564	27289581	1	1,	18	0	NONE	0.02	0
NM_009712	+	i4	54383	chr13	94597710	94597726	1	1,	17	0	NONE	0.02	0
NM_021878	+	i4	25861	chr13	44955372	44955472	1	1,	101	0	NONE	0.02	0.355828
NM_001145676	+	i19	278163	chr13	77577972	77578230	1	1,	259	0	NONE	0.02	0.690265
NM_145367	-	i3	5818	chr13	38608839	38610184	1	1,	1346	0	NONE	0.0232558	0
NM_007596	+	i3	3166	chr13	55730481	55730509	1	5,	29	0	NONE	0.1	0.115385
NM_029679	+	i22	6548	chr13	24817975	24818091	1	2,	117	0	NONE	0.04	0.02
NM_138654	-	i6	67199	chr13	17728417	17728890	1	3,	474	0	NONE	0.06	4.14545
NM_027118	-	i9	10733	chr13	17821124	17821141	1	1,	18	0	NONE	0.02	0
NM_021878	+	i2	91463	chr13	44915621	44915819	1	1,	199	0	NONE	0.0434783	0
NM_025751	+	i1	18083	chr13	105878513	105878534	1	1,	22	0	NONE	0.027027	0
NM_175214	-	i7	1825	chr13	58428900	58429222	1	1,	323	0	NONE	0.02	0.0648649
NM_198408	-	i6	4310	chr13	96203728	96203883	1	1,	156	0	NONE	0.0238095	0.034188
NM_025495	-	i5	161496	chr13	49607067	49607294	1	3,	228	0	NONE	0.06	0.0784314
NM_054053	-	i85	87940	chr13	81391424	81398298	2	2,3,	6875	0	NONE	0.047619	0.0649351
NM_054053	-	i85	87940	chr13	81349593	81350015	1	1,	423	0	NONE	0.025641	0
NM_008745	+	i12	53760	chr13	58982647	58982687	1	1,	41	0	NONE	0.04	0
NM_175007	+	i5	8134	chr13	19183619	19183869	1	1,	251	0	NONE	0.02	0
NM_001166463	-	i2	211246	chr13	57891216	57891233	1	1,	18	0	NONE	0.0222222	0.0227273
NM_011056	+	i3	707703	chr13	110426040	110426063	1	1,	24	0	NONE	0.0227273	0.117647
NM_054053	-	i85	87940	chr13	81398321	81408760	1	1,	10440	0	NONE	0.0227273	0.03
NM_001145676	+	i19	278163	chr13	77578256	77579682	1	1,	1427	0	NONE	0.0232558	0.271186
NM_175171	-	i4	171602	chr13	103696685	103696713	1	1,	29	0	NONE	0.02	0
NM_146042	+	i4	8402	chr13	47332135	47332481	2	7,4,	347	0	NONE	0.132075	0
NM_001146043	+	i1	3900	chr13	97911318	97911468	1	3,	151	0	NONE	0.0819672	0.0425532
NM_027711	-	i2	74421	chr13	96557095	96559895	1	3,	2801	0	NONE	0.0588235	0.0833333
NM_177388	-	i8	25227	chr10	82741400	82741789	1	1,	390	0	NONE	0.0243902	0
NM_001033385	-	i30	8583	chr10	55762530	55762857	1	1,	328	0	NONE	0.03125	0
NM_001081347	+	i2	33418	chr10	68710624	68710639	1	1,	16	0	NONE	0.0344828	0
NM_011264	+	i11	3068	chr10	39538599	39538749	1	1,	151	0	NONE	0.0232558	0
NM_007833	+	i2	11443	chr10	96953629	96953767	1	1,	139	0	NONE	0.02	0
NM_133485	-	i1	56524	chr10	6955070	6955102	1	1,	33	0	NONE	0.02	0
NM_001199187	+	i6	7494	chr10	59507212	59507673	1	1,	462	0	NONE	0.0204082	0
NM_001033375	+	i23	700	chr10	83042461	83042815	1	1,	355	0	NONE	0.02	0
NM_027892	+	i9	6304	chr10	107685199	107685234	1	1,	36	0	NONE	0.0384615	0
NM_172495	-	i1	30988	chr10	30512090	30512264	1	1,	175	0	NONE	0.0238095	1.31868
NM_028709	+	i1	157963	chr10	84953178	84953622	1	1,	445	0	NONE	0.02	0
NM_008481	-	i32	16350	chr10	26865403	26865707	1	2,	305	0	NONE	0.04	0
NM_001001932	+	i13	4580	chr10	95476302	95476316	1	1,	15	0	NONE	0.0222222	0
NM_001013411	-	i3	378445	chr10	31874751	31875157	1	1,	407	0	NONE	0.0232558	0
NM_001013411	-	i3	378445	chr10	32019452	32019886	1	1,	435	0	NONE	0.02	0
NM_153195	+	i5	9601	chr10	85498781	85498907	1	1,	127	0	NONE	0.025	0.02
NM_001081218	+	i10	4175	chr10	82193441	82193638	1	1,	198	0	NONE	0.025	1.18978
NM_013888	+	i3	9623	chr10	62868335	62868615	1	1,	281	0	NONE	0.02	0
NM_001128086	+	i9	97348	chr10	89635560	89639655	1	1,	4096	0	NONE	0.0333333	0
NM_027384	-	i2	24429	chr10	62325776	62325828	1	1,	53	0	NONE	0.0222222	0
NM_138301	-	i7	1854	chr10	77409778	77409920	1	1,	143	0	NONE	0.0232558	0
NM_007833	+	i2	11443	chr10	96953575	96953611	1	1,	37	0	NONE	0.0392157	0
NM_001177398	+	i1	67262	chr10	90063672	90063929	1	1,	258	0	NONE	0.025641	0
NM_001164519	+	i6	98341	chr10	64047615	64047633	1	1,	19	0	NONE	0.02	0
NM_175407	-	i5	51674	chr10	42780152	42780363	1	1,	212	0	NONE	0.0243902	0
NM_001034858	-	i12	20795	chr10	41665204	41665416	1	1,	213	0	NONE	0.0204082	0
NM_007833	+	i2	11443	chr10	96953490	96953767	2	1,1,	278	0	NONE	0.025641	0.04
NM_001177398	+	i3	214179	chr10	90269368	90271670	1	1,	2303	0	NONE	0.0294118	0
NM_138673	-	i2	6041	chr10	86462926	86462944	1	1,	19	0	NONE	0.0212766	0
NM_001164376	+	i1	46367	chr10	62923322	62923365	1	1,	44	0	NONE	0.0454545	0.0204082
NM_001195066	-	i1	96732	chr10	13093653	13093672	1	1,	20	0	NONE	0.025641	0
NM_026101	+	i9	2310	chr10	62747584	62747751	1	1,	168	0	NONE	0.0232558	0
NM_001033260	-	i1	57794	chr10	62161167	62161642	1	1,	476	0	NONE	0.0238095	0.02
NM_133485	-	i1	56524	chr10	6955068	6955102	1	1,	35	0	NONE	0.02	0
NM_080446	-	i6	3061	chr10	119535733	119535780	1	2,	48	0	NONE	0.04	0
NM_007833	+	i2	11443	chr10	96953527	96953897	1	1,	371	0	NONE	0.02	0
NM_001164519	+	i2	397872	chr10	63687684	63687714	1	1,	31	0	NONE	0.0222222	0
NM_001128086	+	i1	159408	chr10	89371272	89371386	1	1,	115	0	NONE	0.02	0.02
NM_001002268	-	i1	8959	chr10	14262236	14262589	1	1,	354	0	NONE	0.0243902	0
NM_207221	+	i1	30484	chr10	66591150	66591227	1	1,	78	0	NONE	0.02	0
NM_080446	-	i6	3061	chr10	119535737	119535788	1	1,	52	0	NONE	0.02	0
NM_026203	+	i7	1675	chr10	20689242	20689329	1	1,	88	0	NONE	0.0243902	0
NM_138628	+	i3	8372	chr10	17529863	17530020	1	1,	158	0	NONE	0.02	6.17722
NM_010437	+	i1	99885	chr10	13691907	13692016	2	3,3,	110	0	NONE	0.0638298	0
NM_198635	+	i11	4137	chr10	75466104	75466532	1	1,	429	0	NONE	0.0263158	0.0869565
NM_010565	-	i1	12251	chr10	126805452	126805678	1	4,	227	0	NONE	0.057971	0
NM_133485	-	i1	56524	chr10	6955072	6955102	1	1,	31	0	NONE	0.02	0
NM_001114332	-	i1	60895	chr10	39843512	39843543	1	1,	32	0	NONE	0.047619	0
NM_009018	+	i5	191661	chr10	21970858	21971003	1	1,	146	0	NONE	0.0204082	0
NM_001168304	+	i1	44603	chr10	40076322	40076475	1	1,	154	0	NONE	0.0243902	0
NR_015524	-	i1	9785	chr10	94148833	94148878	1	1,	46	0	NONE	0.0217391	0
NM_001128086	+	i1	159408	chr10	89370869	89429769	1	1,	58901	0	NONE	0.02	0.525063
NM_013722	-	i6	216502	chr10	85751990	85752189	1	4,	200	0	NONE	0.08	0
NM_207221	+	i13	4584	chr10	66696499	66696805	1	1,	307	0	NONE	0.0204082	0
NM_001013411	-	i2	72390	chr10	32079787	32080210	1	1,	424	0	NONE	0.0204082	0.04
NM_175489	+	i4	21997	chr10	110673215	110673255	1	1,	41	0	NONE	0.0232558	0
NM_026203	+	i7	1675	chr10	20689241	20689329	1	2,	89	0	NONE	0.047619	0
NM_031877	+	i1	36638	chr10	40629307	40629329	1	1,	23	0	NONE	0.02	0
NM_139226	+	i1	17666	chr10	79966060	79966223	1	1,	164	0	NONE	0.0232558	0
NM_026405	-	i1	6888	chr10	10273194	10273236	1	1,	43	0	NONE	0.02	0
NM_053072	+	i3	15246	chr10	93547092	93547556	1	1,	465	0	NONE	0.02	0.125
NM_001081419	-	i6	5983	chr10	75775518	75775754	1	1,	237	0	NONE	0.0243902	0
NM_001033385	-	i30	8583	chr10	55766756	55766803	1	1,	48	0	NONE	0.02	0.0222222
NM_013888	+	i3	9623	chr10	62868429	62868615	1	1,	187	0	NONE	0.02	0
NM_026148	+	i1	75333	chr10	57811706	57811857	1	1,	152	0	NONE	0.0243902	0
NM_013888	+	i3	9623	chr10	62868437	62868591	1	1,	155	0	NONE	0.02	0
NM_001142748	+	i1	124768	chr10	73291441	73326124	1	1,	34684	0	NONE	0.0238095	0.0204082
NM_026148	+	i1	75333	chr10	57840836	57840928	1	1,	93	0	NONE	0.0294118	0
NM_010438	-	i1	14746	chr10	61830956	61831020	1	1,	65	0	NONE	0.02	0
NM_001142748	+	i1	124768	chr10	73330324	73330522	1	1,	199	0	NONE	0.0227273	0
NM_011073	+	i1	2056	chr10	60762038	60762073	1	1,	36	0	NONE	0.0238095	0
NM_013888	+	i3	9623	chr10	62868387	62868603	1	1,	217	0	NONE	0.02	0
NM_029685	+	i1	15798	chr10	86527347	86527597	2	5,17,	251	0	NONE	0.34	0
NM_027423	+	i12	11242	chr10	84120498	84120521	1	1,	24	0	NONE	0.02	0
NM_177411	-	i1	9177	chr10	128124182	128124604	1	1,	423	0	NONE	0.02	0
NM_133485	-	i1	56524	chr10	6955074	6955102	2	1,1,	29	0	NONE	0.02	0
NM_001177398	+	i3	214179	chr10	90333519	90333594	1	1,	76	0	NONE	0.02	0
NM_153399	+	i10	6918	chr10	4930850	4935009	1	2,	4160	0	NONE	0.0338983	0
NM_010437	+	i1	99885	chr10	13710525	13710894	1	1,	370	0	NONE	0.0232558	0
NM_053183	-	i14	3068	chr10	62081013	62081036	1	2,	24	0	NONE	0.0555556	0
NM_018758	+	i3	1383	chr10	80732910	80733086	1	1,	177	0	NONE	0.0227273	0
NM_133485	-	i1	56524	chr10	6955038	6955102	2	1,1,	65	0	NONE	0.02	0.02
NM_172553	-	i3	12668	chr10	102482102	102482152	1	1,	51	0	NONE	0.02	1.15306
NM_001142748	+	i1	124768	chr10	73285851	73285879	1	2,	29	0	NONE	0.0454545	0.025641
NM_007833	+	i2	11443	chr10	96953754	96953787	1	1,	34	0	NONE	0.02	0
NM_029685	+	i4	60742	chr10	86663290	86663493	1	1,	204	0	NONE	0.0227273	0
NM_001013411	-	i3	378445	chr10	31874751	31875159	1	1,	409	0	NONE	0.0208333	0
NM_001081432	-	i23	3938	chr10	107076316	107076406	1	2,	91	0	NONE	0.0869565	0
NM_080446	-	i6	3061	chr10	119535733	119535788	1	1,	56	0	NONE	0.02	0
NM_001013411	-	i3	378445	chr10	31915859	31916092	1	1,	234	0	NONE	0.02	0
NM_001177398	+	i3	214179	chr10	90317850	90317958	1	1,	109	0	NONE	0.02	0.0263158
NM_177388	-	i10	21032	chr10	82714282	82714468	1	1,	187	0	NONE	0.0238095	0
NM_172538	-	i7	5646	chr10	93449550	93449573	1	1,	24	0	NONE	0.0263158	0
NM_177373	+	i2	82363	chr10	105966650	105966866	1	3,	217	0	NONE	0.0212766	0.020202
NM_001146349	-	i1	73487	chr10	31320550	31320803	1	1,	254	0	NONE	0.0333333	0
NM_177368	-	i9	16589	chr10	104704650	104704918	1	1,	269	0	NONE	0.0227273	0
NM_001033257	-	i1	32101	chr10	13030027	13030055	1	2,	29	0	NONE	0.0444444	0
NM_172553	-	i3	12668	chr10	102481495	102481628	1	1,	134	0	NONE	0.0208333	0
NM_001033253	-	i11	1595	chr10	6400343	6400522	1	8,	180	0	NONE	0.129032	0
NM_133485	-	i1	56524	chr10	6955076	6955102	1	1,	27	0	NONE	0.02	0
NM_007833	+	i2	11443	chr10	96953788	96953807	1	1,	20	0	NONE	0.02	0
NM_029881	-	i1	83752	chr10	25776097	25776378	1	1,	282	0	NONE	0.0208333	0
NM_013888	+	i3	9623	chr10	62868495	62868591	1	2,	97	0	NONE	0.0384615	0
NM_175331	+	i1	25469	chr10	86259030	86259072	1	1,	43	0	NONE	0.0232558	2.61616
NM_027892	+	i9	6304	chr10	107684915	107684932	1	1,	18	0	NONE	0.0263158	0
NM_001146349	-	i1	73487	chr10	31320545	31320991	1	1,	447	0	NONE	0.02	0
NM_001025581	+	i2	183203	chr10	111748875	111749250	1	1,	376	0	NONE	0.02	0
NM_007548	-	i2	6386	chr10	44174312	44174383	1	1,	72	0	NONE	0.02	1.42466
NM_013888	+	i3	9623	chr10	62868342	62868598	1	1,	257	0	NONE	0.02	0
NM_001013411	-	i1	487269	chr10	32597606	32597952	1	1,	347	0	NONE	0.0208333	0.02
NM_053187	-	i7	6195	chr10	52060694	52060910	1	1,	217	0	NONE	0.02	0
NM_080446	-	i6	3061	chr10	119535729	119535792	1	1,	64	0	NONE	0.02	0
NM_021439	+	i2	98790	chr10	82635354	82635725	1	1,	372	0	NONE	0.02	0.0350877
NM_013722	-	i7	54636	chr10	85584801	85585221	1	1,	421	0	NONE	0.0204082	0
NM_175331	+	i1	25469	chr10	86258982	86259068	2	1,1,	87	0	NONE	0.02	1.96644
NM_025446	-	i1	39219	chr10	13555266	13555366	1	1,	101	0	NONE	0.02	0
NM_013888	+	i3	9623	chr10	62868505	62868603	1	1,	99	0	NONE	0.02	0
NM_021439	+	i2	98790	chr10	82582999	82584453	2	41,43,	1455	0	NONE	0.75	0.0588235
NM_027772	+	i3	26408	chr10	43082864	43082892	1	54,	29	0	NONE	1.8	0
NM_008054	+	i2	60021	chr10	39132907	39159672	1	1,	26766	0	NONE	0.02	0.235514
NM_025446	-	i3	111208	chr10	13415710	13415766	1	1,	57	0	NONE	0.02	0.0204082
NM_001164519	+	i5	78178	chr10	63949161	63949468	1	1,	308	0	NONE	0.037037	0
NM_001033263	+	i7	1266	chr10	126523091	126523297	1	1,	207	0	NONE	0.0232558	0
NM_001081055	-	i3	5918	chr10	77689460	77689641	1	1,	182	0	NONE	0.02	0.0212766
NM_029685	+	i4	60742	chr10	86675088	86675118	1	1,	31	0	NONE	0.0285714	0
NM_001128086	+	i12	151380	chr10	89921457	89921481	1	1,	25	0	NONE	0.0222222	0.492063
NM_010437	+	i2	59767	chr10	13806941	13807108	1	1,	168	0	NONE	0.0222222	0
NM_025446	-	i3	111208	chr10	13415813	13416194	1	1,	382	0	NONE	0.0227273	5.04399
NM_177388	-	i8	25227	chr10	82731624	82731763	1	1,	140	0	NONE	0.02	0
NM_010349	-	i14	107674	chr10	48928579	48928603	1	1,	25	0	NONE	0.02	0.02
NM_144822	+	i5	17590	chr10	59222483	59222701	1	1,	219	0	NONE	0.02	0
NM_025446	-	i1	39219	chr10	13576845	13577246	1	1,	402	0	NONE	0.02	0.02
NM_010401	+	i17	6484	chr10	92973461	92973913	1	5,	453	0	NONE	0.0943396	9.01777
NM_001164519	+	i6	98341	chr10	64013801	64041857	1	12,	28057	0	NONE	0.3	0.303155
NM_170688	+	i10	3590	chr10	69336736	69336750	1	1,	15	0	NONE	0.0434783	0
NM_001168292	+	i2	44082	chr10	126871900	126872144	2	1,5,	245	0	NONE	0.1	0
NM_173390	+	i1	64404	chr10	18170099	18170626	1	1,	528	0	NONE	0.02	0.110733
NM_001164519	+	i3	10034	chr10	63719730	63720040	1	1,	311	0	NONE	0.0263158	0
NM_010848	-	i14	13003	chr10	20847873	20848315	1	1,	443	0	NONE	0.027027	0
NM_009950	-	i2	146607	chr10	94682855	94695648	1	2,	12794	0	NONE	0.05	0
NM_175158	-	i25	3429	chr10	88251567	88251643	1	1,	77	0	NONE	0.0243902	0.149068
NM_028709	+	i1	157963	chr10	84950313	84950566	1	1,	254	0	NONE	0.0222222	0.02
NM_080446	-	i6	3061	chr10	119535741	119535788	1	1,	48	0	NONE	0.0208333	0
NM_001142735	+	i25	45648	chr10	73993487	73993631	1	1,	145	0	NONE	0.0357143	0
NM_053187	-	i7	6195	chr10	52060693	52060910	1	2,	218	0	NONE	0.04	0
NM_001164519	+	i2	397872	chr10	63709392	63709632	1	1,	241	0	NONE	0.037037	0
NM_027078	+	i2	8498	chr10	90556865	90557005	1	1,	141	0	NONE	0.0238095	0
NM_001039080	-	i2	28437	chr10	127615101	127615318	1	1,	218	0	NONE	0.0285714	0
NM_008054	+	i12	17424	chr10	39264538	39264943	1	1,	406	0	NONE	0.0232558	0
NM_025446	-	i3	111208	chr10	13415997	13416017	1	1,	21	0	NONE	0.0222222	0.22549
NM_013722	-	i6	216502	chr10	85729645	85729924	1	1,	280	0	NONE	0.0227273	0
NM_010440	-	i4	463	chr10	80810974	80811120	1	1,	147	0	NONE	0.0208333	0
NM_172393	-	i8	1613	chr10	43695447	43695478	1	1,	32	0	NONE	0.02	0.02
NM_008054	+	i2	60021	chr10	39129020	39169875	1	1,	40856	0	NONE	0.0227273	0.201575
NM_027740	+	i10	27832	chr10	98634874	98634957	1	1,	84	0	NONE	0.0227273	0
NM_172788	+	i3	42083	chr10	58486998	58487095	1	1,	98	0	NONE	0.02	0
NM_001161845	+	i2	40897	chr10	21685331	21685378	1	1,	48	0	NONE	0.0204082	0
NM_009306	-	i8	43261	chr10	108046610	108046724	1	3,	115	0	NONE	0.0555556	0
NM_010681	+	i11	5613	chr10	38771273	38771593	1	1,	321	0	NONE	0.0243902	0.0227273
NM_008787	-	i41	1129	chr10	75814747	75814775	1	2,	29	0	NONE	0.0338983	0.180952
NM_023598	-	i2	34700	chr10	67732215	67732457	1	1,	243	0	NONE	0.0243902	0.0243902
NM_010349	-	i2	204842	chr10	49313749	49314107	1	1,	359	0	NONE	0.02	1.04082
NM_007731	-	i17	976	chr10	61348055	61348194	1	1,	140	0	NONE	0.0208333	0.321888
NM_001164519	+	i6	98341	chr10	63986323	64033090	1	1,	46768	0	NONE	0.0208333	0.217153
NM_011264	+	i15	1536	chr10	39551001	39551024	1	7,	24	0	NONE	0.153846	0.0263158
NM_013888	+	i3	9623	chr10	62868487	62868595	1	3,	109	0	NONE	0.0461538	0
NM_001033385	-	i11	7122	chr10	55906609	55906624	1	1,	16	0	NONE	0.0204082	0
NM_013722	-	i6	216502	chr10	85729645	85729923	2	1,1,	279	0	NONE	0.0222222	0
NM_001033253	-	i11	1595	chr10	6400338	6400517	1	1,	180	0	NONE	0.0204082	0
NM_001024703	-	i17	33879	chr7	79300806	79301224	1	1,	419	0	NONE	0.0204082	0
NM_001037707	-	i4	2325	chr7	30682356	30682373	1	1,	18	0	NONE	0.0204082	0
NR_033504	+	i2	4736	chr7	64662925	64663052	1	1,	128	0	NONE	0.02	0.0392157
NM_001105156	-	i4	4910	chr7	10568302	10568754	1	1,	453	0	NONE	0.0204082	0
NM_130880	+	i1	170361	chr7	70671726	70671904	1	1,	179	0	NONE	0.02	0
NM_177216	-	i3	2100	chr7	114898821	114898857	1	1,	37	0	NONE	0.02	0.134146
NM_008087	+	i7	39989	chr7	59217840	59218080	1	1,	241	0	NONE	0.0238095	0.037037
NM_016874	-	i11	3983	chr7	148484178	148484297	1	1,	120	0	NONE	0.0204082	0
NM_173739	-	i6	28455	chr7	118684061	118684077	1	2,	17	0	NONE	0.0526316	0
NM_001033420	+	i22	15256	chr7	141992374	141992594	1	1,	221	0	NONE	0.0204082	0.254335
NM_018867	-	i4	26161	chr7	139291029	139291297	1	1,	269	0	NONE	0.0238095	0
NM_011055	+	i1	74977	chr7	121614612	121614714	1	1,	103	0	NONE	0.0212766	0
NM_177382	-	i1	8000	chr7	121702933	121703123	1	1,	191	0	NONE	0.02	0
NM_153525	-	i6	1643	chr7	117119321	117119499	2	2,1,	179	0	NONE	0.04	0.0238095
NM_133234	+	i1	2264	chr7	16896050	16896100	1	1,	51	0	NONE	0.0232558	0
NR_015351	-	i5	48569	chr7	66882926	66883050	1	1,	125	0	NONE	0.0243902	0
NM_011055	+	i1	74977	chr7	121570841	121571043	1	1,	203	0	NONE	0.025	0.172414
NM_011807	+	i2	283175	chr7	98849211	98849321	2	2,1,	111	0	NONE	0.05	0.0352941
NM_172739	-	i1	49142	chr7	17153774	17154187	1	1,	414	0	NONE	0.02	0
NM_178705	+	i5	92111	chr7	62418587	62418617	1	1,	31	0	NONE	0.05	0
NM_030678	+	i10	3040	chr7	52702428	52702781	1	1,	354	0	NONE	0.0238095	0
NM_145589	+	i2	1328	chr7	134616409	134616593	1	1,	185	0	NONE	0.03125	0
NM_175272	+	i3	25713	chr7	56634461	56634758	1	1,	298	0	NONE	0.02	0
NM_153525	-	i6	1643	chr7	117119322	117119499	1	1,	178	0	NONE	0.0222222	0.0238095
NM_011445	-	i2	142284	chr7	123023159	123023469	1	1,	311	0	NONE	0.0294118	0
NM_009099	-	i5	9119	chr7	111566317	111566341	1	1,	25	0	NONE	0.02	0
NM_145150	+	i1	5709	chr7	87441180	87441477	1	1,	298	0	NONE	0.0227273	0
NM_011565	+	i6	2979	chr7	52476561	52476577	1	1,	17	0	NONE	0.03125	0
NM_001111111	-	i8	874	chr7	108443040	108443223	1	1,	184	0	NONE	0.0204082	0
NM_001105156	-	i4	4910	chr7	10568302	10568755	1	17,	454	0	NONE	0.346939	0
NM_178635	-	i7	11862	chr7	106160092	106163718	2	5,2,	3627	0	NONE	0.102041	0.0679612
NM_013789	-	i10	72132	chr7	53768037	53768058	1	1,	22	0	NONE	0.0222222	0.845455
NM_026304	-	i1	5004	chr7	97085586	97085833	1	2,	248	0	NONE	0.04	0
NM_175641	-	i22	2265	chr7	28105661	28106061	1	1,	401	0	NONE	0.0769231	0.340426
NM_025408	-	i1	43100	chr7	105443096	105443328	1	1,	233	0	NONE	0.0243902	0
NM_177893	-	i5	1893	chr7	71509843	71510308	1	5,	466	0	NONE	0.116279	0
NM_007817	+	i8	1116	chr7	27916773	27916801	1	1,	29	0	NONE	0.02	0
NM_001105056	-	i5	29682	chr7	49277295	49277519	1	1,	225	0	NONE	0.0217391	0
NM_020486	-	i8	3627	chr7	20349053	20349179	1	1,	127	0	NONE	0.0204082	0.0333333
NM_153525	-	i6	1643	chr7	117119323	117119499	1	2,	177	0	NONE	0.04	0.0238095
NM_021314	+	i13	1707	chr7	137896440	137896454	1	1,	15	0	NONE	0.02	0
NM_001159672	+	i3	6108	chr7	89801108	89801337	1	1,	230	0	NONE	0.0232558	0
NM_008557	-	i1	2985	chr7	31859467	31859548	1	4,	82	0	NONE	0.108108	0
NM_199149	-	i1	24343	chr7	20137670	20137720	1	12,	51	0	NONE	0.24	0
NM_001038701	+	i4	23221	chr7	65042655	65042723	1	1,	69	0	NONE	0.0217391	0.0425532
NM_008746	-	i1	60042	chr7	85662856	85662978	1	2,	123	0	NONE	0.047619	0
NM_001143834	+	i3	200613	chr7	94779356	94779539	1	1,	184	0	NONE	0.0227273	0.02
NM_007769	+	i23	1274	chr7	138225125	138225153	1	1,	29	0	NONE	0.0285714	0
NM_001111296	-	i5	4914	chr7	14385783	14385807	1	1,	25	0	NONE	0.0416667	0
NM_001033877	+	i3	38428	chr7	74000514	74000730	1	2,	217	0	NONE	0.028169	0
NM_145955	-	i4	3269	chr7	135866711	135866809	1	3,	99	0	NONE	0.06	0.0588235
NM_009109	-	i89	11635	chr7	29819721	29819737	1	1,	17	0	NONE	0.02	0
NM_028343	-	i4	35980	chr7	96395075	96395472	1	1,	398	0	NONE	0.0227273	0
NM_022981	+	i5	1890	chr7	13431605	13431620	1	2,	16	0	NONE	0.0555556	0.0227273
NM_011858	+	i3	113153	chr7	103663998	103692372	1	1,	28375	0	NONE	0.0263158	0.0393258
NM_172279	-	i1	6687	chr7	20038691	20038719	1	1,	29	0	NONE	0.0227273	0
NM_183087	-	i1	172667	chr7	72201611	72201765	1	2,	155	0	NONE	0.04	2.43333
NM_001164096	+	i12	2709	chr7	128079480	128079508	1	1,	29	0	NONE	0.02	0
NM_182995	+	i13	634	chr7	125875384	125875589	1	1,	206	0	NONE	0.02	0
NM_153525	-	i6	1643	chr7	117119320	117119499	1	2,	180	0	NONE	0.04	0.0238095
NM_133700	-	i6	2652	chr7	120475510	120475821	1	1,	312	0	NONE	0.0204082	0
NM_001033420	+	i27	114206	chr7	142172791	142173144	1	1,	354	0	NONE	0.0204082	0
NM_001146013	+	i5	9798	chr7	57174226	57174424	1	1,	199	0	NONE	0.0204082	0
NM_020486	-	i8	3627	chr7	20349052	20349179	1	1,	128	0	NONE	0.0204082	0.0333333
NM_206856	+	i4	41963	chr7	137823854	137823956	1	1,	103	0	NONE	0.0217391	0
NM_008905	+	i1	41834	chr7	114747637	114747936	1	1,	300	0	NONE	0.0208333	0
NM_206856	+	i4	41963	chr7	137832485	137832798	1	1,	314	0	NONE	0.0204082	0
NM_194464	-	i1	36031	chr7	118125225	118125373	1	6,	149	0	NONE	0.136364	0.0425532
NM_206856	+	i2	61078	chr7	137781830	137781858	2	1,6,	29	0	NONE	0.0227273	0
NM_009346	+	i1	79657	chr7	119868058	119868223	1	4,	166	0	NONE	0.137931	0.02
NM_011807	+	i4	61846	chr7	98967908	98968067	1	1,	160	0	NONE	0.02	0
NM_172255	+	i2	5937	chr7	136736903	136737077	1	1,	175	0	NONE	0.0222222	0
NM_001013616	+	i2	828	chr7	111374670	111374854	1	1,	185	0	NONE	0.02	0
NM_177739	-	i5	11145	chr7	36571518	36571564	1	3,	47	0	NONE	0.0681818	0
NM_008074	-	i2	57873	chr7	64606418	64606529	1	1,	112	0	NONE	0.02	0
NM_009493	+	i2	1794	chr7	9930979	9931220	1	1,	242	0	NONE	0.0222222	0
NM_009697	-	i2	2831	chr7	77501261	77501284	1	1,	24	0	NONE	0.0217391	0
NM_001033420	+	i43	3364	chr7	142334616	142334827	1	1,	212	0	NONE	0.0232558	0
NM_007400	-	i6	5875	chr7	141169333	141169420	1	1,	88	0	NONE	0.0204082	0.02
NM_183087	-	i4	32967	chr7	71963551	71963787	1	1,	237	0	NONE	0.02	0
NM_013742	-	i17	3249	chr7	150753875	150754022	1	1,	148	0	NONE	0.02	0
NM_026304	-	i1	5004	chr7	97085586	97085834	1	1,	249	0	NONE	0.02	0
NM_206856	+	i1	24320	chr7	137729632	137729652	1	1,	21	0	NONE	0.0212766	0
NM_011858	+	i5	141022	chr7	103815696	103815740	1	1,	45	0	NONE	0.0113636	0.413408
NM_008855	+	i2	134414	chr7	129565411	129565425	1	1,	15	0	NONE	0.0232558	0
NM_153591	+	i12	2240	chr7	104206281	104206441	1	1,	161	0	NONE	0.02	0.411765
NM_001082962	-	i2	132836	chr7	67208087	67208488	1	2,	402	0	NONE	0.0512821	0.025641
NM_177324	-	i16	21427	chr7	117556448	117556567	1	1,	120	0	NONE	0.0212766	10.0904
NM_010908	-	i1	4112	chr7	29548949	29548977	1	20,	29	0	NONE	0.363636	0
NM_026140	-	i3	6984	chr7	129196356	129196548	1	1,	193	0	NONE	0.02	0
NM_001082962	-	i2	132836	chr7	67253200	67254033	1	1,	834	0	NONE	0.02	0.0310559
NM_178635	-	i12	39666	chr7	106089982	106090024	1	1,	43	0	NONE	0.02	0
NM_011445	-	i2	142284	chr7	123018962	123018993	1	1,	32	0	NONE	0.02	0
NM_145584	+	i6	88866	chr7	121138552	121138571	1	1,	20	0	NONE	0.037037	0.02
NM_009191	+	i2	19988	chr7	108818167	108818565	1	1,	399	0	NONE	0.0232558	0
NM_183087	-	i2	127161	chr7	72116018	72116152	1	1,	135	0	NONE	0.02	0
NM_206856	+	i4	41963	chr7	137823850	137823954	1	1,	105	0	NONE	0.0212766	0
NM_016721	-	i28	987	chr7	87874306	87874600	1	1,	295	0	NONE	0.025641	0
NM_001033877	+	i20	3909	chr7	74266185	74266564	1	1,	380	0	NONE	0.02	0
NM_011464	-	i4	810	chr7	30043840	30044209	1	1,	370	0	NONE	0.0243902	0
NM_153576	-	i1	9764	chr7	26192668	26193014	1	1,	347	0	NONE	0.0232558	0.0206897
NM_011858	+	i5	141022	chr7	103815645	103815693	1	1,	49	0	NONE	0.02	1.152
NM_021879	+	i3	3311	chr7	63533088	63533109	1	1,	22	0	NONE	0.02	0
NM_011807	+	i1	358705	chr7	98284912	98284951	1	1,	40	0	NONE	0.0217391	0
NM_011769	-	i2	6085	chr7	6643003	6643023	1	1,	21	0	NONE	0.02	0
NM_019990	+	i2	20464	chr7	108471353	108471748	1	1,	396	0	NONE	0.0416667	0
NM_178089	-	i5	2066	chr7	26529032	26529136	1	1,	105	0	NONE	0.0217391	0
NM_011445	-	i2	142284	chr7	123013319	123013452	1	1,	134	0	NONE	0.0222222	0
NM_172909	+	i2	1452	chr7	147407175	147407202	1	1,	28	0	NONE	0.02	0.0757576
NM_011807	+	i2	283175	chr7	98757489	98757634	1	1,	146	0	NONE	0.0232558	0
NM_009479	-	i4	1595	chr7	140891820	140892053	1	1,	234	0	NONE	0.02	0
NM_010950	+	i6	5035	chr7	28056531	28056656	1	1,	126	0	NONE	0.0384615	0.233766
NM_201601	-	i10	2499	chr7	137323123	137323138	1	1,	16	0	NONE	0.0204082	0
NM_021879	+	i1	14887	chr7	63501543	63501589	1	1,	47	0	NONE	0.025641	0.0204082
NM_001163555	-	i1	11203	chr7	25914115	25914129	1	1,	15	0	NONE	0.0294118	0
NM_009516	+	i10	2248	chr7	117284820	117285200	1	1,	381	0	NONE	0.0243902	0.02
NM_145584	+	i6	88866	chr7	121090661	121090697	1	1,	37	0	NONE	0.0357143	0.0588235
NM_172385	-	i2	66775	chr7	38444278	38444389	1	1,	112	0	NONE	0.02	0.0204082
NM_172385	-	i5	12836	chr7	38276089	38276411	1	1,	323	0	NONE	0.02	0
NM_007400	-	i1	51906	chr7	141365686	141365947	1	2,	262	0	NONE	0.0408163	0.02
NM_173739	-	i5	5648	chr7	118693876	118693890	1	9,	15	0	NONE	0.195652	0
NM_001040111	+	i3	11360	chr7	108524575	108524643	1	1,	69	0	NONE	0.0555556	0
NM_011858	+	i5	141022	chr7	103815720	103815770	1	1,	51	0	NONE	0.02	0.307087
NM_001033713	-	i6	1018	chr7	74410231	74410246	1	1,	16	0	NONE	0.0344828	0
NM_206856	+	i1	24320	chr7	137729253	137729583	2	1,1,	331	0	NONE	0.4	0
NM_172385	-	i3	79694	chr7	38365605	38365831	1	1,	227	0	NONE	0.037037	0
NM_019772	+	i2	2420	chr7	123244680	123245134	1	1,	455	0	NONE	0.027027	0
NM_181593	-	i3	2371	chr7	27999649	27999782	1	1,	134	0	NONE	0.0227273	0
NM_009667	+	i2	10585	chr7	117925086	117925390	2	1,1,	305	0	NONE	0.02	0.0816327
NM_016773	+	i2	12211	chr7	123663440	123663820	1	1,	381	0	NONE	0.02	0
NM_008746	-	i3	38796	chr7	85629747	85630004	1	1,	258	0	NONE	0.0238095	0
NM_008718	-	i5	1690	chr7	17049128	17049147	1	1,	20	0	NONE	0.0204082	0
NM_177213	+	i15	4200	chr7	127505601	127506008	1	1,	408	0	NONE	0.0263158	0
NM_145584	+	i6	88866	chr7	121103614	121104097	2	8,1,	484	0	NONE	0.16	0
NR_015351	-	i5	48569	chr7	66882927	66883383	1	1,	457	0	NONE	0.0227273	0
NM_009493	+	i2	1794	chr7	9930978	9931220	1	1,	243	0	NONE	0.0222222	0
NM_030221	-	i3	2865	chr7	151003529	151003547	1	1,	19	0	NONE	0.02	0.79661
NM_008486	-	i13	1395	chr7	86978907	86978935	1	1,	29	0	NONE	0.0217391	0
NM_177213	+	i23	6066	chr7	127534468	127534646	1	1,	179	0	NONE	0.02	0
NM_001170912	-	i9	2656	chr7	116616539	116616558	1	1,	20	0	NONE	0.02	0.047619
NM_175272	+	i6	32058	chr7	56700759	56701089	1	1,	331	0	NONE	0.0294118	0
NM_009302	+	i2	12210	chr7	117387505	117387652	1	1,	148	0	NONE	0.0454545	0
NM_008960	+	i5	11596	chr19	32885070	32885337	1	1,	268	0	NONE	0.02	0
NM_145952	+	i11	2198	chr19	38989473	38989494	1	1,	22	0	NONE	0.02	2.67778
NM_011160	-	i10	29600	chr19	30693845	30693895	1	1,	51	0	NONE	0.02	0
NM_025333	-	i3	13850	chr19	10582188	10582535	1	1,	348	0	NONE	0.0384615	0
NM_011904	-	i6	1913	chr19	41203303	41203539	1	1,	237	0	NONE	0.0217391	0
NM_001163635	+	i19	1022	chr19	36954147	36954365	1	1,	219	0	NONE	0.02	0
NM_001162946	+	i2	85909	chr19	4530985	4531022	1	1,	38	0	NONE	0.02	0.0909091
NM_020577	+	i9	4447	chr19	46797936	46798024	1	1,	89	0	NONE	0.0204082	0
NM_181348	+	i1	43646	chr19	17045347	17045363	1	6,	17	0	NONE	0.107143	0
NM_009345	+	i1	7506	chr19	41107837	41108390	1	2,	554	0	NONE	0.04	0.107143
NM_153808	-	i8	10566	chr19	23327482	23327881	1	1,	400	0	NONE	0.0222222	0.448819
NM_175459	-	i2	125344	chr19	28693922	28694172	1	1,	251	0	NONE	0.02	0
NM_001163635	+	i7	2845	chr19	36931784	36931998	1	1,	215	0	NONE	0.0204082	0
NM_001033222	-	i2	12390	chr19	59395055	59395083	1	4,	29	0	NONE	0.0597015	0
NM_021377	-	i2	96388	chr19	50483599	50483711	1	1,	113	0	NONE	0.02	0.0645161
NM_001081291	-	i14	2369	chr19	6925409	6925673	1	1,	265	0	NONE	0.02	0.0940171
NM_181348	+	i6	92933	chr19	17168470	17168497	1	1,	28	0	NONE	0.0222222	0
NM_144873	+	i1	8132	chr19	30110219	30110276	1	1,	58	0	NONE	0.025	0.0925926
NM_001033222	-	i2	12390	chr19	59395061	59395089	1	1,	29	0	NONE	0.02	0
NM_001177797	-	i1	57884	chr19	57042508	57042539	1	1,	32	0	NONE	0.02	0.173913
NM_021360	+	i1	60250	chr19	47285432	47287684	1	1,	2253	0	NONE	0.0238095	0
NM_009771	+	i1	92646	chr19	45454605	45454910	1	1,	306	0	NONE	0.0322581	0
NM_001177797	-	i1	57884	chr19	57042442	57042489	1	1,	48	0	NONE	0.0227273	3.05797
NM_011160	-	i3	309123	chr19	31086529	31086550	1	1,	22	0	NONE	0.0263158	0
NM_025423	-	i1	33391	chr19	21713932	21714084	1	1,	153	0	NONE	0.0238095	0
NM_001013820	-	i5	29441	chr19	8162755	8163060	1	1,	306	0	NONE	0.025	0.02
NM_053076	-	i1	47800	chr19	7536101	7536228	1	1,	128	0	NONE	0.02	0.02
NM_001081319	+	i1	10498	chr19	29599974	29600177	1	1,	204	0	NONE	0.02	0.0217391
NM_009289	+	i1	28561	chr19	47668458	47668810	1	1,	353	0	NONE	0.0294118	0.0392157
NM_174857	-	i7	5702	chr19	23431974	23432032	1	1,	59	0	NONE	0.0263158	0.0857143
NM_011416	+	i27	30876	chr19	26825198	26825610	1	1,	413	0	NONE	0.02	0
NM_138595	-	i2	15774	chr19	30235036	30235054	1	2,	19	0	NONE	0.0465116	1.03333
NM_134256	-	i5	12814	chr19	7981248	7981525	2	1,1,	278	0	NONE	0.0217391	0
NM_001081076	-	i1	2754	chr19	55313504	55313563	1	1,	60	0	NONE	0.0357143	0
NM_023799	-	i5	2287	chr19	45849409	45849721	1	1,	313	0	NONE	0.0344828	0.02
NM_011864	+	i7	4917	chr19	32719471	32719499	1	1,	29	0	NONE	0.02	0
NM_013907	-	i6	11935	chr19	45658576	45658931	1	1,	356	0	NONE	0.0263158	0
NM_016862	+	i5	106642	chr19	55491566	55491847	1	1,	282	0	NONE	0.02	0
NM_009848	+	i1	51262	chr19	40753934	40754125	1	1,	192	0	NONE	0.02	0
NM_001039959	+	i4	36295	chr19	9098286	9098454	1	1,	169	0	NONE	0.027027	0
NM_001177797	-	i1	57884	chr19	57042454	57042539	1	1,	86	0	NONE	0.02	2.63265
NM_011160	-	i10	29600	chr19	30693845	30693883	1	1,	39	0	NONE	0.02	0
NM_181348	+	i11	14265	chr19	17256778	17256806	1	1,	29	0	NONE	0.0208333	0
NM_001035239	+	i1	558120	chr19	22361251	22361646	1	1,	396	0	NONE	0.02	0
NM_001164363	-	i1	63732	chr19	47075131	47075148	1	1,	18	0	NONE	0.02	0
NM_008528	-	i3	4215	chr19	41039190	41039586	2	4,1,	397	0	NONE	0.129032	0.0217391
NM_015748	-	i1	14085	chr19	41807815	41807905	1	2,	91	0	NONE	0.04	0.0425532
NM_172776	-	i4	13484	chr19	8278041	8278318	1	1,	278	0	NONE	0.0217391	0
NM_009848	+	i1	51262	chr19	40742096	40742487	1	1,	392	0	NONE	0.0227273	0
NM_009771	+	i1	92646	chr19	45456672	45456854	1	1,	183	0	NONE	0.02	0
NM_001164634	+	i2	10550	chr19	8670119	8670142	1	1,	24	0	NONE	0.0222222	0
NM_007790	+	i7	1739	chr19	53693392	53693790	1	1,	399	0	NONE	0.0204082	0.0220588
NM_016862	+	i5	106642	chr19	55475214	55475558	1	1,	345	0	NONE	0.0227273	0
NM_020577	+	i10	15422	chr19	46813822	46814298	2	3,3,	477	0	NONE	0.06	0.02
NM_053198	-	i1	1204	chr19	60936072	60936340	1	1,	269	0	NONE	0.02	0
NM_145952	+	i3	13212	chr19	38966449	38966485	2	1,1,	37	0	NONE	0.0208333	0.0384615
NM_172836	-	i6	2616	chr19	29795955	29795976	1	1,	22	0	NONE	0.02	0.115385
NM_011262	-	i1	5579	chr19	5907890	5908005	1	1,	116	0	NONE	0.025641	0
NM_152220	-	i1	15114	chr19	11892224	11892693	1	1,	470	0	NONE	0.0217391	0
NR_015545	+	i4	3869	chr19	5418928	5419234	1	1,	307	0	NONE	0.025641	0
NM_001164159	-	i1	48706	chr19	3571844	3572240	1	1,	397	0	NONE	0.0285714	0
NM_001080706	+	i14	5296	chr19	37052231	37052250	1	1,	20	0	NONE	0.0204082	0.440678
NM_001080706	+	i6	3129	chr19	37033827	37033952	1	1,	126	0	NONE	0.0217391	0
NM_198224	-	i5	11178	chr19	11254264	11254622	1	1,	359	0	NONE	0.0238095	0
NM_001164336	+	i3	2989	chr19	37294593	37294615	1	1,	23	0	NONE	0.0217391	0
NM_001008543	+	i1	750	chr19	53405361	53405735	1	1,	375	0	NONE	0.0416667	0
NM_053076	-	i1	47800	chr19	7536092	7536228	2	1,1,	137	0	NONE	0.02	0.02
NM_201351	+	i5	1300	chr19	10660156	10660556	1	1,	401	0	NONE	0.0227273	0.0222222
NM_001177797	-	i1	57884	chr19	57042450	57042661	1	1,	212	0	NONE	0.02	2.77333
NM_010266	-	i1	38058	chr19	21536127	21536408	1	1,	282	0	NONE	0.0208333	0
NM_172523	+	i15	6376	chr19	59365440	59365852	1	1,	413	0	NONE	0.02	0
NM_174857	-	i7	5702	chr19	23431974	23432033	1	1,	60	0	NONE	0.0238095	0.0857143
NM_021377	-	i18	20441	chr19	50267643	50267663	1	1,	21	0	NONE	0.0243902	0
NM_001081317	+	i1	9260	chr6	116216188	116217684	1	1,	1497	0	NONE	0.02	0
NM_028358	+	i2	2531	chr6	40422396	40422427	1	1,	32	0	NONE	0.0344828	0
NM_175414	-	i1	60032	chr6	128076401	128076448	1	2,	48	0	NONE	0.0465116	0
NM_145148	-	i2	105205	chr6	97412205	97412237	1	1,	33	0	NONE	0.04	0
NM_008779	-	i3	82859	chr6	102288415	102288474	1	1,	60	0	NONE	0.02	1.77372
NM_177185	+	i3	8503	chr6	38404569	38404861	1	1,	293	0	NONE	0.02	0.175439
NM_008616	+	i2	982	chr6	117819937	117820115	1	1,	179	0	NONE	0.0204082	0
NM_172733	+	i6	33310	chr6	137746745	137746776	1	1,	32	0	NONE	0.0227273	0
NM_009459	-	i1	41828	chr6	30240399	30240829	1	1,	431	0	NONE	0.0227273	0
NM_019426	+	i12	3479	chr6	136548451	136548469	1	1,	19	0	NONE	0.0208333	0.02
NM_198884	-	i1	61399	chr6	120189910	120189926	1	1,	17	0	NONE	0.0227273	0
NM_173004	+	i2	84208	chr6	105859054	105859131	1	1,	78	0	NONE	0.03125	0
NM_145364	+	i3	14060	chr6	37493764	37493783	1	2,	20	0	NONE	0.0416667	0
NM_177077	-	i6	81035	chr6	84891201	84891494	1	1,	294	0	NONE	0.02	0.04
NM_177328	+	i4	127269	chr6	111031041	111031142	1	1,	102	0	NONE	0.0238095	0.508772
NM_153163	-	i9	14753	chr6	23381457	23381613	1	3,	157	0	NONE	0.06	0.46087
NM_001164805	-	i1	193070	chr6	12645073	12645106	2	7,2,	34	0	NONE	0.104478	0
NM_013797	-	i2	3287	chr6	141890770	141890811	1	1,	42	0	NONE	0.03125	0
NM_013861	-	i8	76720	chr6	43372614	43372668	1	3,	55	0	NONE	0.06	0
NM_008171	-	i5	79669	chr6	135806375	135806490	1	1,	116	0	NONE	0.02	0
NM_001164805	-	i1	193070	chr6	12587388	12587678	1	1,	291	0	NONE	0.294118	0
NM_001081146	-	i2	246687	chr6	92551966	92552036	1	1,	71	0	NONE	0.0217391	0
NM_001081318	-	i13	8450	chr6	141922904	141922927	1	1,	24	0	NONE	0.0243902	0
NM_053204	-	i17	63823	chr6	119632843	119633046	1	1,	204	0	NONE	0.0285714	0.0681818
NM_001164316	+	i9	145980	chr6	61782917	61783000	1	1,	84	0	NONE	0.02	0.02
NM_009148	+	i9	137942	chr6	33506600	33506622	1	1,	23	0	NONE	0.02	0
NM_019697	+	i1	496721	chr6	21561423	21561449	1	1,	27	0	NONE	0.02	0
NM_025778	+	i2	24819	chr6	134367631	134367698	1	1,	68	0	NONE	0.0416667	0.0217391
NM_010367	-	i1	339689	chr6	94183948	94184111	1	2,	164	0	NONE	0.02	0.728395
NM_182808	+	i2	407580	chr6	96072137	96072172	1	1,	36	0	NONE	0.0263158	0
NM_009148	+	i11	57487	chr6	33729280	33729523	1	1,	244	0	NONE	0.02	0
NR_027808	+	i1	3721	chr6	48456994	48457131	1	1,	138	0	NONE	0.0212766	0
NM_019776	+	i16	78922	chr6	28813926	28813959	1	2,	34	0	NONE	0.037037	0
NM_001077694	+	i30	13249	chr6	84075302	84075709	1	1,	408	0	NONE	0.0238095	0
NM_025578	-	i2	2913	chr6	92127058	92127346	1	1,	289	0	NONE	0.05	0.0392157
NM_053251	-	i3	246772	chr6	132291521	132291577	1	1,	57	0	NONE	0.06	0
NM_001177572	-	i15	9865	chr6	6002534	6002668	1	1,	135	0	NONE	0.02	0.02
NM_177328	+	i4	127269	chr6	111087842	111088031	1	2,	190	0	NONE	0.0454545	0.0232558
NM_009148	+	i9	137942	chr6	33506602	33506626	1	1,	25	0	NONE	0.02	0
NM_053251	-	i3	246772	chr6	132291518	132291771	1	1,	254	0	NONE	0.02	0
NM_007697	+	i4	2160	chr6	103599111	103599229	1	1,	119	0	NONE	0.0338983	0.0772947
NM_172492	-	i3	2637	chr6	119272074	119272095	1	1,	22	0	NONE	0.0243902	0
NM_177077	-	i6	81035	chr6	84891205	84891501	1	1,	297	0	NONE	0.02	0
NM_009819	-	i7	461237	chr6	77497444	77497479	1	1,	36	0	NONE	0.02	0
NM_009148	+	i9	137942	chr6	33506602	33506624	1	1,	23	0	NONE	0.02	0
NM_008779	-	i3	82859	chr6	102288405	102288454	1	1,	50	0	NONE	0.02	1.40816
NM_175750	-	i2	19599	chr6	32457590	32457620	1	23,	31	0	NONE	0.578947	0
NR_033635	-	i1	25585	chr6	54376846	54376979	1	1,	134	0	NONE	0.0625	0
NM_009148	+	i9	137942	chr6	33506598	33506618	1	1,	21	0	NONE	0.02	0
NM_178045	-	i1	11787	chr6	116616177	116616472	1	1,	296	0	NONE	0.0222222	0.02
NM_177328	+	i4	127269	chr6	111087847	111088040	2	1,4,	194	0	NONE	0.0222222	0.0232558
NM_009148	+	i9	137942	chr6	33506598	33506624	1	1,	27	0	NONE	0.02	0
NM_001081318	-	i13	8450	chr6	141922897	141922929	1	2,	33	0	NONE	0.0588235	0
NM_009819	-	i3	105224	chr6	77643134	77649343	1	1,	6210	0	NONE	0.02	0
NM_029742	+	i1	25558	chr6	30376366	30376958	2	1,1,	593	0	NONE	0.0208333	0.0888889
NM_053202	-	i9	24962	chr6	98932259	98932273	1	1,	15	0	NONE	0.0217391	0
NM_178797	+	i9	7652	chr6	148114694	148114942	1	1,	249	0	NONE	0.0232558	0
NM_001077694	+	i30	13249	chr6	84075303	84075709	2	1,1,	407	0	NONE	0.0222222	0
NM_001004357	+	i1	593607	chr6	45080000	45080023	1	1,	24	0	NONE	0.0217391	0.02
NM_028886	+	i13	2451	chr6	34041577	34041682	1	1,	106	0	NONE	0.0222222	0.266187
NM_009459	-	i3	18351	chr6	30208151	30208219	1	1,	69	0	NONE	0.02	0
NM_133934	-	i5	5945	chr6	87782804	87783010	1	1,	207	0	NONE	0.02	0
NM_019697	+	i1	496721	chr6	21489308	21489347	1	1,	40	0	NONE	0.0294118	0
NM_026894	-	i4	9045	chr6	114974305	114974340	1	3,	36	0	NONE	0.0789474	0
NM_001164316	+	i10	423051	chr6	62281112	62281253	1	1,	142	0	NONE	0.02	0.73494
NM_011507	-	i2	59704	chr6	95593875	95594019	1	2,	145	0	NONE	0.115385	0
NM_138594	+	i9	5988	chr6	126907265	126907280	1	1,	16	0	NONE	0.02	0
NM_182808	+	i2	407580	chr6	96463872	96464238	1	1,	367	0	NONE	0.02	0.240506
NM_182808	+	i2	407580	chr6	96454662	96455119	1	3,	458	0	NONE	0.1	0
NM_009148	+	i9	137942	chr6	33506598	33506626	1	1,	29	0	NONE	0.02	0
NM_009819	-	i2	86886	chr6	77714190	77714301	1	1,	112	0	NONE	0.0208333	0.0307692
NM_009819	-	i7	461237	chr6	77222993	77223154	1	1,	162	0	NONE	0.0204082	0
NM_009819	-	i15	12360	chr6	76880026	76880047	1	1,	22	0	NONE	0.02	0.0576923
NM_001164316	+	i7	79631	chr6	61597449	61597484	1	1,	36	0	NONE	0.0227273	0
NM_001164805	-	i1	193070	chr6	12587389	12587678	1	14,	290	0	NONE	0.28	0
NR_015553	+	i1	82413	chr6	53287325	53287433	1	1,	109	0	NONE	0.0238095	0
NM_008751	+	i1	296777	chr6	8944102	8944130	1	1,	29	0	NONE	0.0238095	0.0909091
NM_001081318	-	i13	8450	chr6	141922896	141922927	1	1,	32	0	NONE	0.0294118	0
NM_010585	+	i26	1319	chr6	108343142	108343298	1	1,	157	0	NONE	0.0357143	0.0217391
NM_008779	-	i3	82859	chr6	102288405	102288462	1	1,	58	0	NONE	0.0204082	1.68966
NM_177328	+	i2	152218	chr6	110971658	110971787	1	1,	130	0	NONE	0.027027	0
NM_177687	+	i4	3659	chr6	134805434	134805559	1	1,	126	0	NONE	0.0208333	0
NM_001004357	+	i3	204803	chr6	45693079	45693188	2	1,1,	110	0	NONE	0.02	0
NM_007697	+	i4	2160	chr6	103599150	103599198	1	1,	49	0	NONE	0.015625	0
NM_017383	+	i2	73803	chr6	104551217	104551245	1	1,	29	0	NONE	0.027027	0
NM_011374	-	i2	37266	chr6	142832094	142832204	1	1,	111	0	NONE	0.030303	0
NM_001037865	-	i11	25339	chr6	8084251	8084613	1	1,	363	0	NONE	0.02	0.0983146
NM_009148	+	i9	137942	chr6	33506600	33506618	1	1,	19	0	NONE	0.02	0
NM_177233	-	i3	150456	chr6	96866374	96866759	1	3,	386	0	NONE	0.0681818	0.02
NM_011226	+	i2	3888	chr6	39334492	39334567	1	1,	76	0	NONE	0.02	0
NM_173004	+	i14	67765	chr6	106524728	106525157	1	3,	430	0	NONE	0.0681818	0
NM_011507	-	i1	63089	chr6	95647846	95647914	2	1,7,	69	0	NONE	0.170732	0
NM_007697	+	i4	2160	chr6	103599065	103599116	3	3,2,1,	52	0	NONE	0.111111	0.02
NM_001001335	+	i1	9679	chr6	54559292	54559549	1	1,	258	0	NONE	0.0243902	0
NM_080448	-	i11	5075	chr6	112708270	112708355	1	1,	86	0	NONE	0.02	0
NM_001081157	-	i1	3713	chr6	97200336	97200351	1	1,	16	0	NONE	0.027027	0
NM_153163	-	i8	52719	chr6	23422609	23422627	1	1,	19	0	NONE	0.0204082	0.137255
NM_145148	-	i1	88338	chr6	97521811	97521889	1	1,	79	0	NONE	0.0238095	0
NM_009829	-	i3	6771	chr6	127092518	127092546	1	2,	29	0	NONE	0.047619	0.02
NM_001170419	-	i1	13770	chr6	99671018	99671087	1	1,	70	0	NONE	0.02	0.119205
NR_027369	+	i6	3743	chr6	86402402	86402718	1	1,	317	0	NONE	0.0227273	0
NM_052993	+	i1	18510	chr6	7801290	7801313	1	1,	24	0	NONE	0.0222222	0
NM_173004	+	i13	24875	chr6	106481089	106482363	1	1,	1275	0	NONE	0.02	0.0576923
NM_007697	+	i4	2160	chr6	103599186	103599236	3	1,4,5,	51	0	NONE	0.1	1.10215
NM_009819	-	i9	133029	chr6	76953298	76953313	1	9,	16	0	NONE	0.18	0
NM_172161	+	i6	2543	chr6	113623923	113624072	1	1,	150	0	NONE	0.02	0
NM_007961	+	i2	85447	chr6	134149033	134149246	1	3,	214	0	NONE	0.08	0
NM_008167	+	i2	405418	chr6	63581938	63582008	1	1,	71	0	NONE	0.02	0
NM_001128092	-	i2	93682	chr6	98288547	98288994	1	1,	448	0	NONE	0.0322581	0.0921053
NM_009723	-	i1	61321	chr6	113949502	113949519	1	1,	18	0	NONE	0.02	0
NM_010585	+	i10	7072	chr6	108307889	108308146	1	1,	258	0	NONE	0.02	0
NM_145997	+	i4	6547	chr6	120328832	120328975	1	1,	144	0	NONE	0.0232558	0
NM_026371	+	i2	41491	chr6	134608026	134608207	1	1,	182	0	NONE	0.02	0.02
NM_010938	+	i1	40719	chr6	30005867	30006055	1	1,	189	0	NONE	0.02	0
NM_008638	-	i5	857	chr6	83259671	83259710	1	1,	40	0	NONE	0.0204082	0
NM_145958	-	i2	7252	chr6	56737965	56738066	1	1,	102	0	NONE	0.0232558	0
NM_175313	-	i9	5728	chr6	97077239	97077346	1	1,	108	0	NONE	0.0263158	0.0204082
NM_053251	-	i3	246772	chr6	132291517	132291771	1	1,	255	0	NONE	0.02	0
NM_153163	-	i4	11816	chr6	23546217	23546237	1	1,	21	0	NONE	0.0227273	0
NM_053202	-	i10	12018	chr6	98919998	98920218	1	1,	221	0	NONE	0.02	0
NM_011567	-	i2	18881	chr6	128211295	128211339	1	2,	45	0	NONE	0.04	2.62687
NM_175750	-	i10	8213	chr6	32167310	32167526	1	1,	217	0	NONE	0.0434783	0.5
NM_054041	-	i17	42754	chr6	87108467	87108483	1	1,	17	0	NONE	0.0285714	0
NM_053242	+	i5	89918	chr6	15256219	15296040	1	1,	39822	0	NONE	0.0208333	0.280639
NM_028421	-	i1	13559	chr6	38298368	38298550	2	1,1,	183	0	NONE	0.025	0
NM_053202	-	i1	126777	chr6	99271004	99271100	1	1,	97	0	NONE	0.02	0
NM_177412	-	i1	55007	chr6	116108626	116108870	1	2,	245	0	NONE	0.0384615	0.0227273
NM_008174	-	i10	9985	chr6	27226701	27226785	1	2,	85	0	NONE	0.0363636	0
NM_025816	+	i11	2315	chr6	52696003	52696084	1	1,	82	0	NONE	0.0243902	0
NM_001164413	-	i10	26721	chr6	34986661	34986787	1	1,	127	0	NONE	0.02	0.02
NM_010367	-	i1	339689	chr6	94183950	94184111	1	2,	162	0	NONE	0.0392157	0.59375
NM_177192	-	i3	12962	chr6	149005121	149005310	1	1,	190	0	NONE	0.02	1.54264
NM_011507	-	i9	68666	chr6	95470641	95471082	1	1,	442	0	NONE	0.02	0.0526316
NM_001167745	-	i2	2990	chr6	24586992	24587251	1	1,	260	0	NONE	0.02	0
NM_001004357	+	i1	593607	chr6	45533504	45533737	1	1,	234	0	NONE	0.030303	0
NM_010585	+	i47	1473	chr6	108432033	108432501	1	1,	469	0	NONE	0.0909091	0
NM_025331	+	i1	3623	chr6	3956640	3956799	1	1,	160	0	NONE	0.0285714	0
NM_001170591	+	i1	2947	chr6	86961174	86961440	2	2,3,	267	0	NONE	0.268293	0
NM_053204	-	i3	27062	chr6	119749027	119749286	1	1,	260	0	NONE	0.0212766	0
NM_133236	+	i3	14598	chr6	8508849	8508872	1	1,	24	0	NONE	0.02	4.08955
NM_001163640	+	i3	21580	chr6	54153668	54153746	1	1,	79	0	NONE	0.030303	0
NM_001077713	+	i1	82653	chr6	6939286	6939911	1	1,	626	0	NONE	0.02	0
NR_033518	+	i2	103324	chr6	8225572	8225695	2	1,3,	124	0	NONE	0.0566038	0
NM_023580	-	i1	883	chr6	42322686	42322702	1	1,	17	0	NONE	0.0263158	0.0208333
NM_001167750	+	i23	1442	chr6	3543137	3543165	1	1,	29	0	NONE	0.0238095	0.0204082
NM_146016	-	i2	118048	chr11	29810358	29810818	1	1,	461	0	NONE	0.02	0
NM_026551	-	i1	16693	chr11	102870942	102871020	1	1,	79	0	NONE	0.0243902	0
NM_001099633	-	i67	6753	chr11	65653391	65653423	1	2,	33	0	NONE	0.0434783	0.392405
NM_001113325	+	i4	11288	chr11	57013811	57013832	2	2,2,	22	0	NONE	0.03125	0.0322581
NM_001099633	-	i29	4223	chr11	65856582	65856690	1	1,	109	0	NONE	0.0212766	0
NM_028011	-	i7	9194	chr11	90525152	90525252	1	1,	101	0	NONE	0.02	0
NM_001034874	-	i2	277659	chr11	66234446	66234623	1	1,	178	0	NONE	0.02	0.02
NM_170779	-	i1	64685	chr11	35731744	35731772	1	4,	29	0	NONE	0.0714286	0.196721
NM_025414	+	i5	3908	chr11	84702492	84702695	1	2,	204	0	NONE	0.04	0.0208333
NM_008850	+	i3	5060	chr11	75413150	75413170	2	2,1,	21	0	NONE	0.0535714	0
NM_178259	+	i1	24123	chr11	9099749	9099831	1	1,	83	0	NONE	0.0204082	0
NM_146015	+	i4	42570	chr11	28798743	28798814	1	1,	72	0	NONE	0.02	0
NM_139228	+	i8	6525	chr11	80162917	80163293	1	1,	377	0	NONE	0.0222222	0
NM_153080	-	i1	72473	chr11	60152814	60153290	1	1,	477	0	NONE	0.02	0
NR_027973	-	i2	334682	chr11	25810612	25829296	1	1,	18685	0	NONE	0.02	0.089404
NM_011856	-	i13	28148	chr11	35918846	35919028	1	2,	183	0	NONE	0.151515	0
NM_028860	-	i6	10054	chr11	4414751	4414772	1	2,	22	0	NONE	0.0392157	0
NM_001080931	-	i3	13831	chr11	86149945	86150433	1	1,	489	0	NONE	0.02	0
NR_026565	+	i2	1199	chr11	68835280	68835296	1	1,	17	0	NONE	0.03125	0
NM_011856	-	i2	479339	chr11	36467203	36467408	1	1,	206	0	NONE	0.02	1.03125
NM_133208	-	i4	9420	chr11	62532298	62532347	1	1,	50	0	NONE	0.02	7.14
NM_153078	-	i16	3518	chr11	21961595	21961610	1	1,	16	0	NONE	0.0344828	0
NM_053269	-	i7	7726	chr11	87197380	87197423	1	1,	44	0	NONE	0.025641	0.0377358
NM_016910	+	i3	4689	chr11	85146802	85146885	1	1,	84	0	NONE	0.0204082	0
NR_027973	-	i2	334682	chr11	25663689	25663884	1	1,	196	0	NONE	0.02	0.04
NM_133208	-	i4	9420	chr11	62532298	62532425	1	1,	128	0	NONE	0.02	4.76667
NM_145430	+	i1	48301	chr11	77921996	77922015	1	4,	20	0	NONE	0.0615385	0
NM_033374	-	i27	125717	chr11	34305231	34327171	1	2,	21941	0	NONE	0.04	0.0582524
NM_008850	+	i3	5060	chr11	75413145	75413267	1	1,	123	0	NONE	0.02	0
NM_019400	+	i1	29737	chr11	70683169	70683257	1	1,	89	0	NONE	0.0243902	0
NM_011947	+	i3	3399	chr11	105973590	105973621	1	1,	32	0	NONE	0.0238095	0
NM_011412	+	i5	36434	chr11	35354601	35354781	1	1,	181	0	NONE	0.0344828	0
NM_011412	+	i4	273314	chr11	35079039	35079066	1	1,	28	0	NONE	0.02	0.0425532
NM_011856	-	i13	28148	chr11	35919064	35919087	1	1,	24	0	NONE	0.0222222	0.02
NM_001199204	+	i29	5842	chr11	93978995	93979309	1	1,	315	0	NONE	0.0588235	0
NM_144514	-	i2	56353	chr11	22843479	22843544	1	1,	66	0	NONE	0.0208333	11.0109
NM_001130529	-	i9	4297	chr11	59304889	59305057	1	1,	169	0	NONE	0.0384615	0
NM_033374	-	i6	6253	chr11	34538189	34538530	1	2,	342	0	NONE	0.0512821	0.02
NM_008300	-	i16	2034	chr11	53077319	53077498	1	1,	180	0	NONE	0.010989	0
NM_007384	-	i1	180143	chr11	80804837	80804904	1	1,	68	0	NONE	0.0285714	0
NM_027963	-	i11	3317	chr11	67743878	67743902	1	1,	25	0	NONE	0.0208333	0
NM_011856	-	i13	28148	chr11	35919080	35919515	1	2,	436	0	NONE	0.0227273	0.381818
NM_008750	-	i1	120109	chr11	76113511	76113530	1	1,	20	0	NONE	0.0277778	0
NM_008070	+	i9	28758	chr11	42418054	42418098	1	8,	45	0	NONE	0.156863	0.0208333
NM_018776	-	i1	16384	chr11	79888463	79888694	1	1,	232	0	NONE	0.02	0
NM_197987	+	i23	1704	chr11	87030560	87030668	2	1,1,	109	0	NONE	0.0222222	0
NM_174852	+	i7	4128	chr11	77832505	77832887	1	1,	383	0	NONE	0.0232558	0
NM_020483	+	i4	5351	chr11	115814301	115814324	1	1,	24	0	NONE	0.0204082	0.0727273
NM_001080934	+	i2	4278	chr11	115328088	115328157	1	1,	70	0	NONE	0.0357143	0
NM_001034874	-	i2	277659	chr11	66301132	66301417	1	1,	286	0	NONE	0.0208333	0.02
NM_144514	-	i2	56353	chr11	22843485	22843556	2	1,1,	72	0	NONE	0.02	9.88372
NM_001045527	+	i5	19052	chr11	87462541	87462573	1	1,	33	0	NONE	0.02	0
NM_008244	+	i6	1600	chr11	120334720	120334866	1	1,	147	0	NONE	0.0322581	0
NM_197987	+	i23	1704	chr11	87030563	87030668	1	2,	106	0	NONE	0.04	0
NM_001033227	-	i11	2271	chr11	61491066	61491244	1	1,	179	0	NONE	0.02	1.47619
NM_001002764	+	i9	8156	chr11	74800372	74800400	1	5,	29	0	NONE	0.0925926	0
NM_177390	-	i16	36067	chr11	80437714	80438159	1	1,	446	0	NONE	0.0204082	0
NM_011856	-	i13	28148	chr11	35919279	35919504	1	2,	226	0	NONE	0.0408163	0.195652
NM_027963	-	i11	3317	chr11	67743878	67743904	1	1,	27	0	NONE	0.02	0
NM_145823	-	i1	132330	chr11	107226276	107226363	1	1,	88	0	NONE	0.02	1.23333
NM_007384	-	i1	180143	chr11	80805128	80805209	1	1,	82	0	NONE	0.02	0
NM_001034874	-	i2	277659	chr11	66281120	66281210	1	1,	91	0	NONE	0.0222222	0
NM_001083587	-	i20	24974	chr11	8365315	8365630	1	1,	316	0	NONE	0.0227273	0.106509
NM_001002764	+	i9	8156	chr11	74800378	74800406	1	22,	29	0	NONE	0.333333	0
NM_197959	-	i1	8467	chr11	102781231	102781245	1	1,	15	0	NONE	0.02	0
NM_144514	-	i2	56353	chr11	22843473	22843560	1	1,	88	0	NONE	0.02	16.8265
NM_011412	+	i4	273314	chr11	35095615	35095652	1	1,	38	0	NONE	0.0277778	0
NM_001099633	-	i36	11532	chr11	65821333	65821374	1	1,	42	0	NONE	0.02	0
NM_029004	+	i1	55066	chr11	49759542	49759749	1	1,	208	0	NONE	0.0222222	0.710963
NM_153144	-	i2	7558	chr11	84676796	84677009	1	1,	214	0	NONE	0.0222222	0.06
NM_030207	-	i4	6557	chr11	3085537	3085569	1	1,	33	0	NONE	0.02	0
NM_172496	-	i8	2485	chr11	12207211	12207238	1	3,	28	0	NONE	0.0441176	0
NM_013716	+	i4	2771	chr11	55303900	55304230	1	1,	331	0	NONE	0.0227273	0
NM_001159492	-	i5	6496	chr11	102367194	102367366	1	1,	173	0	NONE	0.0555556	0
NM_177059	+	i3	185538	chr11	52729570	52729594	1	1,	25	0	NONE	0.0227273	0
NM_001045536	+	i13	1062	chr11	72665051	72665078	1	1,	28	0	NONE	0.0204082	0
NM_026280	-	i1	11486	chr11	116685813	116686219	1	1,	407	0	NONE	0.030303	0
NM_009171	-	i9	2686	chr11	60604500	60604661	1	1,	162	0	NONE	0.02	0.0673077
NM_019816	-	i5	36492	chr11	84311080	84311117	1	1,	38	0	NONE	0.0344828	0
NM_008070	+	i9	28758	chr11	42418059	42418098	1	1,	40	0	NONE	0.02	0.0208333
NM_008850	+	i3	5060	chr11	75413144	75413267	1	1,	124	0	NONE	0.02	0
NM_177059	+	i3	185538	chr11	52799297	52799334	1	1,	38	0	NONE	0.02	0.294118
NM_027421	-	i23	1843	chr11	86028101	86028274	1	1,	174	0	NONE	0.02	0
NM_021540	+	i8	5209	chr11	49914331	49914370	1	1,	40	0	NONE	0.025641	0
NM_138681	+	i24	217790	chr11	85479685	85479699	1	1,	15	0	NONE	0.02	0
NM_001100394	-	i1	16863	chr11	30361486	30361840	1	1,	355	0	NONE	0.0238095	0.0204082
NM_007416	-	i1	58680	chr11	43639556	43639588	1	1,	33	0	NONE	0.0263158	1.02632
NM_007879	-	i8	1794	chr11	3151249	3151382	1	1,	134	0	NONE	0.0232558	0
NM_178664	-	i12	1782	chr11	121480096	121480118	1	1,	23	0	NONE	0.0232558	0
NM_007384	-	i1	180143	chr11	80903886	80903922	2	9,2,	37	0	NONE	0.1875	0.0661157
NM_009297	-	i1	11864	chr11	78051721	78051748	1	1,	28	0	NONE	0.02	0
NM_011032	-	i2	3213	chr11	120430516	120430804	1	1,	289	0	NONE	0.0222222	0
NM_019431	-	i1	52240	chr11	107609170	107609202	1	1,	33	0	NONE	0.0232558	0.0430108
NM_010898	-	i4	7756	chr11	4709241	4709510	1	1,	270	0	NONE	0.02	0.173502
NM_025740	-	i3	9586	chr11	29137292	29137384	1	1,	93	0	NONE	0.02	0.08
NM_001032378	-	i13	24386	chr11	106525704	106525762	1	1,	59	0	NONE	0.02	0
NM_009260	-	i1	38278	chr11	30089218	30089628	2	1,1,	411	0	NONE	0.0227273	0.02
NM_138681	+	i21	17610	chr11	85380487	85380837	1	1,	351	0	NONE	0.025	0
NM_144795	-	i7	2965	chr11	120499479	120499669	1	1,	191	0	NONE	0.02	0.308411
NM_025535	+	i1	13695	chr11	51587023	51587046	1	1,	24	0	NONE	0.0204082	0
NM_138681	+	i21	17610	chr11	85376221	85376490	1	1,	270	0	NONE	0.0277778	0
NM_001163521	+	i2	2306	chr11	29455467	29455487	1	1,	21	0	NONE	0.0416667	0
NM_133208	-	i4	9420	chr11	62532298	62532375	1	2,	78	0	NONE	0.0289855	4.76667
NM_023913	-	i3	2102	chr11	106297660	106297861	1	2,	202	0	NONE	0.02	0
NM_031386	+	i3	10181	chr11	87294325	87294401	1	1,	77	0	NONE	0.02	0
NM_175003	-	i10	6420	chr11	64849631	64849650	1	1,	20	0	NONE	0.0232558	0
NM_008850	+	i6	6936	chr11	75429111	75429180	1	1,	70	0	NONE	0.0227273	0
NM_010345	-	i1	49517	chr11	11915273	11915290	1	1,	18	0	NONE	0.02	0
NM_197987	+	i23	1704	chr11	87030565	87030668	2	1,2,	104	0	NONE	0.04	0
NM_134011	-	i1	751	chr11	6525292	6525617	1	1,	326	0	NONE	0.02	0.53022
NM_001029934	-	i31	3694	chr11	84803943	84804284	1	1,	342	0	NONE	0.0217391	0
NM_019816	-	i5	36492	chr11	84289226	84289489	1	1,	264	0	NONE	0.0232558	0.0405405
NM_027963	-	i11	3317	chr11	67743873	67743900	1	1,	28	0	NONE	0.02	0
NM_009297	-	i1	11864	chr11	78051713	78051748	1	1,	36	0	NONE	0.02	0.02
NM_020492	-	i8	5818	chr11	55333326	55333479	1	1,	154	0	NONE	0.02	0
NM_172258	-	i9	3775	chr11	54940280	54940336	1	1,	57	0	NONE	0.0243902	0
NM_001045520	+	i1	31517	chr11	45677165	45677428	1	1,	264	0	NONE	0.02	0
NR_003517	+	i1	1663	chr11	3025396	3025521	1	1,	126	0	NONE	0.0204082	0.02
NM_001029856	+	i14	4658	chr11	79929373	79929473	1	1,	101	0	NONE	0.02	0
NM_001163521	+	i8	5244	chr11	29464041	29464270	1	1,	230	0	NONE	0.02	0
NM_013881	-	i25	1782	chr11	61594367	61594509	1	1,	143	0	NONE	0.025	0.02
NM_009171	-	i9	2686	chr11	60604500	60604656	1	1,	157	0	NONE	0.02	0.0673077
NM_001199204	+	i3	6901	chr11	93898465	93898493	1	1,	29	0	NONE	0.02	0
NM_026551	-	i1	16693	chr11	102873774	102874171	1	1,	398	0	NONE	0.02	0
NM_001081566	+	i1	16944	chr11	68324831	68324846	1	1,	16	0	NONE	0.025	0
NM_133208	-	i4	9420	chr11	62532314	62532377	1	1,	64	0	NONE	0.010101	3.73881
NM_181411	-	i8	6266	chr11	20587308	20587324	1	1,	17	0	NONE	0.025641	0
NR_033332	-	i1	9002	chr11	53663841	53663949	1	1,	109	0	NONE	0.0227273	0
NM_001029934	-	i15	2561	chr11	84852467	84852575	1	1,	109	0	NONE	0.0243902	0.476923
NM_008850	+	i3	5060	chr11	75413146	75413267	1	1,	122	0	NONE	0.02	0
NM_133208	-	i4	9420	chr11	62532270	62532347	1	1,	78	0	NONE	0.02	7.65833
NM_001163521	+	i2	2306	chr11	29455660	29455680	1	3,	21	0	NONE	0.0408163	0
NM_030207	-	i3	1103	chr11	3086325	3086573	1	2,	249	0	NONE	0.0277778	0
NM_030207	-	i7	4908	chr11	3066235	3066250	1	1,	16	0	NONE	0.0377358	0
NM_008070	+	i4	64547	chr11	42246410	42246721	1	1,	312	0	NONE	0.0243902	0
NM_001002004	+	i31	716	chr11	78099805	78099824	1	2,	20	0	NONE	0.0444444	0
NR_027973	-	i1	223678	chr11	26071439	26071522	1	1,	84	0	NONE	0.02	0
NM_144514	-	i2	56353	chr11	22843473	22843540	3	1,2,1,	68	0	NONE	0.04	16.8265
NM_178309	-	i16	30797	chr11	85901181	85901402	1	1,	222	0	NONE	0.0222222	0
NM_001081250	+	i14	2254	chr11	67156435	67156477	1	1,	43	0	NONE	0.025641	0
NM_025818	+	i2	3498	chr11	72865111	72865384	1	1,	274	0	NONE	0.02	0
NM_001081330	-	i12	13817	chr11	69326396	69326862	1	1,	467	0	NONE	0.0263158	0.0961538
NM_030207	-	i7	4908	chr11	3066242	3066260	2	1,1,	19	0	NONE	0.02	0
NM_009764	-	i11	4989	chr11	101382594	101382982	1	1,	389	0	NONE	0.02	0
NM_027258	-	i2	33815	chr11	116237928	116238089	1	1,	162	0	NONE	0.02	0
NM_001199204	+	i3	6901	chr11	93898468	93898493	1	1,	26	0	NONE	0.0222222	0
NM_027745	-	i18	33476	chr11	120698499	120698818	1	1,	320	0	NONE	0.0384615	0
NM_001034874	-	i2	277659	chr11	66198344	66198398	1	1,	55	0	NONE	0.0434783	0
NM_144514	-	i2	56353	chr11	22843496	22843527	1	2,	32	0	NONE	0.0408163	0.226667
NM_011856	-	i13	28148	chr11	35919270	35919477	1	1,	208	0	NONE	0.0243902	0.195652
NM_001081385	+	i11	84440	chrX	117917830	117917896	1	1,	67	0	NONE	0.0222222	0
NM_011077	-	i6	8679	chrX	153796174	153796593	1	1,	420	0	NONE	0.0294118	0
NM_173783	-	i3	397650	chrX	89630761	89716305	1	1,	85545	0	NONE	0.02	0.326367
NM_007868	+	i42	9511	chrX	81202351	81202608	1	1,	258	0	NONE	0.0204082	0.25
NM_008067	-	i6	16493	chrX	69711515	69711531	1	1,	17	0	NONE	0.02	0
NM_007868	+	i44	249539	chrX	81514845	81515247	1	1,	403	0	NONE	0.0232558	0
NM_001024624	-	i10	6490	chrX	157278714	157279170	1	8,	457	0	NONE	0.205128	0
NM_026134	+	i1	2869	chrX	108306506	108306804	1	1,	299	0	NONE	0.0212766	0
NM_007868	+	i48	52160	chrX	81650911	81651005	1	3,	95	0	NONE	0.142857	0
NM_019397	-	i11	3342	chrX	162963007	162963119	1	1,	113	0	NONE	0.0416667	0
NM_001033795	+	i2	410641	chrX	141248863	141260169	1	1,	11307	0	NONE	0.0208333	0.096875
NM_001172148	-	i6	64330	chrX	136448278	136450143	1	1,	1866	0	NONE	0.02	0
NM_030688	+	i5	268330	chrX	134903802	134904670	1	3,	869	0	NONE	0.06	0
NM_009707	+	i1	423386	chrX	165541888	165542356	1	1,	469	0	NONE	0.0204082	0
NM_173414	+	i1	47236	chrX	8778860	8779147	1	1,	288	0	NONE	0.02	0
NM_001034907	+	i1	29758	chrX	92927117	92927132	1	48,	16	0	NONE	0.9	0
NM_021463	+	i1	8367	chrX	136997779	136998154	1	1,	376	0	NONE	0.0243902	0.32967
NM_172441	-	i2	21976	chrX	149118451	149118579	1	1,	129	0	NONE	0.0204082	0
NM_001037863	-	i1	82249	chrX	57627746	57627970	1	1,	225	0	NONE	0.02	0.02
NM_007868	+	i53	23324	chrX	81837881	81838351	1	1,	471	0	NONE	0.027027	0
NM_021463	+	i1	8367	chrX	136997783	136998154	1	1,	372	0	NONE	0.0222222	0.32967
NM_025932	-	i4	5676	chrX	159312543	159312861	1	1,	319	0	NONE	0.0227273	0
NM_027382	-	i7	22405	chrX	99612093	99612261	1	1,	169	0	NONE	0.02	0
NM_173783	-	i3	397650	chrX	89714916	89715102	1	1,	187	0	NONE	0.025641	0
NM_173783	-	i3	397650	chrX	89418438	89422670	1	1,	4233	0	NONE	0.0243902	0
NM_001160403	-	i1	224740	chrX	85211596	85211659	1	1,	64	0	NONE	0.02	0.0397351
NM_007868	+	i55	126355	chrX	81894539	81894555	1	1,	17	0	NONE	0.0204082	3.95522
NM_007977	-	i1	11266	chrX	72615408	72615460	1	15,	53	0	NONE	0.3	0
NM_013680	-	i5	41168	chrX	20478036	20478406	1	1,	371	0	NONE	0.02	0
NM_001142570	+	i1	257312	chrX	110509485	110509825	1	1,	341	0	NONE	0.02	0
NM_001024624	-	i3	47883	chrX	157317958	157318395	1	1,	438	0	NONE	0.0208333	0.0377358
NM_007868	+	i45	37671	chrX	81531351	81531598	1	1,	248	0	NONE	0.0222222	0
NM_011855	-	i2	92740	chrX	40450615	40450800	1	1,	186	0	NONE	0.025641	0
NM_021463	+	i1	8367	chrX	136997787	136998173	1	1,	387	0	NONE	0.0227273	0.32967
NM_009806	-	i1	59958	chrX	13402342	13402523	1	1,	182	0	NONE	0.0204082	0
NM_007868	+	i53	23324	chrX	81824587	81824999	1	1,	413	0	NONE	0.0212766	0
NM_173780	+	i2	61920	chrX	149777591	149777787	1	1,	197	0	NONE	0.02	0.133333
NM_001034864	+	i1	13478	chrX	23471885	23471904	1	1,	20	0	NONE	0.0222222	0
NM_007868	+	i55	126355	chrX	81995994	81996024	1	1,	31	0	NONE	0.0285714	0
NM_173415	+	i2	17716	chrX	13057985	13058214	1	1,	230	0	NONE	0.0232558	0
NM_173415	+	i2	17716	chrX	13057529	13057744	1	1,	216	0	NONE	0.02	1.43939
NM_015819	-	i1	289528	chrX	48743827	48744250	1	1,	424	0	NONE	0.02	0
NM_007868	+	i53	23324	chrX	81829646	81829867	1	1,	222	0	NONE	0.037037	0
NM_007868	+	i2	209572	chrX	80449961	80450400	1	1,	440	0	NONE	0.0232558	0
NM_001037863	-	i19	2823	chrX	57521428	57522426	1	1,	999	0	NONE	0.02	0
NM_001110311	-	i4	111338	chrX	98384086	98385222	1	6,	1137	0	NONE	0.0983607	0.113924
[truncated: 500 more rows]
