# Supplementary material for: Subcellular RNA Sequencing Reveals Broad Presence of Cytoplasmic Intron-Sequence Retaining Transcripts in Mouse and Rat Neurons
Source: PLoS One. 2013 Oct 3;8(10):e76194. doi: 10.1371/journal.pone.0076194 (PMC3789819; doi:10.1371/journal.pone.0076194)
Supplement: Table S4 — Experimentally validated intron-intron splice junctions. (XLS) [file pone.0076194.s003.xls]

## Sheet: Sheet1
Sample	Result	Refseq	Strand	Intron	Intron Length	Chr	Junction Start	Junction Stop	#samples	#reads in each sample	Spliced Length	Expected gel size if splicing using primers surrounding the junction	Expected gel size if splicing using junction spanning primer (where applicable)	#ID elements	ID elements	Coverage for the Junction (reads/50 bp)	Coverage not supporting the junction (#reads/50 bp)
Dendrite	Genomic deletion	NM_001106758	-	i3	2578	chr6	135600526	135600652	2	13,17,	127	109		1	135600537,135600634,ID_Rn1|SINE|ID,+,chr6;	0.239437	0
Dendrite	Minor product detected using junction-spanning primer	NM_017216	+	i9	2463	chr6	8418265	8418481	2	6,6,	217	79	230	0	NONE	0.125	0.330855
Dendrite	Genomic deletion	NM_001047925	+	i2	5534	chr13	46524999	46527249	6	1,1,2,6,11,14,	2251	108		3	46526727,46526804,ID4|SINE|ID,+,chr13;46526977,46527073,ID_Rn2|SINE|ID,+,chr13;46525536,46525620,ID4|SINE|ID,-,chr13;	0.229508	0.979798
Dendrite	Minor product detected using junction-spanning primer	NM_001108997	-	i14	5274	chr8	20948378	20948514	1	2,	137	57	80	0	NONE	0.04	0.0612245
Dendrite/Soma	Splicing observed	NM_001047860	-	i4	16105	chr3	158216460	158216714	6	857,521,313,274,547,569,	255	138		0	NONE	8.19444	0.0208333
Soma	Minor product detected using junction-spanning primer	NM_001100548	-	i8	1476	chr8	113010498	113010602	1	1,	105	116	160	1	113010500,113010596,ID_Rn1|SINE|ID,-,chr8;	0.02	0.026087
Soma	Minor product detected using junction-spanning primer	NM_001107789	+	i8	2723	chr3	143043121	143043249	2	38,21,	129	82	213	1	143043128,143043209,ID_Rn1|SINE|ID,+,chr3;	0.584615	0
