# Supplementary material for: Subcellular RNA Sequencing Reveals Broad Presence of Cytoplasmic Intron-Sequence Retaining Transcripts in Mouse and Rat Neurons
Source: PLoS One. 2013 Oct 3;8(10):e76194. doi: 10.1371/journal.pone.0076194 (PMC3789819; doi:10.1371/journal.pone.0076194)
Supplement: Table S5 — Gene ontology analysis results. (XLSX) [file pone.0076194.s004.xlsx]

## Sheet: Rat Dendrites
Category	Term	Count	%	P value	Genes	Benjamini
Annotation Cluster 1	Enrichment Score: 6.403982417032332
GOTERM_MF_FAT	GO:0000166~nucleotide binding	123	17.8779	1.25463e-09	KIFC2, ADCY4, SEPT2, IDE, EIF5B, RBM5, CASK, CCT3, HIBADH, MTHFD1L, CSNK2A2, ACTG2, TOP1, MAP3K4, WNK4, AAK1, DYNC2H1, RALB, TLK2, ACIN1, MAP2K5, NMNAT2, RET, OPA1, ROCK1, CRKRS, WNK1, SCYL3, CLPX, BOLL, NME2, NNT, NME1, PDE5A, PI4K2A, RAB10, SMARCA2, SMARCA4, KIF26B, ME1, IFIH1, GNE, GNAI1, HADHB, IRAK3, PTK2, UBE2D2, SRR, HSPE1, RPS24, HNRNPAB, HCN1, KIF3A, RAB8B, TAOK1, MYO1E, CUGBP1, CUGBP2, …	9.10858e-07
GOTERM_MF_FAT	GO:0032555~purine ribonucleotide binding	103	14.9709	3.59079e-09	KIFC2, ADCY4, SEPT2, IDE, EIF5B, CASK, CCT3, MTHFD1L, CSNK2A2, ACTG2, TOP1, MAP3K4, AAK1, WNK4, DYNC2H1, RALB, TLK2, MAP2K5, NMNAT2, RET, OPA1, ROCK1, CRKRS, WNK1, SCYL3, CLPX, NME2, NME1, PDE5A, PI4K2A, RAB10, SMARCA2, SMARCA4, KIF26B, IFIH1, GNE, GNAI1, IRAK3, PTK2, UBE2D2, SRR, HSPE1, HCN1, RAB8B, KIF3A, TAOK1, MYO1E, ATAD2, DOCK8, ABCB7, EPHA7, DYRK1A, CDC42BPA, DHX40, GK, KIF23, ATL1, UBE2G1…	1.30346e-06
GOTERM_MF_FAT	GO:0032553~ribonucleotide binding	103	14.9709	3.81028e-09	KIFC2, ADCY4, SEPT2, IDE, EIF5B, CASK, CCT3, MTHFD1L, CSNK2A2, ACTG2, TOP1, MAP3K4, AAK1, WNK4, DYNC2H1, RALB, TLK2, MAP2K5, NMNAT2, RET, OPA1, ROCK1, CRKRS, WNK1, SCYL3, CLPX, NME2, NME1, PDE5A, PI4K2A, RAB10, SMARCA2, SMARCA4, KIF26B, IFIH1, GNE, GNAI1, IRAK3, PTK2, UBE2D2, SRR, HSPE1, HCN1, RAB8B, KIF3A, TAOK1, MYO1E, ATAD2, DOCK8, ABCB7, EPHA7, DYRK1A, CDC42BPA, DHX40, GK, KIF23, ATL1, UBE2G1…	9.22088e-07
GOTERM_MF_FAT	GO:0017076~purine nucleotide binding	106	15.407	5.74306e-09	KIFC2, ADCY4, SEPT2, IDE, EIF5B, CASK, CCT3, MTHFD1L, CSNK2A2, ACTG2, TOP1, MAP3K4, AAK1, WNK4, DYNC2H1, RALB, TLK2, MAP2K5, NMNAT2, RET, OPA1, ROCK1, CRKRS, WNK1, SCYL3, CLPX, NME2, NME1, PDE5A, PI4K2A, RAB10, SMARCA2, SMARCA4, KIF26B, IFIH1, GNE, GNAI1, IRAK3, PTK2, UBE2D2, SRR, HSPE1, HCN1, RAB8B, KIF3A, TAOK1, MYO1E, ATAD2, DOCK8, ABCB7, EPHA7, DYRK1A, CDC42BPA, DHX40, GK, ACAD11, KIF23, ATL1…	1.04237e-06
SP_PIR_KEYWORDS	nucleotide-binding	82	11.9186	5.03087e-08	KIFC2, ADCY4, SEPT2, ATL1, UBE2G1, ATL3, IDE, EIF5B, CASK, CCT3, CSNK2A2, ACTR3, CDC42, TOP1, ACTG2, PDPK1, NUBP1, AAK1, WNK4, DYNC2H1, RALB, RAB6A, TLK2, IP6K1, RTEL1, MAP2K5, NMNAT2, RET, OPA1, ROCK1, PFKP, CRKRS, WNK1, PRKCI, PDE10A, UBE2B, CLPX, NME2, GNAQ, NME1, ADK, HIPK3, RRAS2, EIF4A1, PDE5A, PI4K2A, PKLR, RAB5A, RAB10, MAP3K12, SMARCA4, TF, GNE, GNAI1, CAMK2G, PTK2, UBE2D2, DGKB, TAP1, A…	9.15615e-06
GOTERM_MF_FAT	GO:0032559~adenyl ribonucleotide binding	83	12.064	3.41283e-07	KIF23, KIFC2, ADCY4, UBE2G1, IDE, CASK, CCT3, MTHFD1L, ACTR3, CSNK2A2, TOP1, ACTG2, PDPK1, MAP3K4, NUBP1, WNK4, AAK1, DYNC2H1, TLK2, IP6K1, RTEL1, MAP2K5, NMNAT2, RET, ROCK1, PFKP, WNK1, PRKCI, CRKRS, PDE10A, DGUOK, SCYL3, KIF16B, UBE2B, CLPX, NME2, MAST2, NME1, ADK, HIPK3, EIF4A1, PI4K2A, PKLR, RAB10, SMARCA2, MAP3K12, KIF26B, SMARCA4, IFIH1, GNE, CAMK2G, IRAK3, PTK2, UBE2D2, DGKB, FIGN, PDE1C, …	4.95531e-05
GOTERM_MF_FAT	GO:0030554~adenyl nucleotide binding	86	12.5	5.18106e-07	KIF23, KIFC2, ADCY4, UBE2G1, IDE, CASK, CCT3, MTHFD1L, ACTR3, CSNK2A2, TOP1, ACTG2, PDPK1, MAP3K4, NUBP1, WNK4, AAK1, DYNC2H1, TLK2, IP6K1, RTEL1, MAP2K5, NMNAT2, RET, ROCK1, PFKP, WNK1, PRKCI, CRKRS, PDE10A, DGUOK, SCYL3, KIF16B, UBE2B, CLPX, NME2, MAST2, NME1, SQLE, ADK, HIPK3, EIF4A1, PI4K2A, PKLR, RAB10, SMARCA2, MAP3K12, KIF26B, SMARCA4, IFIH1, GNE, CAMK2G, IRAK3, PTK2, UBE2D2, DGKB, FIGN, P…	6.26889e-05
GOTERM_MF_FAT	GO:0001883~purine nucleoside binding	87	12.6453	5.56269e-07	KIF23, KIFC2, ADCY4, UBE2G1, IDE, CASK, CCT3, MTHFD1L, ACTR3, CSNK2A2, TOP1, ACTG2, PDPK1, MAP3K4, NUBP1, WNK4, AAK1, DYNC2H1, TLK2, IP6K1, RTEL1, MAP2K5, NMNAT2, RET, ROCK1, PFKP, WNK1, PRKCI, CRKRS, PDE10A, DGUOK, SCYL3, KIF16B, UBE2B, CLPX, NME2, MAST2, NME1, SQLE, ADK, HIPK3, EIF4A1, PDE5A, PI4K2A, PKLR, RAB10, SMARCA2, MAP3K12, KIF26B, SMARCA4, IFIH1, GNE, CAMK2G, IRAK3, PTK2, UBE2D2, DGKB, …	5.76913e-05
GOTERM_MF_FAT	GO:0001882~nucleoside binding	87	12.6453	7.92659e-07	KIF23, KIFC2, ADCY4, UBE2G1, IDE, CASK, CCT3, MTHFD1L, ACTR3, CSNK2A2, TOP1, ACTG2, PDPK1, MAP3K4, NUBP1, WNK4, AAK1, DYNC2H1, TLK2, IP6K1, RTEL1, MAP2K5, NMNAT2, RET, ROCK1, PFKP, WNK1, PRKCI, CRKRS, PDE10A, DGUOK, SCYL3, KIF16B, UBE2B, CLPX, NME2, MAST2, NME1, SQLE, ADK, HIPK3, EIF4A1, PDE5A, PI4K2A, PKLR, RAB10, SMARCA2, MAP3K12, KIF26B, SMARCA4, IFIH1, GNE, CAMK2G, IRAK3, PTK2, UBE2D2, DGKB, …	7.19312e-05
GOTERM_MF_FAT	GO:0005524~ATP binding	80	11.6279	1.18219e-06	KIF23, KIFC2, ADCY4, UBE2G1, IDE, CASK, CCT3, MTHFD1L, CSNK2A2, ACTR3, TOP1, ACTG2, PDPK1, MAP3K4, NUBP1, AAK1, WNK4, DYNC2H1, TLK2, IP6K1, RTEL1, MAP2K5, NMNAT2, RET, ROCK1, PFKP, WNK1, PRKCI, CRKRS, DGUOK, SCYL3, KIF16B, UBE2B, CLPX, NME2, MAST2, NME1, ADK, HIPK3, EIF4A1, PI4K2A, PKLR, RAB10, SMARCA2, MAP3K12, KIF26B, SMARCA4, IFIH1, GNE, CAMK2G, IRAK3, PTK2, UBE2D2, DGKB, FIGN, TAP1, SRR, HSPE…	9.53591e-05
SP_PIR_KEYWORDS	atp-binding	61	8.86628	6.46868e-06	KIFC2, ADCY4, UBE2G1, IDE, CASK, CCT3, CSNK2A2, ACTR3, ACTG2, TOP1, PDPK1, NUBP1, AAK1, WNK4, DYNC2H1, TLK2, IP6K1, RTEL1, MAP2K5, NMNAT2, RET, ROCK1, CRKRS, WNK1, PRKCI, PFKP, UBE2B, CLPX, NME2, NME1, HIPK3, ADK, EIF4A1, PKLR, PI4K2A, MAP3K12, SMARCA4, GNE, CAMK2G, PTK2, UBE2D2, DGKB, TAP1, ACSL6, KIF3A, TAOK1, MYO1E, ABCB7, EPHA7, ICK, RPS6KA2, MAPK14, ARAF, DYRK1A, CDC42BPA, DHX40, GK, APAF1, …	0.000392357
SP_PIR_KEYWORDS	kinase	37	5.37791	0.000421877	GNE, CAMK2G, AKAP13, CASK, CSNK2A2, IRAK3, PDPK1, PTK2, DGKB, WNK4, AAK1, IP6K1, MAP2K5, RET, ROCK1, TAOK1, CINP, CRKRS, PRKCI, PFKP, WNK1, PI4KA, EPHA7, ICK, NME2, RPS6KA2, NME1, ADK, MAPK14, HIPK3, PKLR, ARAF, PI4K2A, DYRK1A, CDC42BPA, GK, MAP3K12	0.0190163
Annotation Cluster 2	Enrichment Score: 6.125463242617034
GOTERM_CC_FAT	GO:0000267~cell fraction	74	10.7558	2.98543e-08	ADCY4, SEPT2, CADM1, ATL1, CASK, L1CAM, LNPEP, TPP2, GRIN2D, AADACL1, RAB6A, ITCH, PLCB1, FNDC3A, USP14, DLG1, PTPRF, FLOT1, PFKP, WNK1, PDE10A, TNKS2, GNAQ, SQLE, NME1, BACE1, PI4K2A, PKLR, RAB5A, USO1, RAB10, SMARCA4, ME1, PPFIA2, CYP51, YWHAZ, ATG12, GNAI1, ABI1, PEX5L, ITGB1, ECE1, DGKB, TAP1, SRR, TNKS, PAFAH1B1, INPP5D, TRAF6, SDF4, ACSL6, PLEC, CYP2G1, RAB2A, RAB8B, SLC12A2, DLGAP3, HTT, C…	1.27179e-05
GOTERM_CC_FAT	GO:0005626~insoluble fraction	58	8.43023	1.23805e-06	ADCY4, SEPT2, CADM1, ATL1, CASK, L1CAM, LNPEP, GRIN2D, AADACL1, ITCH, RAB6A, PLCB1, FNDC3A, USP14, DLG1, PTPRF, FLOT1, WNK1, PDE10A, TNKS2, GNAQ, SQLE, NME1, PI4K2A, BACE1, RAB5A, USO1, RAB10, PPFIA2, CYP51, ATG12, GNAI1, ABI1, PEX5L, ITGB1, ECE1, DGKB, TAP1, PAFAH1B1, TNKS, TRAF6, ACSL6, PLEC, RAB2A, CYP2G1, RAB8B, SLC12A2, DLGAP3, SCD, LMNA, BIRC6, GRIA3, LIN7A, NEDD4, ARAF, DPM1, CYFIP1, MGST1	0.000175788
GOTERM_CC_FAT	GO:0005624~membrane fraction	53	7.70349	1.13727e-05	ADCY4, SEPT2, CADM1, ATL1, CASK, L1CAM, LNPEP, GRIN2D, AADACL1, ITCH, PLCB1, FNDC3A, USP14, DLG1, PTPRF, FLOT1, WNK1, PDE10A, TNKS2, GNAQ, SQLE, NME1, PI4K2A, BACE1, USO1, RAB5A, RAB10, PPFIA2, CYP51, ATG12, GNAI1, ABI1, PEX5L, ITGB1, ECE1, DGKB, TAP1, PAFAH1B1, TNKS, TRAF6, ACSL6, RAB2A, CYP2G1, SLC12A2, DLGAP3, SCD, BIRC6, GRIA3, LIN7A, NEDD4, DPM1, CYFIP1, MGST1	0.000807142
Annotation Cluster 3	Enrichment Score: 5.024724181888584
GOTERM_BP_FAT	GO:0030030~cell projection organization	38	5.52326	4.01045e-08	NRP2, DCC, ENAH, SEPT2, ATL1, ABI2, RGD1311558, L1CAM, ITGB1, TPM1, SDC2, CDC42, PTK2, CD44, ATXN10, DYNC2H1, PAFAH1B1, SEMA3A, DNM3, PRRXL1, PTPRM, KIF3A, ROCK1, PTPRZ1, TBCE, NTNG1, DPYSL3, UBE2B, NCKAP1, NCAM2, NCK2, EPHA7, NEDD4, CYFIP1, VCAN, RELN, CIT, FEZ1	0.000101339
GOTERM_BP_FAT	GO:0032989~cellular component morphogenesis	37	5.37791	3.3836e-07	NRP2, DCC, ENAH, PARD3, ATL1, RGD1311558, L1CAM, ITGB1, SDC2, CUL3, CDC42, PTK2, DYNC2H1, PAFAH1B1, CLASP2, SEMA3A, HNRNPAB, PRRXL1, PTPRM, KIF3A, SSBP1, PTPRZ1, TBCE, PRKCI, NTNG1, DPYSL3, UBE2B, NCAM2, EPHA7, MAPK14, CYFIP1, MAP7, VCAN, RELN, LAMC1, PMP22, FEZ1	0.000284972
GOTERM_BP_FAT	GO:0048666~neuron development	35	5.08721	4.22713e-07	DCC, NRP2, ENAH, SEPT2, ATL1, ABI2, RGD1311558, L1CAM, ITGB1, SDC2, PTK2, CD44, ATXN10, PAFAH1B1, SEMA3A, PRRXL1, RET, PTPRM, HTT, PTPRZ1, NLGN1, NTNG1, TBCE, PRKCI, DPYSL3, FIG4, NCAM2, EPHA7, GNAQ, NEDD4, CYFIP1, VCAN, RELN, CIT, FEZ1	0.000267013
GOTERM_BP_FAT	GO:0000902~cell morphogenesis	34	4.94186	7.78861e-07	DCC, NRP2, ENAH, PARD3, ATL1, RGD1311558, L1CAM, ITGB1, SDC2, CUL3, CDC42, PTK2, DYNC2H1, PAFAH1B1, CLASP2, SEMA3A, HNRNPAB, PRRXL1, PTPRM, KIF3A, PTPRZ1, NTNG1, TBCE, PRKCI, DPYSL3, NCAM2, EPHA7, MAPK14, CYFIP1, MAP7, VCAN, RELN, LAMC1, FEZ1	0.000393559
GOTERM_BP_FAT	GO:0031175~neuron projection development	29	4.21512	1.85133e-06	DCC, NRP2, ENAH, SEPT2, ATL1, ABI2, RGD1311558, L1CAM, ITGB1, SDC2, PTK2, CD44, ATXN10, PAFAH1B1, SEMA3A, PRRXL1, PTPRM, PTPRZ1, NTNG1, TBCE, DPYSL3, NCAM2, EPHA7, NEDD4, CYFIP1, VCAN, RELN, CIT, FEZ1	0.000779414
GOTERM_BP_FAT	GO:0030182~neuron differentiation	39	5.6686	5.08334e-06	DCC, NRP2, ENAH, SEPT2, AGTPBP1, ATL1, ABI2, RGD1311558, L1CAM, ITGB1, SDC2, CDC42, PTK2, CD44, ATXN10, PAFAH1B1, SEMA3A, DFNA5, PRRXL1, RET, PTPRM, HTT, PTPRZ1, NLGN1, NTNG1, TBCE, PRKCI, DPYSL3, FIG4, NCAM2, EPHA7, HDAC1, GNAQ, NEDD4, CYFIP1, VCAN, RELN, CIT, FEZ1	0.00183341
GOTERM_BP_FAT	GO:0032990~cell part morphogenesis	26	3.77907	8.99049e-06	DCC, NRP2, ENAH, ATL1, RGD1311558, L1CAM, ITGB1, SDC2, PTK2, DYNC2H1, PAFAH1B1, SEMA3A, PRRXL1, PTPRM, KIF3A, SSBP1, PTPRZ1, NTNG1, TBCE, DPYSL3, NCAM2, EPHA7, CYFIP1, VCAN, RELN, FEZ1	0.00283585
GOTERM_BP_FAT	GO:0048858~cell projection morphogenesis	25	3.63372	1.35013e-05	DCC, NRP2, ENAH, ATL1, RGD1311558, L1CAM, ITGB1, SDC2, PTK2, DYNC2H1, PAFAH1B1, SEMA3A, PRRXL1, PTPRM, KIF3A, PTPRZ1, NTNG1, TBCE, DPYSL3, NCAM2, EPHA7, CYFIP1, VCAN, RELN, FEZ1	0.00340598
GOTERM_BP_FAT	GO:0000904~cell morphogenesis involved in differentiation	25	3.63372	1.77881e-05	DCC, NRP2, ENAH, ATL1, RGD1311558, L1CAM, SDC2, CUL3, PTK2, PAFAH1B1, SEMA3A, HNRNPAB, PRRXL1, PTPRM, PTPRZ1, NTNG1, TBCE, DPYSL3, NCAM2, EPHA7, CYFIP1, RELN, VCAN, LAMC1, FEZ1	0.00407811
GOTERM_BP_FAT	GO:0048812~neuron projection morphogenesis	23	3.34302	2.45522e-05	DCC, NRP2, PRRXL1, ENAH, PTPRM, PTPRZ1, ATL1, NTNG1, TBCE, RGD1311558, DPYSL3, L1CAM, ITGB1, SDC2, NCAM2, PTK2, EPHA7, CYFIP1, RELN, PAFAH1B1, VCAN, SEMA3A, FEZ1	0.00515701
GOTERM_BP_FAT	GO:0007409~axonogenesis	21	3.05233	2.78644e-05	DCC, NRP2, PRRXL1, ENAH, PTPRM, PTPRZ1, ATL1, NTNG1, TBCE, RGD1311558, DPYSL3, L1CAM, NCAM2, PTK2, EPHA7, CYFIP1, RELN, PAFAH1B1, VCAN, SEMA3A, FEZ1	0.00540185
GOTERM_BP_FAT	GO:0048667~cell morphogenesis involved in neuron differentiation	22	3.19767	4.22714e-05	DCC, NRP2, PRRXL1, ENAH, PTPRM, PTPRZ1, ATL1, NTNG1, TBCE, RGD1311558, DPYSL3, L1CAM, SDC2, NCAM2, PTK2, EPHA7, CYFIP1, RELN, PAFAH1B1, VCAN, SEMA3A, FEZ1	0.00665414
Annotation Cluster 4	Enrichment Score: 4.183301049085815
GOTERM_CC_FAT	GO:0031982~vesicle	47	6.8314	3.4309e-05	CALCR, TF, YWHAZ, CADM1, AGFG1, LDLR, SYT4, GNAI1, CAMK2G, NAP1L1, NOSTRIN, CD2AP, ITGB1, RABAC1, LNPEP, CDC42, PDPK1, ECE1, STX12, TRIM9, SEC22B, HRG, ITCH, GOLGA5, FNDC3A, SLC30A7, RAB2A, RGD1310769, RAB8B, KIF3A, HTT, STMN2, FLOT1, PI4KA, ACRV1, GRIA3, DPYSL3, CACNG2, SENP2, NCK2, MIB1, FNBP1, SCFD1, SPINLW1, PI4K2A, BACE1, RAB5A	0.00146052
GOTERM_CC_FAT	GO:0016023~cytoplasmic membrane-bounded vesicle	40	5.81395	7.67129e-05	CALCR, TF, YWHAZ, CADM1, AGFG1, LDLR, SYT4, GNAI1, CAMK2G, NAP1L1, NOSTRIN, ITGB1, CD2AP, RABAC1, LNPEP, CDC42, PDPK1, ECE1, STX12, TRIM9, SEC22B, HRG, GOLGA5, FNDC3A, SLC30A7, RAB2A, RGD1310769, KIF3A, HTT, FLOT1, PI4KA, ACRV1, GRIA3, CACNG2, SENP2, FNBP1, SCFD1, SPINLW1, PI4K2A, RAB5A	0.00296659
GOTERM_CC_FAT	GO:0031410~cytoplasmic vesicle	44	6.39535	7.67414e-05	CALCR, TF, YWHAZ, CADM1, AGFG1, LDLR, SYT4, GNAI1, CAMK2G, NAP1L1, NOSTRIN, ITGB1, CD2AP, RABAC1, LNPEP, CDC42, PDPK1, ECE1, STX12, TRIM9, SEC22B, HRG, ITCH, GOLGA5, FNDC3A, SLC30A7, RAB2A, RGD1310769, RAB8B, KIF3A, HTT, FLOT1, PI4KA, ACRV1, GRIA3, CACNG2, SENP2, MIB1, FNBP1, SCFD1, SPINLW1, PI4K2A, BACE1, RAB5A	0.00272072
GOTERM_CC_FAT	GO:0031988~membrane-bounded vesicle	41	5.9593	9.15144e-05	CALCR, TF, YWHAZ, CADM1, AGFG1, LDLR, SYT4, GNAI1, CAMK2G, NAP1L1, NOSTRIN, ITGB1, CD2AP, RABAC1, LNPEP, CDC42, PDPK1, ECE1, STX12, TRIM9, SEC22B, HRG, GOLGA5, FNDC3A, SLC30A7, RAB2A, RGD1310769, KIF3A, HTT, FLOT1, PI4KA, ACRV1, GRIA3, CACNG2, SENP2, NCK2, FNBP1, SCFD1, SPINLW1, PI4K2A, RAB5A	0.0029945
Annotation Cluster 5	Enrichment Score: 3.138423891444811
GOTERM_BP_FAT	GO:0022610~biological adhesion	36	5.23256	8.77088e-05	NRP2, CADM1, OPCML, NELL1, L1CAM, ITGB1, CD2AP, ITGAM, CDH6, COL9A1, PDPK1, DAB1, CD44, MYBPH, FNDC3A, MLLT4, DLG1, RET, PTPRM, ROCK1, PTPRF, NRXN3, NLGN1, PCDH12, PTPRT, NRXN1, PCDH17, TINAG, NCAM1, NCAM2, LSAMP, VCAN, RELN, LAMC1, PDZD2, UNCX	0.0129536
GOTERM_BP_FAT	GO:0007155~cell adhesion	36	5.23256	8.77088e-05	NRP2, CADM1, OPCML, NELL1, L1CAM, ITGB1, CD2AP, ITGAM, CDH6, COL9A1, PDPK1, DAB1, CD44, MYBPH, FNDC3A, MLLT4, DLG1, RET, PTPRM, ROCK1, PTPRF, NRXN3, NLGN1, PCDH12, PTPRT, NRXN1, PCDH17, TINAG, NCAM1, NCAM2, LSAMP, VCAN, RELN, LAMC1, PDZD2, UNCX	0.0129536
Annotation Cluster 6	Enrichment Score: 2.775376944661116
SP_PIR_KEYWORDS	atp-binding	61	8.86628	6.46868e-06	KIFC2, ADCY4, UBE2G1, IDE, CASK, CCT3, CSNK2A2, ACTR3, ACTG2, TOP1, PDPK1, NUBP1, AAK1, WNK4, DYNC2H1, TLK2, IP6K1, RTEL1, MAP2K5, NMNAT2, RET, ROCK1, CRKRS, WNK1, PRKCI, PFKP, UBE2B, CLPX, NME2, NME1, HIPK3, ADK, EIF4A1, PKLR, PI4K2A, MAP3K12, SMARCA4, GNE, CAMK2G, PTK2, UBE2D2, DGKB, TAP1, ACSL6, KIF3A, TAOK1, MYO1E, ABCB7, EPHA7, ICK, RPS6KA2, MAPK14, ARAF, DYRK1A, CDC42BPA, DHX40, GK, APAF1, …	0.000392357
GOTERM_BP_FAT	GO:0006796~phosphate metabolic process	57	8.28488	3.65725e-05	CASK, PRDX2, CSNK2A2, PDPK1, MAP3K4, AAK1, WNK4, TLK2, IP6K1, ATP5J, MAP2K5, RET, PTPRM, ROCK1, PTPRF, PTPRG, CRKRS, WNK1, PRKCI, PI4KA, PTPRT, DGUOK, SCYL3, SPAG9, NME2, MAST2, BAZ1B, NME1, HIPK3, ATP5C1, RELN, ERC1, MAP3K12, CAMK2G, HUS1, ABI2, IL12RB2, IRAK3, PTK2, PPP1R12A, TNKS, TAF1, PTPN9, PTPRZ1, TAOK1, TRIM24, EPHA7, ICK, RPS6KA3, RPS6KA2, MAPK14, ARAF, DYRK1A, CDC42BPA, GK, CIT, ACAD11	0.00657972
GOTERM_BP_FAT	GO:0006793~phosphorus metabolic process	57	8.28488	3.86908e-05	CASK, PRDX2, CSNK2A2, PDPK1, MAP3K4, AAK1, WNK4, TLK2, IP6K1, ATP5J, MAP2K5, RET, PTPRM, ROCK1, PTPRF, PTPRG, CRKRS, WNK1, PRKCI, PI4KA, PTPRT, DGUOK, SCYL3, SPAG9, NME2, MAST2, BAZ1B, NME1, HIPK3, ATP5C1, RELN, ERC1, MAP3K12, CAMK2G, HUS1, ABI2, IL12RB2, IRAK3, PTK2, PPP1R12A, TNKS, TAF1, PTPN9, PTPRZ1, TAOK1, TRIM24, EPHA7, ICK, RPS6KA3, RPS6KA2, MAPK14, ARAF, DYRK1A, CDC42BPA, GK, CIT, ACAD11	0.00649704
GOTERM_BP_FAT	GO:0016310~phosphorylation	49	7.12209	8.84532e-05	CASK, PRDX2, CSNK2A2, PDPK1, MAP3K4, AAK1, WNK4, TLK2, IP6K1, MAP2K5, ATP5J, RET, ROCK1, CRKRS, PRKCI, WNK1, PI4KA, SCYL3, DGUOK, SPAG9, NME2, MAST2, BAZ1B, NME1, HIPK3, ATP5C1, RELN, ERC1, MAP3K12, CAMK2G, HUS1, ABI2, IL12RB2, IRAK3, PTK2, TNKS, TAF1, TAOK1, TRIM24, RPS6KA3, ICK, EPHA7, RPS6KA2, MAPK14, DYRK1A, ARAF, CDC42BPA, CIT, ACAD11	0.0123416
GOTERM_BP_FAT	GO:0006468~protein amino acid phosphorylation	43	6.25	0.000188917	CAMK2G, HUS1, CASK, ABI2, PRDX2, IL12RB2, CSNK2A2, IRAK3, PTK2, PDPK1, MAP3K4, WNK4, AAK1, TNKS, TLK2, MAP2K5, TAF1, RET, ROCK1, TAOK1, CRKRS, PRKCI, WNK1, DGUOK, SCYL3, TRIM24, SPAG9, EPHA7, ICK, RPS6KA3, MAST2, BAZ1B, RPS6KA2, MAPK14, HIPK3, ARAF, DYRK1A, CDC42BPA, RELN, ERC1, CIT, ACAD11, MAP3K12	0.0248152
SP_PIR_KEYWORDS	kinase	37	5.37791	0.000421877	GNE, CAMK2G, AKAP13, CASK, CSNK2A2, IRAK3, PDPK1, PTK2, DGKB, WNK4, AAK1, IP6K1, MAP2K5, RET, ROCK1, TAOK1, CINP, CRKRS, PRKCI, PFKP, WNK1, PI4KA, EPHA7, ICK, NME2, RPS6KA2, NME1, ADK, MAPK14, HIPK3, PKLR, ARAF, PI4K2A, DYRK1A, CDC42BPA, GK, MAP3K12	0.0190163
GOTERM_MF_FAT	GO:0004672~protein kinase activity	38	5.52326	0.000538021	KCNH1, CAMK2G, HUS1, CASK, CSNK2A2, IRAK3, PDPK1, PTK2, MAP3K4, WNK4, AAK1, TLK2, MAP2K5, TAF1, RET, ROCK1, TAOK1, CRKRS, PRKCI, WNK1, SCYL3, TRIM24, EPHA7, ICK, RPS6KA3, MAST2, BAZ1B, RPS6KA2, MAPK14, HIPK3, ARAF, DYRK1A, CDC42BPA, KCNH8, RELN, ACAD11, CIT, MAP3K12	0.0275219
GOTERM_MF_FAT	GO:0004674~protein serine/threonine kinase activity	29	4.21512	0.000765211	CAMK2G, HUS1, CASK, CSNK2A2, IRAK3, PDPK1, MAP3K4, WNK4, AAK1, TLK2, MAP2K5, TAF1, ROCK1, TAOK1, PRKCI, WNK1, CRKRS, ICK, RPS6KA3, MAST2, RPS6KA2, MAPK14, HIPK3, ARAF, DYRK1A, CDC42BPA, ACAD11, CIT, MAP3K12	0.0341384
Annotation Cluster 7	Enrichment Score: 2.600942070054108
GOTERM_MF_FAT	GO:0043167~ion binding	142	20.6395	0.000342253	ADCY4, GABRB3, SYT4, MASP2, DBF4, NELL1, IDE, RBM5, GRIN2D, NALCN, RPS27A, MAP2K5, SLC4A5, RET, PTPRF, NUDT4, ROCK1, RGD1307890, WNK1, NRD1, STIM1, HNF4G, CDO1, PCLO, CLPX, NME2, NME1, PDE5A, ACAP2, RELN, DNTTIP1, PIAS1, UNC13C, ADD3, ME1, SLC38A4, ZFAND3, PPP2R3A, AGFG1, ZFP259, AMZ2, ADAM3A, IRAK3, RPS27, ZFP451, ECE1, ARG2, SRR, TNKS, TRAF6, SEC23IP, SDF4, DNAJA3, SLC30A7, ZC3H14, HCN1, ZC3H13…	0.0223393
GOTERM_MF_FAT	GO:0046872~metal ion binding	138	20.0581	0.000399871	ADCY4, SYT4, MASP2, DBF4, NELL1, IDE, RBM5, GRIN2D, NALCN, RPS27A, MAP2K5, SLC4A5, RET, NUDT4, ROCK1, RGD1307890, WNK1, NRD1, STIM1, HNF4G, CDO1, PCLO, CLPX, NME2, NME1, PDE5A, ACAP2, RELN, DNTTIP1, PIAS1, UNC13C, ADD3, ME1, SLC38A4, ZFAND3, PPP2R3A, AGFG1, ZFP259, AMZ2, ADAM3A, IRAK3, RPS27, ZFP451, ECE1, ARG2, SRR, TNKS, TRAF6, SEC23IP, SDF4, DNAJA3, SLC30A7, ZC3H14, HCN1, ZC3H13, TRPC3, ZMYM4,…	0.0220881
GOTERM_MF_FAT	GO:0043169~cation binding	138	20.0581	0.000727219	ADCY4, SYT4, MASP2, DBF4, NELL1, IDE, RBM5, GRIN2D, NALCN, RPS27A, MAP2K5, SLC4A5, RET, NUDT4, ROCK1, RGD1307890, WNK1, NRD1, STIM1, HNF4G, CDO1, PCLO, CLPX, NME2, NME1, PDE5A, ACAP2, RELN, DNTTIP1, PIAS1, UNC13C, ADD3, ME1, SLC38A4, ZFAND3, PPP2R3A, AGFG1, ZFP259, AMZ2, ADAM3A, IRAK3, RPS27, ZFP451, ECE1, ARG2, SRR, TNKS, TRAF6, SEC23IP, SDF4, DNAJA3, SLC30A7, ZC3H14, HCN1, ZC3H13, TRPC3, ZMYM4,…	0.0345976
Annotation Cluster 8	Enrichment Score: 2.5438580144464917
GOTERM_CC_FAT	GO:0009925~basal plasma membrane	6	0.872093	0.00210596	ACTR3, TF, SHROOM4, OSCP1, DLG1, PLEC	0.0382947
GOTERM_CC_FAT	GO:0016323~basolateral plasma membrane	17	2.47093	0.00259184	ZFP384, TF, ENAH, SLC12A2, SHROOM4, CADM1, ARHGEF7, CASK, ITGB1, OSCP1, LIN7A, ACTR3, PTK2, CD44, AFAP1, DLG1, PLEC	0.0432587
Annotation Cluster 9	Enrichment Score: 2.474965511582338
GOTERM_CC_FAT	GO:0005856~cytoskeleton	59	8.57558	0.000352745	KIFC2, ENAH, SEPT2, AP1G1, FERMT2, CD2AP, ACTR3, ACTG2, TRIM9, DYNC2H1, STAG2, DLG1, MAP2K5, ROCK1, FLOT1, TBCE, FARP1, TNKS2, MIB1, NME2, MAST2, FAM82B, NME1, ADD3, PARD3, YWHAZ, SHROOM4, GNE, CETN3, ABI1, SEC62, TPM1, PSMB4, PTK2, ARPC2, MYBPH, PAFAH1B1, CLASP2, AFAP1, ARL6IP5, MYOF, DNAJA3, PLEC, DNM3, KIF3A, DLGAP3, MYO1E, LMNA, NLGN1, GRIA3, DPYSL3, MID1, TRAF3IP1, FNBP1, MAPK14, KATNAL1, CI…	0.0093495
Annotation Cluster 10	Enrichment Score: 2.439411876714536
GOTERM_CC_FAT	GO:0031090~organelle membrane	64	9.30233	1.74958e-05	CPT2, LDLR, ATL1, BSCL2, ALG6, WTAP, UQCRQ, SLC25A21, ACTR3, CDC42, NDUFS4, H13, PXMP4, GOLGA5, FNDC3A, ATP5J, DLG1, OPA1, SLC25A4, PIGX, PI4KA, STIM1, HERC2, CACNG2, MAN1A1, KRTCAP2, CLPX, RNF180, NCK2, NNT, SQLE, PI4K2A, RAB5A, USO1, ATP5C1, AKAP6, CYP51, MTDH, GNAI1, CAMK2G, CHCHD3, LETM2, HADHB, MTCH2, SLC25A46, SEC22B, PAFAH1B1, BDH1, ACSL6, NDUFA4, MSTO1, NDUFA9, SCD, LMNA, GRIA3, ABCB7, FI…	0.000931223
GOTERM_CC_FAT	GO:0031967~organelle envelope	39	5.6686	0.000446762	CPT2, MTDH, CHCHD3, LETM2, WTAP, ANKLE2, UQCRQ, HADHB, FANCL, SLC25A21, NDUFS4, MTCH2, SLC25A46, PAFAH1B1, BDH1, ACSL6, ATP5J, NDUFA4, MSTO1, OPA1, SLC25A4, NDUFA9, SCD, LMNA, HERC2, ABCB7, NDUFA1, CLPX, TNKS2, SENP2, NNT, GOLPH3, ATP5C1, AKAP6, NLN, FAF1, GK, UBXN4, MGST1	0.0111354
GOTERM_CC_FAT	GO:0031975~envelope	39	5.6686	0.000518591	CPT2, MTDH, CHCHD3, LETM2, WTAP, ANKLE2, UQCRQ, HADHB, FANCL, SLC25A21, NDUFS4, MTCH2, SLC25A46, PAFAH1B1, BDH1, ACSL6, ATP5J, NDUFA4, MSTO1, OPA1, SLC25A4, NDUFA9, SCD, LMNA, HERC2, ABCB7, NDUFA1, CLPX, TNKS2, SENP2, NNT, GOLPH3, ATP5C1, AKAP6, NLN, FAF1, GK, UBXN4, MGST1	0.011563
Annotation Cluster 11	Enrichment Score: 2.237920668848378
GOTERM_BP_FAT	GO:0008104~protein localization	49	7.12209	1.08302e-05	AP1G1, CASK, RAB3IP, CDC42, CEACAM19, WNK4, DYNC2H1, RAB6A, DLG1, TOPORS, CLPX, TNKS2, SENP2, IPO7, UBE2M, USO1, MGEA5, RAB5A, SIL1, VCAN, RAB10, ERC1, SEC61G, YWHAZ, SNX16, AKAP13, AKAP10, PEX5L, SEC62, WDR19, STX12, TAP1, SEC22B, TNKS, RAB2A, HCN1, RAB8B, SNX27, HTT, NLGN1, REEP1, LIN7A, NCKAP1, PREB, SCFD1, NEDD4, TOM1L2, FAF1, SSR3	0.00303627
Annotation Cluster 12	Enrichment Score: 2.2373511407216564
GOTERM_MF_FAT	GO:0019899~enzyme binding	35	5.08721	0.000372408	NELL1, AKAP13, ITGB1, PEX5L, RAB3IP, IL12RB2, CUL3, CDC42, PDPK1, ARG2, GOLGA5, PLCB1, DLG1, ROCK1, TAOK1, STRN3, TOPORS, TRIM24, DOCK8, UBE2B, RNF180, NCAM1, SPAG9, CBLB, MAST2, HDAC1, NEDD4, AKAP6, FAF1, PIAS1, ERC1, CIT, ADD3, MAP3K12, FEZ1	0.0222829
Annotation Cluster 16	Enrichment Score: 2.039034264090883
GOTERM_CC_FAT	GO:0045202~synapse	34	4.94186	1.51701e-05	YWHAZ, SNAP91, CADM1, SYT4, GABRB3, SYNC, CASK, L1CAM, ABI1, ITGB1, SDC2, RABAC1, ACTR3, TRIM9, SHARPIN, GRIN2D, ARR3, DTNB, GAD1, DLG1, DNM3, KIF3A, PTPRF, DLGAP3, NLGN1, GRIA3, PCLO, LIN7A, MIB1, EPHA7, GRM8, PI4K2A, RAB5A, UNC13C	0.000922788
GOTERM_CC_FAT	GO:0030054~cell junction	33	4.79651	0.000537159	ENAH, PARD3, MTDH, CADM1, SYT4, GABRB3, ABI2, ABI1, ITGB1, RABAC1, ACTR3, PTK2, CD44, TRIM9, WNK4, GRIN2D, AFAP1, MLLT4, DLG1, ZFP384, PTPRM, DLGAP3, ARHGEF7, NLGN1, PCDH12, GRIA3, PCLO, LIN7A, CDC42BPA, UNC13C, PMP22, PDZD2, ADD3	0.0113793
GOTERM_CC_FAT	GO:0044456~synapse part	22	3.19767	0.00136348	DNM3, YWHAZ, KIF3A, SNAP91, CADM1, DLGAP3, SYT4, GABRB3, NLGN1, GRIA3, L1CAM, LIN7A, RABAC1, MIB1, EPHA7, TRIM9, GRM8, SHARPIN, GRIN2D, PI4K2A, RAB5A, DLG1	0.026074
Annotation Cluster 19	Enrichment Score: 1.7705188701076433
GOTERM_MF_FAT	GO:0042802~identical protein binding	40	5.81395	0.000322943	DCC, CADM1, ATL1, ATL3, IDE, HCFC1, L1CAM, TPM1, ITGB1, MTHFD1L, RABAC1, IRAK3, ECE1, CASP8AP2, TRIM9, ATXN10, SHARPIN, TAP1, SRR, PAFAH1B1, GOLGA5, SDF4, TERF1, ROCK1, PTPRG, FOXP1, TAX1BP1, XPA, FNBP1, HDAC1, NME1, COL1A2, SUMF1, CDC42BPA, CTSC, APAF1, DPYD, MAP3K12, MGST1, SMARCA4	0.0231767
Annotation Cluster 23	Enrichment Score: 1.508848410888548
KEGG_PATHWAY	rno04120:Ubiquitin mediated proteolysis	16	2.32558	7.2321e-05	UBE2G1, BIRC6, HERC3, HERC2, MID1, UBE2B, FANCL, CUL3, CBLB, UBE2D2, NEDD4, UBE2M, TCEB2, ITCH, PIAS1, TRAF6	0.00950129
Annotation Cluster 26	Enrichment Score: 1.44895759966854
GOTERM_CC_FAT	GO:0016323~basolateral plasma membrane	17	2.47093	0.00259184	ZFP384, TF, ENAH, SLC12A2, SHROOM4, CADM1, ARHGEF7, CASK, ITGB1, OSCP1, LIN7A, ACTR3, PTK2, CD44, AFAP1, DLG1, PLEC	0.0432587
Annotation Cluster 31	Enrichment Score: 1.2414978355932327
GOTERM_MF_FAT	GO:0003924~GTPase activity	12	1.74419	0.00101203	CDC42, DNM3, SEPT2, OPA1, GNAQ, GSPT1, ATL1, GNAI1, ATL3, EIF5B, RAB5A, RAB6A	0.0400164

## Sheet: Mouse Dendrites
Category	Term	Count	%	P value	Genes	Benjamini
Annotation Cluster 1	Enrichment Score: 9.55405410583212
GOTERM_MF_FAT	GO:0001883~purine nucleoside binding	255	12.7628	2.03527e-16	ADCY3, ADCY1, ADCY2, ADCY8, XRCC6, 2310057M21RIK, TPK1, KIF13A, MAP3K5, AGPS, MAT1A, DYNC2H1, TLK1, DHX35, DDX10, ROS1, NWD1, YARS, TNIK, MAGI1, ROCK1, BRAF, SUCLG2, HKDC1, LIG3, WNK1, WNK2, MARK3, DNAHC2, MYO18B, DNAHC5, ABCB1A, ABCB1B, ASCC3, DNAHC8, DNAHC9, MST1R, NEK4, MYH7B, EIF2AK4, NEK3, ERBB4, NEK1, FARS2, TDRD9, EPHB1, UHMK1, QRSL1, 2610018G03RIK, ATR, ATM, NUBPL, EPHA5, EPHA4, EPHA8, UB…	2.2804e-13
GOTERM_MF_FAT	GO:0001882~nucleoside binding	256	12.8128	2.20009e-16	ADCY3, ADCY1, ADCY2, ADCY8, XRCC6, 2310057M21RIK, TPK1, KIF13A, MAP3K5, AGPS, MAT1A, DYNC2H1, TLK1, DHX35, DDX10, ROS1, NWD1, YARS, TNIK, MAGI1, ROCK1, BRAF, SUCLG2, HKDC1, LIG3, WNK1, WNK2, MARK3, DNAHC2, MYO18B, DNAHC5, ABCB1A, ABCB1B, ASCC3, DNAHC8, DNAHC9, MST1R, NEK4, MYH7B, EIF2AK4, NEK3, ERBB4, NEK1, FARS2, TDRD9, EPHB1, UHMK1, QRSL1, 2610018G03RIK, ATR, ATM, NUBPL, EPHA5, EPHA4, EPHA8, UB…	1.1402e-13
SP_PIR_KEYWORDS	atp-binding	225	11.2613	4.91322e-16	ADCY3, ADCY1, ADCY2, ADCY8, XRCC6, TPK1, KIF13A, MAP3K5, MAT1A, DYNC2H1, TLK1, DHX35, DDX10, ROS1, NWD1, YARS, TNIK, MAGI1, ROCK1, BRAF, HKDC1, LIG3, WNK1, WNK2, MARK3, DNAHC2, DNAHC5, ABCB1A, ABCB1B, ASCC3, DNAHC8, DNAHC9, MST1R, NEK4, MYH7B, EIF2AK4, NEK3, ERBB4, NEK1, FARS2, TDRD9, EPHB1, UHMK1, QRSL1, 2610018G03RIK, ATR, ATM, NUBPL, EPHA5, EPHA4, EPHA8, UBA2, CDC42BPA, GRK4, HSPA14, ATP10B, H…	7.51621e-14
GOTERM_MF_FAT	GO:0030554~adenyl nucleotide binding	251	12.5626	8.72217e-16	ADCY3, ADCY1, ADCY2, ADCY8, XRCC6, 2310057M21RIK, TPK1, KIF13A, MAP3K5, AGPS, MAT1A, DYNC2H1, TLK1, DHX35, DDX10, ROS1, NWD1, YARS, TNIK, MAGI1, ROCK1, BRAF, SUCLG2, HKDC1, LIG3, WNK1, WNK2, MARK3, DNAHC2, MYO18B, DNAHC5, ABCB1A, ABCB1B, ASCC3, DNAHC8, DNAHC9, MST1R, NEK4, MYH7B, EIF2AK4, NEK3, ERBB4, NEK1, FARS2, TDRD9, EPHB1, UHMK1, QRSL1, 2610018G03RIK, ATR, ATM, NUBPL, EPHA5, EPHA4, EPHA8, UB…	3.0409e-13
GOTERM_MF_FAT	GO:0005524~ATP binding	236	11.8118	8.28657e-15	ADCY3, ADCY1, ADCY2, ADCY8, XRCC6, 2310057M21RIK, TPK1, KIF13A, MAP3K5, MAT1A, DYNC2H1, TLK1, DHX35, DDX10, ROS1, NWD1, YARS, TNIK, MAGI1, ROCK1, BRAF, SUCLG2, HKDC1, LIG3, WNK1, WNK2, MARK3, DNAHC2, MYO18B, DNAHC5, ABCB1A, ABCB1B, ASCC3, DNAHC8, DNAHC9, MST1R, NEK4, MYH7B, EIF2AK4, NEK3, ERBB4, NEK1, FARS2, TDRD9, EPHB1, UHMK1, QRSL1, 2610018G03RIK, ATR, ATM, NUBPL, EPHA5, EPHA4, EPHA8, UBA2, CD…	2.13785e-12
GOTERM_MF_FAT	GO:0032559~adenyl ribonucleotide binding	238	11.9119	9.05972e-15	ADCY3, ADCY1, ADCY2, ADCY8, XRCC6, 2310057M21RIK, TPK1, KIF13A, MAP3K5, MAT1A, DYNC2H1, TLK1, DHX35, DDX10, ROS1, NWD1, YARS, TNIK, MAGI1, ROCK1, BRAF, SUCLG2, HKDC1, LIG3, WNK1, WNK2, MARK3, DNAHC2, MYO18B, DNAHC5, ABCB1A, ABCB1B, ASCC3, DNAHC8, DNAHC9, MST1R, NEK4, MYH7B, EIF2AK4, NEK3, ERBB4, NEK1, FARS2, TDRD9, EPHB1, UHMK1, QRSL1, 2610018G03RIK, ATR, ATM, NUBPL, EPHA5, EPHA4, EPHA8, UBA2, CD…	1.86995e-12
GOTERM_MF_FAT	GO:0017076~purine nucleotide binding	285	14.2643	6.56441e-14	ADCY3, ADCY1, ADCY2, ADCY8, XRCC6, 2310057M21RIK, TPK1, KIF13A, MAP3K5, AGPS, MAT1A, DYNC2H1, TLK1, DHX35, DDX10, ROS1, RAB21, RAB27A, NWD1, YARS, OPA1, TNIK, MAGI1, ROCK1, BRAF, SUCLG2, HKDC1, SUCLG1, LIG3, WNK1, WNK2, MARK3, DNAHC2, MYO18B, DNAHC5, ABCB1A, ABCB1B, ASCC3, DNAHC8, DNAHC9, RAB12, MST1R, NEK4, MYH7B, EIF2AK4, GNAI3, ERBB4, NEK3, FARS2, NEK1, TDRD9, EPHB1, UHMK1, QRSL1, KRAS, 261001…	1.12309e-11
SP_PIR_KEYWORDS	nucleotide-binding	259	12.963	3.16827e-13	ADCY3, ADCY1, ADCY2, ADCY8, XRCC6, TPK1, KIF13A, MAP3K5, MAT1A, NT5C3, DYNC2H1, TLK1, DHX35, DDX10, CRY1, ROS1, RAB21, RAB27A, NWD1, YARS, OPA1, TNIK, MAGI1, ROCK1, BRAF, SUCLG2, HKDC1, SUCLG1, LIG3, WNK1, WNK2, MARK3, DNAHC2, DNAHC5, ABCB1A, ABCB1B, DNAHC8, DNAHC9, RAB12, MST1R, NEK4, MYH7B, EIF2AK4, GNAI3, NEK3, ERBB4, NEK1, FARS2, TDRD9, EPHB1, UHMK1, QRSL1, KRAS, 2610018G03RIK, RASEF, ATR, AT…	4.02409e-11
GOTERM_MF_FAT	GO:0032553~ribonucleotide binding	272	13.6136	6.50257e-13	ADCY3, ADCY1, ADCY2, ADCY8, XRCC6, 2310057M21RIK, TPK1, KIF13A, MAP3K5, MAT1A, DYNC2H1, TLK1, DHX35, DDX10, ROS1, RAB21, RAB27A, NWD1, YARS, OPA1, TNIK, MAGI1, ROCK1, BRAF, SUCLG2, HKDC1, SUCLG1, LIG3, WNK1, WNK2, MARK3, DNAHC2, MYO18B, DNAHC5, ABCB1A, ABCB1B, ASCC3, DNAHC8, DNAHC9, RAB12, MST1R, NEK4, MYH7B, EIF2AK4, GNAI3, ERBB4, NEK3, NEK1, FARS2, TDRD9, EPHB1, UHMK1, QRSL1, KRAS, 2610018G03RI…	9.54021e-11
GOTERM_MF_FAT	GO:0032555~purine ribonucleotide binding	272	13.6136	6.50257e-13	ADCY3, ADCY1, ADCY2, ADCY8, XRCC6, 2310057M21RIK, TPK1, KIF13A, MAP3K5, MAT1A, DYNC2H1, TLK1, DHX35, DDX10, ROS1, RAB21, RAB27A, NWD1, YARS, OPA1, TNIK, MAGI1, ROCK1, BRAF, SUCLG2, HKDC1, SUCLG1, LIG3, WNK1, WNK2, MARK3, DNAHC2, MYO18B, DNAHC5, ABCB1A, ABCB1B, ASCC3, DNAHC8, DNAHC9, RAB12, MST1R, NEK4, MYH7B, EIF2AK4, GNAI3, ERBB4, NEK3, NEK1, FARS2, TDRD9, EPHB1, UHMK1, QRSL1, KRAS, 2610018G03RI…	9.54021e-11
GOTERM_MF_FAT	GO:0000166~nucleotide binding	314	15.7157	4.57286e-12	ADCY3, ADCY1, ADCY2, ADCY8, XRCC6, 2310057M21RIK, TPK1, KIF13A, MAP3K5, AGPS, MAT1A, NT5C3, DYNC2H1, TLK1, DHX35, DDX10, CRY1, ROS1, RAB21, RAB27A, NWD1, YARS, OPA1, TNIK, MAGI1, ROCK1, BRAF, SUCLG2, HKDC1, SUCLG1, WNK1, LIG3, WNK2, MARK3, DNAHC2, MYO18B, DNAHC5, ABCB1A, ABCB1B, ASCC3, DNAHC8, DNAHC9, RAB12, MST1R, NEK4, EIF2AK4, MYH7B, GNAI3, ERBB4, NEK3, FARS2, NEK1, TDRD9, IGF2BP3, EPHB1, UHMK…	5.21818e-10
GOTERM_BP_FAT	GO:0006793~phosphorus metabolic process	149	7.45746	5.9124e-11	TBK1, STAT5A, LPAR3, CASK, WNT2, CTTNBP2, APP, MAP3K5, AAK1, TLK1, STK39, ROS1, PTPRK, PTPRM, TNIK, ROCK1, BRAF, CSNK1G1, MYO3A, MADD, STK24, PTPRN2, MYO3B, PTPRR, WNK1, PTPRT, PTPRU, WNK2, MARK3, STK4, PTPRO, MAP4K3, SPAG9, PLCE1, TESK2, RELN, MST1R, NEK4, LRRK2, EIF2AK4, NEK3, ERBB4, STK10, MAPKAPK5, NEK1, ASZ1, BMPR2, ACP1, EPHB1, UHMK1, PTK2, TTBK2, PTPLB, 2610018G03RIK, TEK, PRKRA, EGF, FGD4…	1.87541e-07
GOTERM_BP_FAT	GO:0006796~phosphate metabolic process	149	7.45746	5.9124e-11	TBK1, STAT5A, LPAR3, CASK, WNT2, CTTNBP2, APP, MAP3K5, AAK1, TLK1, STK39, ROS1, PTPRK, PTPRM, TNIK, ROCK1, BRAF, CSNK1G1, MYO3A, MADD, STK24, PTPRN2, MYO3B, PTPRR, WNK1, PTPRT, PTPRU, WNK2, MARK3, STK4, PTPRO, MAP4K3, SPAG9, PLCE1, TESK2, RELN, MST1R, NEK4, LRRK2, EIF2AK4, NEK3, ERBB4, STK10, MAPKAPK5, NEK1, ASZ1, BMPR2, ACP1, EPHB1, UHMK1, PTK2, TTBK2, PTPLB, 2610018G03RIK, TEK, PRKRA, EGF, FGD4…	1.87541e-07
GOTERM_BP_FAT	GO:0006468~protein amino acid phosphorylation	117	5.85586	2.30761e-10	TBK1, STAT5A, LPAR3, CASK, WNT2, CTTNBP2, APP, MAP3K5, AAK1, STK39, TLK1, ROS1, TNIK, ROCK1, BRAF, CSNK1G1, MYO3A, STK24, MADD, MYO3B, WNK1, WNK2, MARK3, STK4, MAP4K3, SPAG9, PLCE1, TESK2, RELN, MST1R, LRRK2, NEK4, EIF2AK4, NEK3, ERBB4, NEK1, STK10, MAPKAPK5, ASZ1, BMPR2, EPHB1, UHMK1, PTK2, 2610018G03RIK, TTBK2, TEK, PRKRA, EGF, FGD4, ATR, ATM, PTPN11, EPHA5, EPHA4, EPHA8, CDC42BPA, GRK4, MTOR, …	3.65987e-07
GOTERM_BP_FAT	GO:0016310~phosphorylation	125	6.25626	1.26293e-09	TBK1, STAT5A, LPAR3, CASK, WNT2, CTTNBP2, APP, MAP3K5, AAK1, STK39, TLK1, ROS1, TNIK, ROCK1, BRAF, CSNK1G1, MYO3A, STK24, MADD, MYO3B, WNK1, WNK2, MARK3, STK4, MAP4K3, SPAG9, PLCE1, TESK2, RELN, MST1R, LRRK2, NEK4, EIF2AK4, NEK3, ERBB4, NEK1, STK10, MAPKAPK5, ASZ1, BMPR2, EPHB1, UHMK1, PTK2, 2610018G03RIK, TTBK2, TEK, PRKRA, EGF, FGD4, ATR, ATM, PTPN11, EPHA5, EPHA4, EPHA8, CDC42BPA, GRK4, MTOR, …	1.33534e-06
UP_SEQ_FEATURE	nucleotide phosphate-binding region:ATP	160	8.00801	2.45644e-09	TBK1, INO80, CASK, MTHFD1L, KIF13A, MAP3K5, MAT1A, AAK1, DYNC2H1, TLK1, STK39, DDX10, ROS1, NLRP4E, NWD1, TNIK, MAGI1, ROCK1, MYO3A, BRAF, CSNK1G1, STK24, HKDC1, MYO3B, WNK1, SLC22A21, WNK2, MARK3, STK4, CLPX, EARS2, NVL, MAP4K3, DNAHC2, DNAHC5, DNAHC8, TESK2, MST1R, NEK4, LRRK2, SMARCA1, MYH7B, EP400, EIF2AK4, PRPS1, NMNAT1, BLM, NEK3, ERBB4, MAPKAPK5, STK10, NEK1, TDRD9, BMPR2, EPHB1, UHMK1, PT…	5.54172e-06
INTERPRO	IPR017441:Protein kinase, ATP binding site	89	4.45445	5.44725e-09	CDK17, TBK1, CASK, D8ERTD82E, PDPK1, MAP3K5, PAK3, AAK1, STK39, TLK1, MASTL, PAK1, CDK15, ROS1, SIK2, CHUK, AKT3, CDK14, CDK13, TNIK, ROCK1, BRAF, MYO3A, CSNK1G1, LYN, STK24, MYO3B, PRKCI, WNK1, WNK2, CDK7, MARK3, DAPK2, STK4, NEK11, PRKD1, MAP4K3, HUNK, BC021891, PRKD2, MAST4, PRKCQ, HIPK2, BUB1B, TESK2, TNNI3K, CDK11B, MST1R, LRRK2, NEK4, PRKD3, EIF2AK4, CAMK1D, ACVR1, FRK, NEK3, ERBB4, NEK1, S…	1.22562e-05
GOTERM_MF_FAT	GO:0004672~protein kinase activity	104	5.20521	8.73746e-09	TBK1, CASK, WNT2, CTTNBP2, MAP3K5, AAK1, STK39, TLK1, ROS1, TNIK, BRAF, CSNK1G1, MYO3A, ROCK1, STK24, MYO3B, WNK1, WNK2, MARK3, STK4, MAP4K3, TESK2, RELN, MST1R, LRRK2, NEK4, EIF2AK4, NEK3, ERBB4, NEK1, STK10, MAPKAPK5, ASZ1, BMPR2, UHMK1, EPHB1, PTK2, 2610018G03RIK, TTBK2, TEK, TAF1, PTPN3, ATR, ATM, EPHA5, EPHA4, EPHA8, CDC42BPA, GRK4, MTOR, MERTK, CDK17, D8ERTD82E, EDNRA, PDPK1, PAK3, MASTL, P…	7.4778e-07
SP_PIR_KEYWORDS	kinase	122	6.10611	1.21895e-08	TBK1, CASK, TPK1, MAP3K5, CDKN2C, AAK1, STK39, TLK1, ROS1, TNIK, ROCK1, BRAF, CSNK1G1, MYO3A, MADD, STK24, HKDC1, MYO3B, WNK1, RBKS, WNK2, MARK3, STK4, PLAUR, MAP4K3, TESK2, MST1R, LRRK2, NEK4, EIF2AK4, PRPS1, NEK3, ERBB4, STK10, MAPKAPK5, NEK1, BMPR2, AKAP13, EPHB1, UHMK1, PTK2, 2610018G03RIK, TTBK2, TEK, PRKRA, CNKSR2, TAF1, PTPN3, ATR, ATM, EPHA5, EPHA4, EPHA8, CDC42BPA, GRK4, MTOR, MERTK, PIP…	8.84606e-07
SP_PIR_KEYWORDS	serine/threonine-protein kinase	77	3.85385	1.69276e-08	CDK17, TBK1, CASK, PDPK1, MAP3K5, PAK3, AAK1, STK39, TLK1, MASTL, PAK1, CDK15, SIK2, ADCK4, CHUK, AKT3, CDK14, CDK13, TNIK, ROCK1, MYO3A, CSNK1G1, BRAF, STK24, MYO3B, PRKCI, WNK1, CDK7, WNK2, MARK3, DAPK2, STK4, NEK11, PRKD1, MAP4K3, HUNK, BC021891, MAST4, PRKCQ, PRKD2, HIPK2, BUB1B, TESK2, TNNI3K, CDK11B, LRRK2, NEK4, PRKD3, EIF2AK4, CAMK1D, ACVR1, NEK3, NEK1, MAPKAPK5, STK10, BMPR2, UHMK1, MAP3…	1.0749e-06
GOTERM_MF_FAT	GO:0004674~protein serine/threonine kinase activity	80	4.004	3.72458e-08	CDK17, TBK1, CASK, PDPK1, MAP3K5, PAK3, AAK1, STK39, TLK1, MASTL, PAK1, CDK15, SIK2, ADCK4, CHUK, AKT3, CDK14, CDK13, TNIK, ROCK1, MYO3A, CSNK1G1, BRAF, CCNH, STK24, MYO3B, PRKCI, WNK1, CDK7, WNK2, MARK3, DAPK2, STK4, NEK11, PRKD1, MAP4K3, HUNK, BC021891, PRKD2, MAST4, PRKCQ, KSR2, HIPK2, BUB1B, TESK2, TNNI3K, CDK11B, LRRK2, NEK4, PRKD3, EIF2AK4, CAMK1D, ACVR1, NEK3, NEK1, MAPKAPK5, STK10, BMPR2,…	2.55009e-06
INTERPRO	IPR008271:Serine/threonine protein kinase, active site	71	3.55355	5.58893e-08	TBK1, CASK, MAP3K5, PDPK1, PAK3, AAK1, STK39, TLK1, MASTL, PAK1, SIK2, CDK15, CHUK, AKT3, CDK14, CDK13, TNIK, MYO3A, CSNK1G1, BRAF, ROCK1, MYO3B, PRKCI, WNK1, CDK7, WNK2, MARK3, DAPK2, STK4, NEK11, PRKD1, MAP4K3, HUNK, BC021891, MAST4, PRKCQ, PRKD2, KSR2, HIPK2, BUB1B, TNNI3K, CDK11B, LRRK2, NEK4, PRKD3, EIF2AK4, CAMK1D, ACVR1, NEK3, NEK1, MAPKAPK5, STK10, BMPR2, UHMK1, MAP3K3, 2610018G03RIK, TTB…	6.28735e-05
INTERPRO	IPR000719:Protein kinase, core	89	4.45445	6.17277e-08	TBK1, CASK, D8ERTD82E, PDPK1, MAP3K5, PAK3, AAK1, STK39, TLK1, MASTL, PAK1, CDK15, ROS1, SIK2, CHUK, AKT3, CDK14, CDK13, TNIK, ROCK1, BRAF, MYO3A, CSNK1G1, LYN, STK24, MYO3B, PRKCI, WNK1, WNK2, CDK7, MARK3, DAPK2, STK4, NEK11, PRKD1, MAP4K3, HUNK, BC021891, PRKD2, MAST4, PRKCQ, KSR2, HIPK2, BUB1B, TESK2, TNNI3K, CDK11B, MST1R, LRRK2, NEK4, PRKD3, EIF2AK4, CAMK1D, ACVR1, FRK, NEK3, ERBB4, NEK1, ST…	4.62947e-05
UP_SEQ_FEATURE	binding site:ATP	100	5.00501	5.40186e-07	TBK1, CASK, MAP3K5, MAT1A, AAK1, STK39, TLK1, ROS1, TNIK, BRAF, CSNK1G1, MYO3A, ROCK1, STK24, HKDC1, MYO3B, WNK1, LIG3, WNK2, MARK3, STK4, EARS2, MAP4K3, TESK2, MST1R, YARS2, LRRK2, NEK4, EIF2AK4, PCCA, PRPS1, NEK3, ERBB4, NEK1, STK10, MAPKAPK5, BMPR2, UHMK1, EPHB1, PTK2, 2610018G03RIK, TTBK2, TEK, EPHA5, EPHA4, EPHA8, CDC42BPA, GRK4, MERTK, CDK17, D8ERTD82E, KIF2C, PDPK1, PAK3, MCCC1, MASTL, PAK…	0.00081211
INTERPRO	IPR017442:Serine/threonine protein kinase-related	70	3.5035	5.51589e-07	CDK17, TBK1, CASK, MAP3K5, PDPK1, PAK3, AAK1, STK39, TLK1, MASTL, PAK1, SIK2, CDK15, CHUK, AKT3, CDK14, CDK13, TNIK, MYO3A, CSNK1G1, BRAF, ROCK1, STK24, MYO3B, PRKCI, WNK1, CDK7, WNK2, MARK3, DAPK2, STK4, NEK11, PRKD1, MAP4K3, HUNK, BC021891, MAST4, PRKCQ, PRKD2, KSR2, HIPK2, TESK2, CDK11B, LRRK2, NEK4, PRKD3, EIF2AK4, CAMK1D, ACVR1, NEK3, NEK1, MAPKAPK5, STK10, BMPR2, UHMK1, MAP3K3, 2610018G03RI…	0.000248184
UP_SEQ_FEATURE	domain:Protein kinase	90	4.5045	5.6939e-07	CDK17, TBK1, CASK, D8ERTD82E, PDPK1, MAP3K5, PAK3, AAK1, STK39, TLK1, MASTL, PAK1, CDK15, ROS1, SIK2, ADCK4, CHUK, AKT3, CDK14, CDK13, TNIK, ROCK1, BRAF, MYO3A, CSNK1G1, LYN, STK24, MYO3B, PRKCI, WNK1, WNK2, CDK7, MARK3, DAPK2, STK4, NEK11, PRKD1, MAP4K3, HUNK, BC021891, PRKD2, MAST4, PRKCQ, KSR2, HIPK2, BUB1B, TESK2, TNNI3K, CDK11B, MST1R, LRRK2, NEK4, PRKD3, CAMK1D, ACVR1, FRK, NEK3, ERBB4, NEK…	0.000642066
SP_PIR_KEYWORDS	transferase	196	9.80981	2.61543e-06	TPK1, MAP3K5, AGXT2L1, AGPS, MAT1A, NT5C3, PRIM2, GXYLT2, TLK1, ROS1, B3GALTL, AADAT, TNIK, ROCK1, POLH, BRAF, HKDC1, UGCG, WNK1, WNK2, MARK3, SUV420H2, PARP16, TRMT11, BHMT, MST1R, NEK4, MGAT5, MYH7B, EIF2AK4, TPST1, NEK3, ERBB4, NEK1, PDSS1, ACAT1, EPHB1, UHMK1, 2610018G03RIK, POLN, MGAT4C, SMYD3, ATR, ATM, EPHA5, RNF8, EPHA4, GBE1, EPHA8, PARP8, CDC42BPA, GRK4, N6AMT2, RNGTT, CDS2, ST6GALNAC3,…	0.000102198
INTERPRO	IPR002290:Serine/threonine protein kinase	48	2.4024	9.25268e-05	NEK3, MAPKAPK5, STK10, NEK1, CASK, MAP3K5, PDPK1, MAP3K3, 2610018G03RIK, PAK3, MAP3K1, CAMK2D, DCLK2, TLK1, STK39, PAK1, CAMK2A, SIK2, CDK15, CDK14, AKT3, CDK13, TNIK, ROCK1, MYO3A, STK24, MYO3B, PRKCI, CDK7, MAPK10, MARK3, DAPK2, STK4, NEK11, PRKD1, HUNK, PRKCQ, PRKD2, MAST4, GSK3B, HIPK2, CDC42BPA, CDK11B, GRK4, CIT, NEK4, PRKD3, CAMK1D	0.00901111
Annotation Cluster 2	Enrichment Score: 7.023926094849412
GOTERM_MF_FAT	GO:0043167~ion binding	511	25.5756	3.05702e-12	SLC9A9, SLC9A4, SCN3B, RP9, GRIN3B, ITSN2, ITSN1, SSR1, PGR, ADAM3, APP, MAP3K5, ADAM5, MAT1A, ADAM2, PLS1, BRAF, ROCK1, LIG3, RXRG, F8, ZUFSP, PCLO, ADAMTS9, ZFP280C, ZFP280D, RYR2, ADAMTS2, ORAI1, CACNB2, CACNB4, KCNJ3, ARIH1, 2610018G03RIK, SEC23IP, SGIP1, GPD2, ASXL3, PTGR1, NPLOC4, PTGR2, KLF12, ASXL1, MGAT4C, PCDH15, ATR, KCNK1, MARCH10, MARCH11, LACTB2, PRPSAP2, CDC42BPA, RERE, ATP10B, CAC…	3.92442e-10
GOTERM_MF_FAT	GO:0043169~cation binding	500	25.025	3.32555e-11	SLC9A9, SLC9A4, SCN3B, RP9, GRIN3B, ITSN2, ITSN1, SSR1, PGR, ADAM3, APP, MAP3K5, ADAM5, MAT1A, ADAM2, PLS1, BRAF, ROCK1, LIG3, RXRG, F8, ZUFSP, PCLO, ADAMTS9, ZFP280C, ZFP280D, RYR2, ADAMTS2, ORAI1, CACNB2, CACNB4, KCNJ3, ARIH1, 2610018G03RIK, SEC23IP, SGIP1, GPD2, ASXL3, PTGR1, NPLOC4, PTGR2, KLF12, ASXL1, MGAT4C, PCDH15, ATR, KCNK1, MARCH10, MARCH11, LACTB2, PRPSAP2, CDC42BPA, RERE, ATP10B, CAC…	3.41534e-09
GOTERM_MF_FAT	GO:0046872~metal ion binding	491	24.5746	2.65298e-10	SLC9A9, SLC9A4, SCN3B, RP9, GRIN3B, ITSN2, ITSN1, SSR1, PGR, ADAM3, APP, MAP3K5, ADAM5, MAT1A, ADAM2, PLS1, BRAF, ROCK1, LIG3, RXRG, F8, ZUFSP, PCLO, ADAMTS9, ZFP280C, ZFP280D, RYR2, ADAMTS2, ORAI1, CACNB2, CACNB4, KCNJ3, ARIH1, 2610018G03RIK, SEC23IP, SGIP1, GPD2, ASXL3, PTGR1, NPLOC4, PTGR2, KLF12, ASXL1, MGAT4C, PCDH15, ATR, KCNK1, MARCH10, MARCH11, LACTB2, PRPSAP2, CDC42BPA, RERE, ATP10B, CAC…	2.47692e-08
GOTERM_MF_FAT	GO:0008270~zinc ion binding	273	13.6637	3.76573e-06	DZIP3, DZIP1, PDLIM5, RP9, PDLIM1, RNF216, ZNRF1, ZNRF2, PGR, ADAM3, APP, ADAM5, STAC, ADAM2, ROCK1, BRAF, RXRG, LIG3, ZUFSP, UBR1, PCLO, SCEL, ZFP82, UHRF1, ADAMTS9, ZFP462, ZFP280C, UBR5, MLLT10, ZFP280D, BHMT, ACAP2, PRDM1, ADAMTS2, AKAP13, ASAP3, RIMS2, RIMS1, ZFP455, ARIH1, DMD, NR1H4, SGIP1, ZBTB49, COL18A1, ASXL3, NPLOC4, PTGR1, IKZF2, OSGEP, AGBL1, PTGR2, KLF12, AGBL4, ASXL1, SMYD3, SMYD4…	0.000241684
SP_PIR_KEYWORDS	zinc-finger	172	8.60861	6.70855e-06	DZIP3, DZIP1, RBM5, RP9, RNF216, ZNRF1, ZNRF2, KDM1B, PGR, GTF2E1, STAC, TRIM44, LONRF3, MLL3, PHRF1, ROCK1, RXRG, LIG3, UBR1, ZUFSP, TRERF1, PCLO, CLPX, TRIM37, ZFP82, RNF130, UHRF1, KDM2B, KDM2A, TRIM33, ZFP280C, UBR5, ZFP280D, MLLT10, ACAP2, MORC2A, PYGO1, PRDM1, RNF20, ZFP512, FBXO11, RNF17, ZFAND3, CXXC4, ASAP3, RIMS2, RIMS1, ARIH1, TRIM66, DMD, OTUD7A, MBNL3, NR1H4, SGIP1, FGD4, ZBTB49, ASX…	0.000243396
SP_PIR_KEYWORDS	metal-binding	341	17.0671	1.19403e-05	ADCY3, EIF2C2, ADCY1, ADCY2, DZIP3, ADCY8, DZIP1, PDLIM5, RP9, SYT9, PDLIM1, RNF216, ZNRF1, ZNRF2, PGR, ADAM3, MAP3K5, APP, STAC, PLOD2, MAT1A, NT5C3, PRIM2, BRAF, POLH, ROCK1, LIG3, RXRG, F8, ZUFSP, UBR1, PCLO, SCEL, PGM2, ZFP82, UHRF1, ZFP280C, UBR5, ZFP280D, MLLT10, BHMT, ACAP2, PRDM1, NEK4, ADAMTS2, NEK3, NEK1, ENPP3, AKAP13, ASAP3, RIMS2, RIMS1, ACAT1, PDSS1, ZFP455, ARIH1, 2610018G03RIK, DM…	0.000379036
SP_PIR_KEYWORDS	zinc	250	12.5125	1.40761e-05	DZIP3, DZIP1, PDLIM5, RP9, PDLIM1, RNF216, ZNRF1, ZNRF2, PGR, APP, STAC, ROCK1, BRAF, RXRG, LIG3, ZUFSP, UBR1, PCLO, SCEL, ZFP82, UHRF1, ZFP280C, UBR5, MLLT10, ZFP280D, ACAP2, BHMT, PRDM1, ADAMTS2, AKAP13, ASAP3, RIMS2, RIMS1, ZFP455, ARIH1, DMD, NR1H4, SGIP1, ZBTB49, COL18A1, ASXL3, NPLOC4, IKZF2, OSGEP, AGBL1, KLF12, AGBL4, ASXL1, SMYD3, SMYD4, MARCH11, LACTB2, RNF8, ZFHX4, CBLB, SMYD5, JAZF1, …	0.000397183
GOTERM_MF_FAT	GO:0046914~transition metal ion binding	320	16.016	5.61977e-05	MOCOS, DZIP3, DZIP1, PDLIM5, RP9, PDLIM1, RNF216, ZNRF1, ZNRF2, PGR, ADAM3, APP, ADAM5, STAC, PLOD2, MAT1A, ADAM2, PRIM2, BRAF, ROCK1, RXRG, F8, LIG3, ZUFSP, UBR1, PCLO, SCEL, ZFP82, ADAMTS9, UHRF1, ZFP462, ZFP280C, UBR5, ZFP280D, MLLT10, BHMT, ACAP2, PRDM1, ADAMTS2, MOSC2, AKAP13, SFXN4, ASAP3, RIMS2, RIMS1, ZFP455, ARIH1, DMD, NR1H4, SGIP1, ZBTB49, COL18A1, ASXL3, NPLOC4, PTGR1, IKZF2, OSGEP, A…	0.00274464
Annotation Cluster 3	Enrichment Score: 5.104684882988994
INTERPRO	IPR001849:Pleckstrin homology	54	2.7027	5.61165e-07	FERMT2, ITSN2, ITSN1, SKAP2, MCF2L, VEPH1, ARHGAP20, TIAM2, COL4A3BP, SNTB2, FAM129B, DOCK10, AKT3, PLD1, ROCK1, ARHGEF18, ARHGEF6, ELMO1, FARP2, PRKD1, PRKD2, KIF1B, RASGRF1, ACAP2, SNTG1, PRKD3, GRB14, PHLPP1, RALGPS1, AKAP13, ASAP3, APBB1IP, RASAL2, SPNB4, SOS1, RASA4, IQSEC2, FGD4, CNKSR2, DNM3, VAV3, PLEK, OSBPL6, DOCK9, DGKH, RGNEF, MPRIP, CADPS, PLEKHA3, TEX2, CDC42BPA, CIT, ARAP2, DNM2	0.000210415
INTERPRO	IPR011993:Pleckstrin homology-type	57	2.85285	1.311e-06	ENAH, TLN2, FERMT2, ITSN2, ITSN1, SKAP2, MCF2L, VEPH1, FRMD5, PDPK1, TIAM2, COL4A3BP, RANBP2, DOCK10, AKT3, PLD1, NOS1AP, ANKS1, ARHGEF18, FARP2, ELMO1, NUMBL, PRKD1, PRKD2, KIF1B, RASGRF1, ACAP2, PRKD3, GRB14, RALGPS1, AKAP13, ASAP3, APBB1IP, SPNB4, SOS1, TBC1D4, RASA4, RANBP3L, FGD4, CNKSR2, DNM3, VAV3, PLEK, PTPN3, OSBPL6, PTPN4, DOCK9, RGNEF, MPRIP, CADPS, EPB4.1L3, PLEKHA3, EPB4.1L1, APBB2, …	0.000421303
UP_SEQ_FEATURE	domain:PH	43	2.15215	4.62859e-05	PHLPP1, RALGPS1, FERMT2, ITSN2, ASAP3, ITSN1, SKAP2, APBB1IP, MCF2L, VEPH1, PDPK1, ARHGAP20, SOS1, COL4A3BP, FAM129B, DOCK10, RASA4, AKT3, IQSEC2, CNKSR2, DNM3, PLD1, VAV3, ROCK1, ARHGEF18, OSBPL6, ARHGEF6, DOCK9, RGNEF, ECT2, ELMO1, CADPS, PRKD1, PRKD2, PLEKHA3, KIF1B, ACAP2, CDC42BPA, SNTG1, CIT, PRKD3, GRB14, DNM2	0.018807
SMART	SM00233:PH	54	2.7027	0.000111975	FERMT2, ITSN2, ITSN1, SKAP2, MCF2L, VEPH1, ARHGAP20, TIAM2, COL4A3BP, SNTB2, FAM129B, DOCK10, AKT3, PLD1, ROCK1, ARHGEF18, ARHGEF6, ELMO1, FARP2, PRKD1, PRKD2, KIF1B, RASGRF1, ACAP2, SNTG1, PRKD3, GRB14, PHLPP1, RALGPS1, AKAP13, ASAP3, APBB1IP, RASAL2, SPNB4, SOS1, RASA4, IQSEC2, FGD4, CNKSR2, DNM3, VAV3, PLEK, OSBPL6, DOCK9, DGKH, RGNEF, MPRIP, CADPS, PLEKHA3, TEX2, CDC42BPA, CIT, ARAP2, DNM2	0.0103325
Annotation Cluster 4	Enrichment Score: 4.932136809663451
GOTERM_CC_FAT	GO:0005856~cytoskeleton	163	8.15816	8.18968e-08	ENAH, SEPT2, CAPZA1, KNTC1, PDLIM1, RANGAP1, CD2AP, KLHL2, HOOK1, KIF13A, CTTNBP2, APP, KIFAP3, DYNC2H1, CHRNA7, CAMSAP1L1, ASPM, DBNL, ROCK1, MYO3A, MYO3B, KRT12, ACTN2, ACTN3, PCM1, CTNNA1, CTNNA3, CTNNA2, FARP2, DNAHC2, MYO18B, DNAHC5, WBP2NL, SPAG6, DNAHC6, DNAHC8, DNAHC9, SNTG1, PDE4DIP, MST1R, ERC2, LRPPRC, ADD2, MYH7B, CEP97, CGNL1, PTK2, ARPC3, SPNB4, MACF1, DMD, CEP170, POLN, CLASP2, ARH…	1.08103e-05
GOTERM_CC_FAT	GO:0044430~cytoskeletal part	112	5.60561	1.46662e-05	ENAH, SEPT2, CAPZA1, KNTC1, KLHL2, KIF13A, HOOK1, APP, KIFAP3, DYNC2H1, CHRNA7, CAMSAP1L1, ASPM, MYO3A, ROCK1, MYO3B, KRT12, ACTN2, ACTN3, PCM1, DNAHC2, MYO18B, DNAHC5, SPAG6, DNAHC6, DNAHC8, DNAHC9, PDE4DIP, MST1R, MYH7B, CEP97, CGNL1, SPNB4, ARPC3, CEP170, POLN, CLASP2, VMN2R53, MYO1A, MYO1B, MYO1D, SMEK2, ALMS1, BFSP2, SMEK1, CDC26, GAS7, ATM, PTPN11, MYH11, MYH13, PARP4, MYH10, KIF23, KIF24, …	0.0005955
SP_PIR_KEYWORDS	cytoskeleton	92	4.6046	3.62491e-05	MAD1L1, ENAH, SEPT2, CDC14A, TLN2, CAPZA1, FERMT2, KNTC1, TTLL5, PDLIM1, RANGAP1, CD2AP, KLHL2, SPAG17, SPAG16, OFD1, HOOK1, KIF2C, CTTN, ACTR6, DYNC2H1, MTAP9, SNTB2, CDK5RAP2, DBNL, ROCK1, MYO3A, MICAL2, CEP110, MYO3B, NUSAP1, PCM1, CTNNA1, PALLD, CTNNA3, CTNNA2, DNAHC2, FMN1, KIF1B, RAB11FIP3, SPAG6, RIF1, SNTG1, SGCD, SPNA2, PDE4DIP, ERC2, ADD2, CEP97, HAUS4, PARD3, PPP4R2, SHROOM3, ABI2, ABI…	0.000876513
GOTERM_CC_FAT	GO:0043232~intracellular non-membrane-bounded organelle	235	11.7618	7.08301e-05	XRCC6, PDLIM1, RANGAP1, WTAP, CD2AP, HOOK1, KIF13A, CTTNBP2, APP, KIFAP3, PRIM2, D19BWG1357E, DYNC2H1, STAG3, CHRNA7, CAMSAP1L1, OXR1, DBNL, TADA2A, ROCK1, KRT12, PCM1, CTNNA1, CTNNA3, CTNNA2, FARP2, SUV420H2, DNAHC2, MYO18B, RPS19, DNAHC5, SPAG6, DNAHC6, DNAHC8, DNAHC9, MRPL49, PDE4DIP, MST1R, MYH7B, ADD2, EIF2AK4, MACF1, SPNB4, DMD, CEP170, PBRM1, POLN, ARHGEF10L, NUF2, ALMS1, PCDH15, GAS2, ATR…	0.00219756
GOTERM_CC_FAT	GO:0043228~non-membrane-bounded organelle	235	11.7618	7.08301e-05	XRCC6, PDLIM1, RANGAP1, WTAP, CD2AP, HOOK1, KIF13A, CTTNBP2, APP, KIFAP3, PRIM2, D19BWG1357E, DYNC2H1, STAG3, CHRNA7, CAMSAP1L1, OXR1, DBNL, TADA2A, ROCK1, KRT12, PCM1, CTNNA1, CTNNA3, CTNNA2, FARP2, SUV420H2, DNAHC2, MYO18B, RPS19, DNAHC5, SPAG6, DNAHC6, DNAHC8, DNAHC9, MRPL49, PDE4DIP, MST1R, MYH7B, ADD2, EIF2AK4, MACF1, SPNB4, DMD, CEP170, PBRM1, POLN, ARHGEF10L, NUF2, ALMS1, PCDH15, GAS2, ATR…	0.00219756
Annotation Cluster 5	Enrichment Score: 4.503612962447694
INTERPRO	IPR001660:Sterile alpha motif SAM	25	1.25125	3.46223e-06	PPFIA2, KIF24, ASZ1, BICC1, EPHB1, FAM59A, DDHD2, DGKD, TRP63, SEC23IP, CNKSR2, SASH1, ANKS1, STIM2, STIM1, PPFIBP2, DGKH, SFMBT1, SFMBT2, TNKS2, EPHA5, SAMD8, EPHA4, EPHA8, ARAP2	0.000707934
INTERPRO	IPR011510:Sterile alpha motif homology 2	15	0.750751	1.44812e-05	DLC1, PPFIA2, SASH1, ASZ1, STIM2, STIM1, PPFIBP2, DGKH, SFMBT2, STARD13, TNKS2, EPHA5, EPHA4, DGKD, TRP63	0.00232464
INTERPRO	IPR013761:Sterile alpha motif-type	20	1.001	6.86327e-05	CNKSR2, SASH1, KIF24, ANKS1, STIM2, PPFIBP2, BICC1, SFMBT1, SFMBT2, EPHB1, TNKS2, EPHA5, EPHA4, FLI1, EPHA8, ETS1, DGKD, TRP63, ARAP2, SEC23IP	0.00699492
SMART	SM00454:SAM	25	1.25125	7.96853e-05	PPFIA2, KIF24, ASZ1, BICC1, EPHB1, FAM59A, DDHD2, DGKD, TRP63, SEC23IP, CNKSR2, SASH1, ANKS1, STIM2, STIM1, PPFIBP2, DGKH, SFMBT1, SFMBT2, TNKS2, EPHA5, SAMD8, EPHA4, EPHA8, ARAP2	0.00980641
UP_SEQ_FEATURE	domain:SAM	20	1.001	0.000110628	CNKSR2, DLC1, KIF24, STIM2, ASZ1, STIM1, BICC1, SFMBT1, FAM59A, SFMBT2, EPHB1, STARD13, EPHA5, SAMD8, DDHD2, EPHA4, EPHA8, TRP63, ARAP2, SEC23IP	0.0350277
Annotation Cluster 6	Enrichment Score: 4.260361675323832
GOTERM_BP_FAT	GO:0007155~cell adhesion	94	4.7047	1.09344e-06	DLC1, FERMT2, CLSTN1, ZAN, EDIL3, CNTNAP5C, CD2AP, CNTNAP5B, NRCAM, CD47, ARHGAP6, APP, CD44, ADAM2, ROBO2, PARD3B, COL11A1, RAPGEF1, SPON1, PTPRM, CNTN5, CNTNAP4, EGFL6, CNTN6, F8, CPXM2, LEF1, PTPRU, NRXN1, CTNNA1, GPR98, CTNNA3, CTNNA2, NCAM2, PSEN1, CNTN2, CNTN1, TESK2, CNTN4, RELN, CNTN3, COL24A1, EDA, PARD3, EMCN, LIMS1, OLFM4, ITGAE, ITGA11, CTNND2, ITGB5, CDH2, CDH3, ITGAM, CDH6, CDH8, CO…	0.000866722
GOTERM_BP_FAT	GO:0022610~biological adhesion	94	4.7047	1.1726e-06	DLC1, FERMT2, CLSTN1, ZAN, EDIL3, CNTNAP5C, CD2AP, CNTNAP5B, NRCAM, CD47, ARHGAP6, APP, CD44, ADAM2, ROBO2, PARD3B, COL11A1, RAPGEF1, SPON1, PTPRM, CNTN5, CNTNAP4, EGFL6, CNTN6, F8, CPXM2, LEF1, PTPRU, NRXN1, CTNNA1, GPR98, CTNNA3, CTNNA2, NCAM2, PSEN1, CNTN2, CNTN1, TESK2, CNTN4, RELN, CNTN3, COL24A1, EDA, PARD3, EMCN, LIMS1, OLFM4, ITGAE, ITGA11, CTNND2, ITGB5, CDH2, CDH3, ITGAM, CDH6, CDH8, CO…	0.000743623
SP_PIR_KEYWORDS	cell adhesion	62	3.1031	0.000311166	ZAN, CLSTN1, FERMT2, EDIL3, CNTNAP5C, CNTNAP5B, NRCAM, CD47, APP, CD44, ADAM2, SPON1, PTPRM, CNTN5, CNTNAP4, EGFL6, CNTN6, PTPRU, NRXN1, CTNNA1, CTNNA3, CTNNA2, NCAM2, PSEN1, CNTN2, CNTN1, CNTN4, RELN, CNTN3, OLFM4, ITGAE, ITGA11, CTNND2, ITGB5, CDH2, CDH3, ITGAM, CDH6, CDH8, CDH7, COL6A6, FAT3, PVRL3, MLLT4, COL18A1, COL4A3, SVEP1, COL13A1, LPP, COL15A1, ITGA1, PCDH15, CDH12, LAMA1, ITGA9, CASS4…	0.00583834
Annotation Cluster 7	Enrichment Score: 4.159347254173072
SP_PIR_KEYWORDS	ligase	62	3.1031	4.48011e-08	HECW2, DZIP3, TTLL5, RNF216, SAE1, ZNRF1, MTHFD1L, ZNRF2, FANCL, MTHFD1, ACSS1, MGRN1, MCCC1, NARS2, WWP1, NSMCE2, TARSL2, AASDH, YARS, SUCLG2, SUCLG1, NADSYN1, LIG3, HERC4, UBR1, HERC2, HLTF, UBE2B, EARS2, TRIM37, RFWD2, UHRF1, TRIM33, UBR5, UBE2W, YARS2, CHFR, RNF20, PCCA, SLC27A5, FARS2, CBLL1, MYCBP2, UBE2R2, PET112L, QRSL1, UBE2D2, NEDD4L, RNF144A, RNF19A, PARK2, UBE2Q2, CPS1, MARCH11, MARCH…	2.27589e-06
GOTERM_BP_FAT	GO:0051603~proteolysis involved in cellular protein catabolic process	85	4.25425	2.76704e-05	HECW2, DZIP3, PPP2R5C, RNF216, SAE1, ZNRF1, CD2AP, ERLEC1, ZNRF2, FANCL, CUL7, MGRN1, WWP1, NSMCE2, FBXL13, RANBP2, PAN2, ADAM10, ANAPC4, HERC4, UBR1, HERC2, HLTF, HERC1, UBE2B, RFWD2, PRKCQ, UHRF1, KDM2B, PSEN1, TRIM33, FBXO16, KDM2A, UBR5, BACE2, KLHL12, UBE2W, FBXL7, FBXO15, NEURL2, CHFR, RNF20, FBXO11, USP7, ATG10, USP3, USP5, USP9X, CBLL1, PSMA8, MYCBP2, UBE2R2, ARIH1, UBE2D2, PSMB1, PSMB2, …	0.00873876
GOTERM_BP_FAT	GO:0044257~cellular protein catabolic process	85	4.25425	3.38407e-05	HECW2, DZIP3, PPP2R5C, RNF216, SAE1, ZNRF1, CD2AP, ERLEC1, ZNRF2, FANCL, CUL7, MGRN1, WWP1, NSMCE2, FBXL13, RANBP2, PAN2, ADAM10, ANAPC4, HERC4, UBR1, HERC2, HLTF, HERC1, UBE2B, RFWD2, PRKCQ, UHRF1, KDM2B, PSEN1, TRIM33, FBXO16, KDM2A, UBR5, BACE2, KLHL12, UBE2W, FBXL7, FBXO15, NEURL2, CHFR, RNF20, FBXO11, USP7, ATG10, USP3, USP5, USP9X, CBLL1, PSMA8, MYCBP2, UBE2R2, ARIH1, UBE2D2, PSMB1, PSMB2, …	0.00890548
GOTERM_BP_FAT	GO:0030163~protein catabolic process	86	4.3043	7.03779e-05	CAST, HECW2, DZIP3, PPP2R5C, RNF216, SAE1, ZNRF1, CD2AP, ERLEC1, ZNRF2, FANCL, CUL7, MGRN1, WWP1, NSMCE2, FBXL13, RANBP2, PAN2, ADAM10, ANAPC4, HERC4, UBR1, HERC2, HLTF, HERC1, UBE2B, RFWD2, PRKCQ, UHRF1, KDM2B, PSEN1, TRIM33, FBXO16, KDM2A, UBR5, BACE2, KLHL12, UBE2W, FBXL7, FBXO15, NEURL2, CHFR, RNF20, FBXO11, USP7, ATG10, USP3, USP5, USP9X, CBLL1, PSMA8, MYCBP2, UBE2R2, ARIH1, UBE2D2, PSMB1, P…	0.0147729
GOTERM_BP_FAT	GO:0044265~cellular macromolecule catabolic process	91	4.55455	0.000147411	HECW2, DZIP3, PPP2R5C, BNIP3, MLH1, RNF216, SAE1, ZNRF1, CD2AP, ERLEC1, ZNRF2, FANCL, CUL7, MGRN1, WWP1, NSMCE2, FBXL13, RANBP2, PAN2, ADAM10, ANAPC4, HERC4, UBR1, HERC2, HLTF, HERC1, UBE2B, RFWD2, PRKCQ, UHRF1, KDM2B, PSEN1, TRIM33, FBXO16, KDM2A, UBR5, BACE2, KLHL12, UBE2W, FBXL7, FBXO15, NEURL2, CHFR, RNF20, EIF2C3, FBXO11, USP7, ATG10, USP3, USP5, USP9X, PNPT1, CBLL1, PSMA8, MYCBP2, UBE2R2, A…	0.0220216
GOTERM_BP_FAT	GO:0043632~modification-dependent macromolecule catabolic process	78	3.9039	0.000198099	HECW2, DZIP3, PPP2R5C, RNF216, SAE1, ZNRF1, CD2AP, ERLEC1, ZNRF2, FANCL, CUL7, MGRN1, WWP1, NSMCE2, FBXL13, RANBP2, PAN2, ANAPC4, HERC4, UBR1, HERC2, HERC1, HLTF, UBE2B, RFWD2, UHRF1, KDM2B, TRIM33, FBXO16, KDM2A, UBR5, KLHL12, UBE2W, FBXL7, FBXO15, CHFR, NEURL2, RNF20, FBXO11, USP7, ATG10, USP3, USP5, USP9X, CBLL1, PSMA8, MYCBP2, UBE2R2, ARIH1, UBE2D2, FBXW2, OTUD7A, FBXO3, NEDD4L, TRIP12, HECTD…	0.0258449
GOTERM_BP_FAT	GO:0019941~modification-dependent protein catabolic process	78	3.9039	0.000198099	HECW2, DZIP3, PPP2R5C, RNF216, SAE1, ZNRF1, CD2AP, ERLEC1, ZNRF2, FANCL, CUL7, MGRN1, WWP1, NSMCE2, FBXL13, RANBP2, PAN2, ANAPC4, HERC4, UBR1, HERC2, HERC1, HLTF, UBE2B, RFWD2, UHRF1, KDM2B, TRIM33, FBXO16, KDM2A, UBR5, KLHL12, UBE2W, FBXL7, FBXO15, CHFR, NEURL2, RNF20, FBXO11, USP7, ATG10, USP3, USP5, USP9X, CBLL1, PSMA8, MYCBP2, UBE2R2, ARIH1, UBE2D2, FBXW2, OTUD7A, FBXO3, NEDD4L, TRIP12, HECTD…	0.0258449
GOTERM_BP_FAT	GO:0006508~proteolysis	139	6.95696	0.000364711	DZIP3, IDE, PPP2R5C, SAE1, RNF216, ZNRF1, CD2AP, ERLEC1, ZNRF2, ADAM3, ADAM5, CUL7, PAPPA, ADAM2, WWP1, CFH, CPA3, LONRF3, TMPRSS12, 2010111I01RIK, PAN2, ANAPC4, UBR1, NPEPPS, UHRF1, ADAMTS9, KDM2B, KDM2A, TRIM33, CPE, FBXO16, UBR5, BACE2, BACE1, FBXL7, FBXO15, NEURL2, ADAMTS2, RNF20, FBXO11, PAMR1, PSMA8, ARIH1, UBE2D2, PSMB1, PSMB2, FBXW2, OTUD7A, FBXO3, HECTD1, ADAM28, NPLOC4, AGBL1, OSGEP, CP…	0.0355126
GOTERM_BP_FAT	GO:0009057~macromolecule catabolic process	94	4.7047	0.000441491	CAST, CHIA, HECW2, DZIP3, PPP2R5C, BNIP3, MLH1, RNF216, SAE1, ZNRF1, CD2AP, ERLEC1, ZNRF2, FANCL, CUL7, MGRN1, WWP1, NSMCE2, FBXL13, RANBP2, PAN2, ADAM10, ANAPC4, HERC4, UBR1, HERC2, HLTF, HERC1, UBE2B, RFWD2, PRKCQ, UHRF1, KDM2B, PSEN1, TRIM33, FBXO16, KDM2A, UBR5, BACE2, KLHL12, UBE2W, FBXL7, FBXO15, NEURL2, CHFR, RNF20, EIF2C3, FBXO11, USP7, ATG10, USP3, USP5, USP9X, PNPT1, CBLL1, PSMA8, MYCBP…	0.0403605
SP_PIR_KEYWORDS	ubl conjugation pathway	73	3.65365	0.000927219	HECW2, DZIP3, RNF216, SAE1, ZNRF1, ZNRF2, FANCL, MGRN1, CUL7, WWP1, NSMCE2, FBXL13, RANBP2, ANAPC4, HERC4, UBR1, HERC2, HERC1, HLTF, UBE2B, TRIM37, RFWD2, UHRF1, KDM2B, FBXO16, TRIM33, KDM2A, UBR5, KLHL12, UBE2W, FBXL7, FBXO15, CHFR, NEURL2, RNF20, FBXO11, USP7, ATG10, USP3, USP9X, USP5, CBLL1, MYCBP2, UBE2R2, ARIH1, UBE2D2, FBXW2, OTUD7A, FBXO3, NEDD4L, TRIP12, HECTD1, RNF144A, UBL7, RNF19A, CDC…	0.0130049
Annotation Cluster 8	Enrichment Score: 4.137522975820693
INTERPRO	IPR001202:WW/Rsp5/WWP	20	1.001	2.24521e-07	MAGI2, HECW2, MAGI1, WWC1, WWC2, IQGAP2, STXBP4, GAS7, RNF8, DGCR8, NEDD4, DMD, WWP1, DRP2, SMURF2, NEDD4L, SETD2, APBB2, APBB1, WWOX	0.000126285
SMART	SM00456:WW	20	1.001	3.99683e-06	MAGI2, HECW2, MAGI1, WWC1, WWC2, IQGAP2, STXBP4, GAS7, RNF8, DGCR8, NEDD4, DMD, WWP1, DRP2, SMURF2, NEDD4L, SETD2, APBB2, APBB1, WWOX	0.00148173
Annotation Cluster 9	Enrichment Score: 3.8600811459527686
GOTERM_BP_FAT	GO:0033554~cellular response to stress	70	3.5035	9.69219e-06	XRCC4, FGF14, ZMAT3, XRCC6, MLH1, FGF12, PRDX1, FANCL, FANCM, STAC, ATG5, 2210018M11RIK, FANCI, COL4A3BP, TRP63, NSMCE2, TLK1, CRY1, PMS1, FANCB, POLH, GEN1, LIG3, RAD9B, GTF2H5, UBE2B, NEK11, RAD50, UHRF1, HIF1A, RIF1, PSEN1, UBR5, HIPK2, EIF2AK4, REV3L, BLM, NEK1, PTPLAD1, ST8SIA1, POLA1, 5430437P03RIK, CHD1L, RAD51L1, MAP3K1, HINFP, POLN, RAD51L3, MYOF, FGD4, MSH3, GFRAL, MSH4, BRIP1, ATR, MAP…	0.00438234
GOTERM_BP_FAT	GO:0006974~response to DNA damage stimulus	53	2.65265	2.37127e-05	XRCC4, ZMAT3, XRCC6, MLH1, FANCL, FANCM, 2210018M11RIK, FANCI, TRP63, NSMCE2, TLK1, CRY1, FANCB, PMS1, POLH, GEN1, LIG3, RAD9B, GTF2H5, UBE2B, NEK11, RAD50, UHRF1, RIF1, PSEN1, UBR5, HIPK2, REV3L, BLM, NEK1, POLA1, 5430437P03RIK, CHD1L, RAD51L1, HINFP, POLN, RAD51L3, MSH3, MSH4, BRIP1, ATR, CEP63, ATM, SMC3, PTPN11, ATRX, RNF8, UACA, TDP1, OGG1, SMC1A, APBB1, BARD1	0.00832269
SP_PIR_KEYWORDS	DNA damage	38	1.9019	0.000167722	XRCC4, ZMAT3, XRCC6, MLH1, 5430437P03RIK, FANCL, FANCM, CHD1L, 2210018M11RIK, FANCI, RAD51L1, NSMCE2, POLN, TLK1, RAD51L3, FANCB, MSH3, POLH, GEN1, LIG3, BRIP1, GTF2H5, ATR, CEP63, UBE2B, ATM, RAD50, SMC3, ATRX, RNF8, UHRF1, RIF1, TDP1, SMC1A, OGG1, APBB1, REV3L, BARD1	0.00327194
GOTERM_BP_FAT	GO:0006281~DNA repair	41	2.05205	0.000224701	XRCC4, BLM, XRCC6, POLA1, MLH1, 5430437P03RIK, FANCL, FANCM, CHD1L, 2210018M11RIK, FANCI, RAD51L1, HINFP, NSMCE2, POLN, RAD51L3, CRY1, PMS1, FANCB, MSH3, POLH, GEN1, MSH4, LIG3, RAD9B, BRIP1, GTF2H5, ATR, UBE2B, ATM, RAD50, SMC3, ATRX, RNF8, UHRF1, TDP1, SMC1A, OGG1, APBB1, REV3L, BARD1	0.0260557
SP_PIR_KEYWORDS	dna repair	33	1.65165	0.000775391	XRCC4, XRCC6, MLH1, 5430437P03RIK, FANCL, FANCM, CHD1L, 2210018M11RIK, FANCI, RAD51L1, NSMCE2, POLN, RAD51L3, FANCB, MSH3, POLH, GEN1, LIG3, BRIP1, GTF2H5, ATR, UBE2B, RAD50, SMC3, ATM, ATRX, RNF8, UHRF1, TDP1, SMC1A, OGG1, REV3L, BARD1	0.0118699
Annotation Cluster 10	Enrichment Score: 3.673854974197633
UP_SEQ_FEATURE	domain:Fibronectin type-III 3	24	1.2012	3.06622e-06	PTPRB, DCC, PTPRK, PTPRM, CNTN5, CNTN6, FNDC3C1, PRTG, PTPRT, PTPRU, IL31RA, NRCAM, ROBO1, MYOM3, CDON, TEK, CNTN2, CNTN1, CNTN4, TNN, ROBO2, CNTN3, ROS1, USH2A	0.00276314
UP_SEQ_FEATURE	domain:Fibronectin type-III 4	20	1.001	5.2012e-06	PTPRB, DCC, PTPRK, PTPRM, CNTN5, CNTN6, FNDC3C1, PRTG, PTPRT, PTPRU, IL31RA, NRCAM, MYOM3, CNTN2, CNTN1, CNTN4, TNN, CNTN3, ROS1, USH2A	0.00390367
UP_SEQ_FEATURE	domain:Fibronectin type-III 2	32	1.6016	5.3313e-06	DCC, IL22RA1, PRTG, FNDC3C1, HCFC2, EPHB1, IL31RA, NRCAM, ROBO1, IL10RB, MYOM3, TEK, ROBO2, TNN, ROS1, USH2A, PTPRB, PTPRK, PTPRM, CNTN5, CNTN6, PTPRT, PTPRU, NCAM2, EPHA4, EPHA8, CDON, CNTN2, CNTN1, CNTN4, CNTN3, MERTK	0.00343051
UP_SEQ_FEATURE	domain:Fibronectin type-III 1	32	1.6016	6.41269e-06	DCC, IL22RA1, PRTG, FNDC3C1, HCFC2, EPHB1, IL31RA, NRCAM, ROBO1, IL10RB, MYOM3, TEK, ROBO2, TNN, ROS1, USH2A, PTPRB, PTPRK, PTPRM, CNTN5, CNTN6, PTPRT, PTPRU, NCAM2, EPHA4, EPHA8, CDON, CNTN2, CNTN1, CNTN4, CNTN3, MERTK	0.00361024
INTERPRO	IPR003961:Fibronectin, type III	36	1.8018	0.000368495	DCC, PRTG, HCFC2, ASTN2, EPHB1, ABI3BP, IL31RA, NRCAM, MYOM3, ROBO1, IL10RB, TEK, D130043K22RIK, ROBO2, TNN, ROS1, USH2A, LRFN2, PTPRB, PTPRK, PTPRM, CNTN5, CNTN6, PTPRT, PTPRU, PTPRO, EPHA5, NCAM2, EPHA4, EPHA8, CDON, CNTN2, CNTN1, CNTN4, CNTN3, MERTK	0.0263959
INTERPRO	IPR008957:Fibronectin, type III-like fold	35	1.75175	0.000513848	DCC, IL22RA1, PRTG, HCFC2, EPHB1, ABI3BP, IL31RA, NRCAM, MYOM3, ROBO1, IL10RB, TEK, ROBO2, TNN, ROS1, USH2A, LRFN2, PTPRB, PTPRK, PTPRM, CNTN5, CNTN6, PTPRT, PTPRU, PTPRO, EPHA5, NCAM2, EPHA4, EPHA8, CDON, CNTN2, CNTN1, CNTN4, CNTN3, MERTK	0.0344372
Annotation Cluster 11	Enrichment Score: 3.592144195143956
SP_PIR_KEYWORDS	sh3 domain	42	2.1021	2.19012e-05	FRK, FUT8, STAM2, CACNB2, ABI2, CASK, ABI1, NOSTRIN, ITSN2, CACNB4, ITSN1, SKAP2, CD2AP, MCF2L, AMPH, MIA3, CTTN, DOCK1, MACF1, STAC, UBASH3B, NCKIPSD, DLG2, DBNL, SASH1, VAV3, LYN, ARHGEF6, MPP5, AHI1, MPP6, DOCK5, PPP1R13L, DOCK4, NEBL, BC021891, CASS4, NEB, FCHSD2, SH3RF3, SPNA2, SH3D19	0.000556142
INTERPRO	IPR001452:Src homology-3 domain	41	2.05205	6.80111e-05	FRK, FUT8, STAM2, CACNB2, ABI2, CASK, ABI1, NOSTRIN, ITSN2, CACNB4, ITSN1, SKAP2, CD2AP, MCF2L, AMPH, MIA3, CTTN, DOCK1, STAC, UBASH3B, NCKIPSD, DLG2, DBNL, SASH1, VAV3, LYN, ARHGEF6, MPP5, AHI1, MPP6, DOCK5, PPP1R13L, DOCK4, NEBL, BC021891, CASS4, NEB, FCHSD2, SH3RF3, SPNA2, SH3D19	0.00726067
Annotation Cluster 12	Enrichment Score: 3.5618169447857397
GOTERM_MF_FAT	GO:0008092~cytoskeletal protein binding	69	3.45345	3.7804e-05	ENAH, TLN2, CAPZA1, KLHL2, HOOK1, NRCAM, CTTNBP2, FRMD5, KIFAP3, PLS1, SNTB2, USH2A, RAB27A, DBNL, MYO3A, MTAP2, MYO3B, NUSAP1, PTPRT, ACTN2, ACTN3, CTNNA1, PALLD, GPR98, FARP2, FMN1, SPAG9, KIF1B, XIRP2, SNTG1, SPNA2, LRPPRC, MYH7B, ADD2, MYO5A, SHROOM3, ABLIM3, NUMA1, SPNB4, MACF1, ARPC3, DMD, WIPF3, CLASP2, MYO5B, FGD4, PSTPIP2, MYO1A, PTPN3, MYO1B, NF1, MYO1D, PTPN4, GAS7, MPRIP, EPB4.1L3, SY…	0.00193939
GOTERM_CC_FAT	GO:0015629~actin cytoskeleton	39	1.95195	7.25157e-05	MYO5A, CGNL1, ENAH, SEPT2, FERMT2, CAPZA1, KLHL2, CTTNBP2, ARHGAP6, MACF1, ARPC3, SPNB4, MYO5B, MYO1A, MYO3A, MYO1B, MYO3B, MYO1D, ACTN2, ACTN3, CDC26, CTNNA1, PALLD, GAS7, CTNNA3, PTPN11, CTNNA2, FMN1, ANKRD26, MYO18B, NEB, MYH11, PSPC1, MYH13, SPNA2, MST1R, CIT, MYH7B, MYH10	0.00201322
GOTERM_MF_FAT	GO:0003779~actin binding	48	2.4024	0.000658421	MYO5A, ENAH, SHROOM3, TLN2, ABLIM3, CAPZA1, KLHL2, HOOK1, MACF1, ARPC3, SPNB4, DMD, PLS1, WIPF3, SNTB2, MYO5B, PSTPIP2, FGD4, DBNL, MYO1A, MYO3A, MYO1B, MYO3B, MYO1D, ACTN2, ACTN3, PALLD, CTNNA1, GAS7, MPRIP, FMN1, EPB4.1L3, SYNE1, EPB4.1L1, SYNE2, XIRP2, TMOD2, MYH11, SNTG1, MYH13, SPNA2, ANTXR1, DIAP2, DIAP3, MYH7B, LRPPRC, ADD2, MYH10	0.0209163
SP_PIR_KEYWORDS	actin-binding	38	1.9019	0.00313515	MYO5A, ENAH, SHROOM3, CAPZA1, KLHL2, MACF1, ARPC3, SPNB4, DMD, PLS1, WIPF3, SNTB2, MYO5B, FGD4, DBNL, MYO1A, MYO3A, MYO1B, MYO3B, MYO1D, ACTN2, ACTN3, PALLD, MPRIP, FMN1, EPB4.1L3, SYNE1, EPB4.1L1, SYNE2, XIRP2, TMOD2, MYH11, SNTG1, MYH13, SPNA2, ADD2, MYH7B, MYH10	0.0356043
Annotation Cluster 13	Enrichment Score: 3.5588944189257825
SP_PIR_KEYWORDS	calmodulin-binding	27	1.35135	1.1942e-05	MYO5A, ADCY3, ADCY1, STRN, IQGAP2, CASK, PDE1C, CAMK2D, SNTB2, PPP3CC, PPP3CA, CAMK2A, ASPM, MYO5B, MYO1A, MTAP2, MYO1B, STRN3, STRN4, MYO1D, DAPK2, MYH11, SPNA2, RIT2, ADD2, CAMK1D, MYH10	0.000356793
GOTERM_MF_FAT	GO:0005516~calmodulin binding	28	1.4014	1.96887e-05	MYO5A, ADCY3, ADCY1, IQGAP2, CASK, STRN, PDE1C, CAMK2D, SNTB2, PPP3CC, PPP3CA, CAMK2A, MYO5B, ASPM, MYO1A, MYO3A, MTAP2, MYO1B, STRN3, STRN4, MYO1D, DAPK2, MYH11, SPNA2, RIT2, ADD2, CAMK1D, MYH10	0.00112273
Annotation Cluster 14	Enrichment Score: 3.516902451174837
INTERPRO	IPR015943:WD40/YVTN repeat-like	58	2.9029	3.45664e-06	MPV17, STRN, EIF2A, TSSC1, SPAG16, WDR72, MIOS, SEMA3G, SEMA3D, SEMA3A, WDR35, NSMAF, PAN2, NWD1, STRN3, ANAPC4, STRN4, RBBP7, HERC1, DNAIC1, EML6, VPS8, EML4, 3110047P20RIK, BRWD3, RFWD2, WDR47, SMU1, RFWD3, WDR20A, LYST, SEMA4B, LRRK2, TRIM16, SEMA5A, WDR18, WDR17, SPNB4, WDR16, FBXW2, WDR12, FBXW15, GTF3C2, FBXW10, PIK3R4, PPWD1, WDR59, WDFY2, WDTC1, TBL2, WDR7, WDFY4, AHI1, AMBRA1, WDR70, POC…	0.000777444
SP_PIR_KEYWORDS	wd repeat	51	2.55255	1.45581e-05	STRN, MPV17, EIF2A, TSSC1, SPAG16, MIOS, WDR72, WDR35, NSMAF, NWD1, STRN3, STRN4, HERC2, RBBP7, HERC1, DNAIC1, EML6, VPS8, EML4, 3110047P20RIK, BRWD3, RFWD2, WDR47, SMU1, RFWD3, WDR20A, LYST, TRIM16, AV249152, WDR18, SPNB4, WDR17, WDR16, WDR12, FBXW2, GTF3C2, FBXW10, BCAS3, PIK3R4, PPWD1, WDR59, WDFY2, WDTC1, TBL2, WDR7, WDFY4, AHI1, AMBRA1, WDR70, POC1A, WDR26, WDR25, GNB2L1	0.000389165
INTERPRO	IPR019775:WD40 repeat, conserved site	49	2.45245	2.24145e-05	STRN, MPV17, EIF2A, TSSC1, SPAG16, MIOS, WDR72, WDR35, NSMAF, NWD1, STRN3, STRN4, HERC2, RBBP7, HERC1, DNAIC1, EML6, VPS8, EML4, 3110047P20RIK, BRWD3, RFWD2, WDR47, SMU1, RFWD3, LYST, TRIM16, AV249152, WDR18, SPNB4, WDR17, WDR16, WDR12, FBXW2, GTF3C2, FBXW10, BCAS3, PIK3R4, PPWD1, WDR59, WDFY2, WDTC1, TBL2, WDR7, WDFY4, AHI1, AMBRA1, WDR70, POC1A, WDR26, GNB2L1	0.00314711
INTERPRO	IPR017986:WD40 repeat, region	44	2.2022	4.20281e-05	STRN, MPV17, TRIM16, TSSC1, SPAG16, WDR72, WDR18, WDR17, WDR16, FBXW2, WDR12, WDR35, NSMAF, FBXW10, GTF3C2, PIK3R4, PPWD1, WDR59, NWD1, WDFY2, WDTC1, TBL2, WDR7, STRN3, WDFY4, STRN4, AHI1, AMBRA1, WDR70, RBBP7, DNAIC1, HERC1, EML6, VPS8, EML4, 3110047P20RIK, BRWD3, RFWD2, SMU1, WDR47, POC1A, WDR20A, WDR26, WDR25, LYST, GNB2L1	0.00523984
INTERPRO	IPR019782:WD40 repeat 2	42	2.1021	4.32099e-05	STRN, MPV17, TRIM16, TSSC1, SPAG16, WDR72, WDR18, WDR17, WDR16, FBXW2, WDR12, WDR35, NSMAF, FBXW10, GTF3C2, PIK3R4, PPWD1, WDR59, NWD1, WDFY2, WDTC1, TBL2, WDR7, STRN3, WDFY4, STRN4, AHI1, AMBRA1, WDR70, RBBP7, DNAIC1, HERC1, EML6, VPS8, EML4, BRWD3, RFWD2, SMU1, WDR47, POC1A, WDR20A, WDR26, LYST, GNB2L1	0.005104
INTERPRO	IPR001680:WD40 repeat	48	2.4024	5.18972e-05	MPV17, STRN, TSSC1, SPAG16, MIOS, WDR72, NSMAF, WDR35, NWD1, STRN3, STRN4, HERC1, DNAIC1, RBBP7, EML6, 3110047P20RIK, EML4, RFWD2, BRWD3, SMU1, WDR47, WDR20A, RFWD3, LYST, LRRK2, TRIM16, WDR18, SPNB4, WDR17, WDR16, WDR12, FBXW2, GTF3C2, FBXW10, BCAS3, PIK3R4, PPWD1, WDR59, WDFY2, WDTC1, TBL2, WDR7, WDFY4, AHI1, WDR70, AMBRA1, POC1A, WDR26, WDR25, GNB2L1	0.00582158
INTERPRO	IPR019781:WD40 repeat, subgroup	42	2.1021	0.000358505	STRN, MPV17, TRIM16, TSSC1, SPAG16, WDR72, WDR18, WDR17, WDR16, FBXW2, WDR12, NSMAF, FBXW10, GTF3C2, PIK3R4, PPWD1, WDR59, NWD1, WDFY2, WDTC1, TBL2, WDR7, STRN3, WDFY4, STRN4, AHI1, AMBRA1, WDR70, RBBP7, DNAIC1, HERC1, EML6, EML4, BRWD3, RFWD2, SMU1, WDR47, POC1A, RFWD3, WDR20A, WDR26, WDR25, LYST, GNB2L1	0.0265343
Annotation Cluster 15	Enrichment Score: 3.5075923188372116
GOTERM_MF_FAT	GO:0060589~nucleoside-triphosphatase regulator activity	73	3.65365	2.33425e-08	DLC1, IQGAP2, RANGAP1, ITSN2, ITSN1, MCF2L, ARHGAP6, ARHGAP20, SMAP1, ARHGAP5, TBC1D12, TIAM2, KIFAP3, RAPGEF2, ARHGAP8, DOCK10, EIF2B3, RAPGEF1, TNIK, MADD, ARHGEF6, ARHGEF18, ARHGAP28, ECT2, TBC1D22A, FARP2, MAP4K3, ARHGAP30, RALGAPA2, RALGAPA1, PLCE1, RASGRF1, SIPA1L1, ACAP2, LRRK2, ERC1, TBC1D8B, RIN3, RALGPS1, TBC1D8, RALGAPB, RABGAP1L, AKAP13, ASAP3, RIMS2, RIMS1, STARD13, RASAL2, DOCK1, SO…	1.84405e-06
GOTERM_MF_FAT	GO:0030695~GTPase regulator activity	72	3.6036	2.62908e-08	DLC1, IQGAP2, RANGAP1, ITSN2, ITSN1, MCF2L, ARHGAP6, ARHGAP20, SMAP1, ARHGAP5, TBC1D12, TIAM2, KIFAP3, RAPGEF2, ARHGAP8, DOCK10, EIF2B3, RAPGEF1, TNIK, MADD, ARHGEF6, ARHGEF18, ARHGAP28, ECT2, TBC1D22A, FARP2, MAP4K3, ARHGAP30, RALGAPA2, RALGAPA1, PLCE1, RASGRF1, SIPA1L1, ACAP2, LRRK2, ERC1, TBC1D8B, RIN3, RALGPS1, TBC1D8, RALGAPB, RABGAP1L, AKAP13, ASAP3, RIMS2, RIMS1, STARD13, RASAL2, DOCK1, SO…	1.92862e-06
GOTERM_MF_FAT	GO:0005083~small GTPase regulator activity	46	2.3023	4.60317e-06	DLC1, TBC1D8, RABGAP1L, IQGAP2, AKAP13, RANGAP1, ITSN2, ASAP3, ITSN1, RIMS2, RIMS1, MCF2L, ARHGAP6, SMAP1, TBC1D12, TIAM2, SOS1, KIFAP3, TBC1D5, TBC1D4, D10BWG1379E, RAPGEF2, DOCK10, ARHGEF10L, IQSEC2, FGD4, VAV3, TNIK, MADD, ARHGEF18, ARHGEF6, DOCK9, RGNEF, ECT2, TBC1D22A, FARP2, USP6NL, MAP4K3, RALGAPA1, RASGRF1, ACAP2, CDC42BPA, ERC1, CIT, ARAP2, TBC1D8B	0.000278048
GOTERM_BP_FAT	GO:0051056~regulation of small GTPase mediated signal transduction	46	2.3023	9.07664e-06	TBC1D8, RALGAPB, RABGAP1L, IQGAP2, AKAP13, ITSN2, ASAP3, ITSN1, MCF2L, RASAL2, KRAS, SMAP1, TBC1D12, TIAM2, SOS1, TBC1D5, TBC1D4, D10BWG1379E, RAPGEF2, RASA4, RAPGEF1, ARHGEF10L, FGD4, IQSEC2, VAV3, ARHGEF18, ARHGEF6, NF1, SCAI, DGKI, RGNEF, ECT2, TBC1D22A, FARP2, USP6NL, RALGAPA2, NOTCH2, RALGAPA1, PLCE1, RASGRF1, SIPA1L1, ACAP2, RELN, MTOR, ARAP2, TBC1D8B	0.00478704
SP_PIR_KEYWORDS	GTPase activation	31	1.55155	4.48373e-05	DLC1, TBC1D8, RALGAPB, RABGAP1L, RANGAP1, STARD13, RASAL2, ARHGAP6, ARHGAP5, SMAP1, ARHGAP20, TBC1D12, CHM, TBC1D5, TBC1D4, ARHGAP8, RASA4, NF1, ARHGAP28, TBC1D22A, USP6NL, ARHGAP30, RALGAPA2, RALGAPA1, SIPA1L1, ACAP2, CHN1, LRRK2, ARAP2, TBC1D8B, RIN3	0.00103482
GOTERM_BP_FAT	GO:0046578~regulation of Ras protein signal transduction	36	1.8018	0.000132865	TBC1D8, RABGAP1L, AKAP13, ASAP3, ITSN2, ITSN1, MCF2L, KRAS, SMAP1, TBC1D12, TIAM2, SOS1, TBC1D5, TBC1D4, D10BWG1379E, ARHGEF10L, FGD4, IQSEC2, VAV3, ARHGEF18, ARHGEF6, NF1, SCAI, DGKI, RGNEF, ECT2, TBC1D22A, USP6NL, FARP2, NOTCH2, PLCE1, RASGRF1, ACAP2, MTOR, ARAP2, TBC1D8B	0.0208533
GOTERM_MF_FAT	GO:0005096~GTPase activator activity	36	1.8018	0.000409633	DLC1, TBC1D8, RALGAPB, RABGAP1L, IQGAP2, RANGAP1, ASAP3, STARD13, RASAL2, ARHGAP6, ARHGAP5, SMAP1, ARHGAP20, TBC1D12, TIAM2, CHM, TBC1D5, TBC1D4, ARHGAP8, RASA4, NF1, ARHGAP28, TBC1D22A, USP6NL, ARHGAP30, RALGAPA2, RALGAPA1, RABEP1, SIPA1L1, ACAP2, CHN1, RGS7, LRRK2, ARAP2, TBC1D8B, RIN3	0.0154636
GOTERM_MF_FAT	GO:0005088~Ras guanyl-nucleotide exchange factor activity	20	1.001	0.000511091	VAV3, MADD, ARHGEF18, ARHGEF6, DOCK9, AKAP13, ITSN2, RGNEF, ITSN1, ECT2, MCF2L, FARP2, TIAM2, RASGRF1, SOS1, KIFAP3, RAPGEF2, DOCK10, ARHGEF10L, FGD4	0.0173486
GOTERM_MF_FAT	GO:0005089~Rho guanyl-nucleotide exchange factor activity	18	0.900901	0.00057228	VAV3, ARHGEF18, ARHGEF6, DOCK9, AKAP13, ITSN2, RGNEF, ITSN1, ECT2, MCF2L, FARP2, TIAM2, RASGRF1, SOS1, KIFAP3, DOCK10, ARHGEF10L, FGD4	0.0187858
SP_PIR_KEYWORDS	guanine-nucleotide releasing factor	23	1.15115	0.000614512	RALGPS1, VAV3, MADD, ARHGEF18, ARHGEF6, DOCK9, RGNEF, DOCK5, ECT2, MCF2L, FARP2, DOCK4, PLCE1, DOCK1, TIAM2, RASGRF1, SOS1, D10BWG1379E, DOCK10, RAPGEF2, RAPGEF1, ARHGEF10L, FGD4	0.0100226
GOTERM_MF_FAT	GO:0005085~guanyl-nucleotide exchange factor activity	29	1.45145	0.000734985	RALGPS1, AKAP13, ITSN2, ITSN1, MCF2L, DOCK1, TIAM2, SOS1, KIFAP3, D10BWG1379E, DOCK10, RAPGEF2, EIF2B3, RAPGEF1, ARHGEF10L, FGD4, IQSEC2, VAV3, MADD, ARHGEF6, ARHGEF18, DOCK9, RGNEF, DOCK5, ECT2, DOCK4, FARP2, PLCE1, RASGRF1	0.0219642
GOTERM_MF_FAT	GO:0008047~enzyme activator activity	42	2.1021	0.00118259	DLC1, TBC1D8, RALGAPB, RABGAP1L, IQGAP2, RANGAP1, ABI1, AZIN1, ASAP3, ITSN1, STARD13, RASAL2, MAP3K5, ARHGAP6, ARHGAP5, SMAP1, ARHGAP20, TBC1D12, TIAM2, CHM, TBC1D5, TBC1D4, ARHGAP8, RASA4, NF1, ARHGAP28, TBC1D22A, USP6NL, ARHGAP30, RALGAPA2, RALGAPA1, RABEP1, SIPA1L1, ACAP2, CHN1, RGS7, PPP2R4, LRRK2, AHSA1, ARAP2, TBC1D8B, RIN3	0.0314739
Annotation Cluster 16	Enrichment Score: 3.1559020574005823
INTERPRO	IPR002219:Protein kinase C-like, phorbol ester/diacylglycerol binding	20	1.001	1.82048e-05	PHRF1, VAV3, BRAF, ROCK1, PRKCI, AKAP13, DGKH, RGNEF, PRKD1, PRKCQ, PRKD2, DGKB, KSR2, STAC, DGKD, CHN1, CDC42BPA, MLL3, CIT, PRKD3	0.00272702
INTERPRO	IPR002219:Protein kinase C, phorbol ester/diacylglycerol binding	16	0.800801	0.000132567	PHRF1, VAV3, BRAF, ROCK1, PRKCI, DGKH, RGNEF, PRKCQ, PRKD2, DGKB, KSR2, STAC, DGKD, CHN1, CDC42BPA, CIT	0.0123521
SMART	SM00109:C1	20	1.001	0.000236236	PHRF1, VAV3, BRAF, ROCK1, PRKCI, AKAP13, DGKH, RGNEF, PRKD1, PRKCQ, PRKD2, DGKB, KSR2, STAC, DGKD, CHN1, CDC42BPA, MLL3, CIT, PRKD3	0.0145028
Annotation Cluster 17	Enrichment Score: 3.113688564476365
SP_PIR_KEYWORDS	mitosis	36	1.8018	0.000150037	HAUS4, MAD1L1, SEPT2, NEK3, USP9X, NEK1, KNTC1, CD2AP, KIF2C, BUB1, POLN, MTAP9, CLASP2, ASPM, STAG1, TERF1, CSNK1A1, VMN2R53, CCNK, PDS5B, ANAPC4, NUF2, NUSAP1, CDC23, PMF1, CEP63, CDC26, CDC25A, SMC3, RNF8, CENPV, BUB1B, CIT, SMC1A, NEK4, CHFR	0.00317099
GOTERM_BP_FAT	GO:0000278~mitotic cell cycle	43	2.15215	0.000434792	HAUS4, MAD1L1, SEPT2, NEK3, USP9X, NEK1, POLA1, KNTC1, CD2AP, APP, NIPBL, BUB1, CAMK2D, HINFP, MTAP9, POLN, CLASP2, PPP3CA, CAMK2A, ASPM, STAG1, TERF1, VMN2R53, CCNK, PDS5B, ANAPC4, NUF2, NUSAP1, CDC23, CENPF, PMF1, CEP63, CDC26, CDC25A, SMC3, RBBP8, RNF8, CENPV, BUB1B, CIT, CHFR, SMC1A, NEK4	0.0409402
SP_PIR_KEYWORDS	cell division	45	2.25225	0.000487994	HAUS4, MAD1L1, PARD3, SEPT2, CDC14A, NEK3, USP9X, NEK1, KNTC1, CD2AP, KIF2C, CDC45, BUB1, MTAP9, POLN, CLASP2, PARD3B, ASPM, STAG1, TERF1, CSNK1A1, VMN2R53, CCNK, PDS5B, CEP110, ANAPC4, NUF2, LIG3, NUSAP1, CDC23, CDK7, PMF1, CEP63, CDC26, CDC25A, SMC3, RNF8, RAB11FIP3, CENPV, BUB1B, CDK11B, CIT, CHFR, SMC1A, NEK4	0.00851395
GOTERM_BP_FAT	GO:0000087~M phase of mitotic cell cycle	36	1.8018	0.000526011	HAUS4, MAD1L1, SEPT2, NEK3, NEK1, USP9X, KNTC1, CD2AP, NIPBL, BUB1, POLN, MTAP9, CLASP2, ASPM, STAG1, TERF1, VMN2R53, CCNK, PDS5B, ANAPC4, NUF2, NUSAP1, CDC23, CENPF, PMF1, CEP63, CDC26, SMC3, CDC25A, RNF8, CENPV, BUB1B, CIT, SMC1A, NEK4, CHFR	0.0465652
SP_PIR_KEYWORDS	cell cycle	69	3.45345	0.000679382	MAD1L1, SEPT2, CDC14A, KNTC1, MLH1, WTAP, CD2AP, KIF2C, CDC45, CDKN2C, FANCI, TRP63, STAG3, MTAP9, TLK1, PARD3B, ARHGAP8, ASPM, CCAR1, STAG1, CCNK, CCNH, CEP110, ANAPC4, RBL1, LIG3, NUSAP1, CDK7, NEK11, RAD50, UHRF1, RAB11FIP3, RIF1, BUB1B, CDK11B, CHFR, NEK4, HAUS4, PPP6C, PARD3, NEK3, NEK1, USP9X, STARD13, NIPBL, GADD45GIP1, BUB1, RAB11A, POLN, CLASP2, TERF1, CSNK1A1, TAF1, VMN2R53, PDS5B, NUF2…	0.0107309
Annotation Cluster 18	Enrichment Score: 3.0693180311330845
GOTERM_CC_FAT	GO:0030054~cell junction	95	4.75475	5.4189e-12	ENAH, OCLN, GRIK1, GABRB2, GRIK2, TLN2, GABRB1, GLRA3, FERMT2, CLSTN1, SYT9, GRIN3B, GRIN3A, ITSN1, AMOTL1, ZNRF1, TMEM178, ZNRF2, WNT2, CTTNBP2, HMCN1, GRID2, SNTB2, CHRNA7, PARD3B, PAK1, DLG2, GRID1, GABRG2, INADL, MAGI2, MAGI1, MPP5, PTPRU, CTNNA1, PCLO, CTNNA3, CTNNA2, FMN1, GABRR3, PRUNE, ABCB1A, COLQ, XIRP2, ABCB1B, ASH1L, SPNA2, ERC2, NEURL2, CPLX4, CGNL1, PARD3, LIMS1, MTDH, SHROOM3, ASZ1…	1.43059e-09
GOTERM_CC_FAT	GO:0045202~synapse	67	3.35335	2.10243e-09	ENAH, GRIK1, GABRB2, GRIK2, TLN2, GABRB1, GLRA3, CLSTN1, SYT9, CASK, GRIN3B, GRIN3A, ITSN1, ZNRF1, ZNRF2, NRCAM, APP, PICALM, GRID2, SNTB2, CHRNA7, DLG2, GRID1, KCNMA1, GABRG2, ADAM10, MAGI2, NRXN3, NRXN1, GRM1, PCLO, GABRR3, GRM3, COLQ, ERC2, LRRK2, CPLX4, ABI1, CDH2, RIMS2, RIMS1, AMPH, SYNPR, GAD2, DMD, SOS1, ARR3, CAMK2D, SNAP23, CAMK2A, DTNA, GLRB, GABRA2, DLGAP2, SYT10, DENND1A, GRIA3, PARK…	3.70028e-07
SP_PIR_KEYWORDS	cell junction	73	3.65365	8.28741e-07	ENAH, OCLN, GRIK1, GABRB2, GRIK2, TLN2, GABRB1, GLRA3, FERMT2, CLSTN1, SYT9, GRIN3B, GRIN3A, ITSN1, ZNRF1, ZNRF2, GRID2, SNTB2, CHRNA7, PARD3B, DLG2, GRID1, GABRG2, INADL, MAGI2, MAGI1, MPP5, PTPRU, CTNNA1, PCLO, CTNNA2, FMN1, GABRR3, PRUNE, COLQ, XIRP2, ASH1L, ERC2, CPLX4, CGNL1, PARD3, LIMS1, MTDH, SHROOM3, CTNND2, ABI1, RIMS2, APBB1IP, RIMS1, AMPH, PTK2, SYNPR, GAD2, SNAP23, CAMK2A, MLLT4, DTN…	3.8272e-05
SP_PIR_KEYWORDS	synapse	46	2.3023	2.23648e-06	CPLX4, ENAH, GRIK1, GABRB2, TLN2, GRIK2, GLRA3, GABRB1, CLSTN1, SYT9, ABI1, GRIN3B, GRIN3A, ITSN1, RIMS2, ZNRF1, RIMS1, AMPH, ZNRF2, GAD2, SYNPR, GRID2, CHRNA7, SNAP23, CAMK2A, DLG2, DTNA, GRID1, GABRG2, GLRB, GABRA2, MAGI2, SYT10, DLGAP2, DENND1A, GRIA3, PARK2, GRIA4, PCLO, LIN7A, CADPS, GABRR3, SLC17A6, COLQ, ERC2, DNM2	9.46734e-05
GOTERM_CC_FAT	GO:0044456~synapse part	41	2.05205	3.11643e-05	GRIK1, GABRB2, GRIK2, GLRA3, GABRB1, CLSTN1, SYT9, GRIN3B, GRIN3A, RIMS1, AMPH, GAD2, SYNPR, SOS1, GRID2, CHRNA7, CAMK2A, DLG2, GRID1, KCNMA1, GABRG2, GLRB, GABRA2, ADAM10, SYT10, NRXN3, DLGAP2, GRIA3, PARK2, NRXN1, GRIA4, GRM1, ITPR1, LIN7A, GABRR3, GRM3, SLC17A6, ERC2, LRRK2, DNM2, F2R	0.0010964
GOTERM_MF_FAT	GO:0015276~ligand-gated ion channel activity	24	1.2012	0.000319765	ORAI1, GABRG2, GLRB, GABRA2, GRIK1, GABRB2, GRIK2, GLRA3, GABRB1, GRIN3B, GRIA3, GRIA4, GRIN3A, CNGB3, KCNJ3, ITPR1, ITPR2, GABRR3, P2RX3, GRID2, RYR2, CHRNA7, ACCN5, GRID1	0.0130521
GOTERM_MF_FAT	GO:0022834~ligand-gated channel activity	24	1.2012	0.000319765	ORAI1, GABRG2, GLRB, GABRA2, GRIK1, GABRB2, GRIK2, GLRA3, GABRB1, GRIN3B, GRIA3, GRIA4, GRIN3A, CNGB3, KCNJ3, ITPR1, ITPR2, GABRR3, P2RX3, GRID2, RYR2, CHRNA7, ACCN5, GRID1	0.0130521
GOTERM_CC_FAT	GO:0045211~postsynaptic membrane	26	1.3013	0.000416502	GRIK1, GRIK2, GABRB2, GABRB1, GLRA3, CLSTN1, GRIN3B, GRIN3A, GRID2, CHRNA7, DLG2, GRID1, KCNMA1, GABRG2, GABRA2, GLRB, DLGAP2, GRIA3, GRIA4, PARK2, GRM1, LIN7A, GABRR3, GRM3, F2R, DNM2	0.00994831
GOTERM_MF_FAT	GO:0005230~extracellular ligand-gated ion channel activity	17	0.850851	0.000711259	GABRG2, GLRB, GABRA2, GRIK1, GABRB2, GRIK2, GABRB1, GLRA3, GRIA3, GRIN3B, GRIA4, GRIN3A, GABRR3, P2RX3, GRID2, CHRNA7, GRID1	0.0218998
GOTERM_MF_FAT	GO:0005234~extracellular-glutamate-gated ion channel activity	8	0.4004	0.00124798	GRIK1, GRIK2, GRID2, GRIA3, GRIN3B, GRIA4, GRIN3A, GRID1	0.0323491
GOTERM_MF_FAT	GO:0004970~ionotropic glutamate receptor activity	8	0.4004	0.00124798	GRIK1, GRIK2, GRID2, GRIA3, GRIN3B, GRIA4, GRIN3A, GRID1	0.0323491
SP_PIR_KEYWORDS	postsynaptic cell membrane	22	1.1011	0.00394528	GABRG2, GLRB, GABRA2, GRIK1, DLGAP2, GABRB2, GRIK2, GLRA3, GABRB1, CLSTN1, GRIN3B, GRIA3, GRIA4, PARK2, GRIN3A, LIN7A, GABRR3, GRID2, CHRNA7, DLG2, GRID1, DNM2	0.0436448
Annotation Cluster 19	Enrichment Score: 3.065194089931757
GOTERM_CC_FAT	GO:0005912~adherens junction	28	1.4014	2.18771e-06	ENAH, LIMS1, PARD3, SHROOM3, TLN2, FERMT2, CTNND2, ASZ1, ABI2, CDH2, CDH3, APBB1IP, WNT2, CTTNBP2, PTK2, PVRL3, PAK1, MLLT4, CTNNA1, CTNNA3, CTNNA2, FMN1, CASS4, PRUNE, ITGA6, SYNM, SPNA2, NEURL2	0.000165002
GOTERM_CC_FAT	GO:0070161~anchoring junction	29	1.45145	1.46654e-05	ENAH, LIMS1, PARD3, SHROOM3, TLN2, FERMT2, CTNND2, ASZ1, ABI2, CDH2, CDH3, APBB1IP, WNT2, CTTNBP2, PTK2, PVRL3, PAK1, MLLT4, CTNNA1, CTNNA3, CTNNA2, FMN1, CASS4, PRUNE, ITGA6, PKP4, SYNM, SPNA2, NEURL2	0.000645076
Annotation Cluster 20	Enrichment Score: 3.052284151884981
GOTERM_BP_FAT	GO:0007010~cytoskeleton organization	55	2.75275	0.000198991	DLC1, ENAH, TLN2, VPS54, CAPZA1, MLH1, WNT2, HOOK1, OFD1, CTTNBP2, ARHGAP6, ARHGAP8, DBNL, ROCK1, MTAP2, ARHGEF18, PRKCI, NUSAP1, UBE2B, PCLO, ELMO1, FMN1, XIRP2, DNAHC9, TESK2, SGCD, NEURL2, HAUS4, SHROOM3, ABLIM3, ASZ1, PTK2, KRAS, POLN, PSTPIP2, VMN2R53, CEP192, NF1, NUF2, BFSP2, PCDH15, RGNEF, CEP63, GAS7, SMC3, NCKAP1, EPB4.1L3, EPB4.1L1, NEB, CDC42BPA, MYH11, ANTXR1, DIAP2, DIAP3, MYH10	0.0249343
Annotation Cluster 21	Enrichment Score: 3.029727176170425
INTERPRO	IPR001478:PDZ/DHR/GLGF	31	1.55155	0.000156403	PARD3, SHROOM3, PDLIM5, CASK, PDLIM1, RIMS2, SDCBP2, RIMS1, TIAM2, SNTB2, PARD3B, RAPGEF2, MLLT4, DLG2, LRRC7, CNKSR2, INADL, MAGI2, PTPN3, MAGI1, PTPN4, MPP5, SIPA1L3, MPP6, STXBP4, PCLO, LIN7A, MAST4, SIPA1L1, SNTG1, SDCBP	0.0139787
Annotation Cluster 22	Enrichment Score: 2.9388630597743175
INTERPRO	IPR012680:Laminin G, subdomain 2	16	0.800801	2.63837e-06	CNTNAP4, NRXN3, HSPG2, COL15A1, NRXN1, CNTNAP5C, CNTNAP5B, CRB1, FAT3, COL27A1, FAT2, CNTNAP3, COL24A1, PROS1, COL11A1, USH2A	0.000659375
INTERPRO	IPR001791:Laminin G	17	0.850851	4.12583e-06	COL18A1, CNTNAP4, NRXN3, HSPG2, COL15A1, NRXN1, CNTNAP5C, CNTNAP5B, LAMA1, CRB1, FAT3, FAT2, CNTNAP3, COL24A1, PROS1, COL11A1, USH2A	0.000773295
SMART	SM00282:LamG	17	0.850851	4.51194e-05	COL18A1, CNTNAP4, NRXN3, HSPG2, COL15A1, NRXN1, CNTNAP5C, CNTNAP5B, LAMA1, CRB1, FAT3, FAT2, CNTNAP3, COL24A1, PROS1, COL11A1, USH2A	0.00833491
Annotation Cluster 23	Enrichment Score: 2.8479749052251853
INTERPRO	IPR019786:Zinc finger, PHD-type, conserved site	21	1.05105	0.000343836	ASXL3, BRD1, PHRF1, TAF3, ASXL1, SP140, ATRX, JHDM1D, UHRF1, TRIM66, PHF3, KDM2B, TRIM33, KDM2A, PHF14, MLLT10, PHF16, ASH1L, PYGO1, KDM4C, KDM5A	0.0263287
INTERPRO	IPR001965:Zinc finger, PHD-type	21	1.05105	0.000638844	BRD1, PHRF1, TAF3, SP140, JHDM1D, UHRF1, TRIM66, PHF3, KDM2B, TRIM33, KDM2A, PHF14, PHF16, MLLT10, ASH1L, PYGO1, GM4902, KDM4C, MLL3, KDM5A, BAZ2B	0.0402492
Annotation Cluster 24	Enrichment Score: 2.8151695958015024
KEGG_PATHWAY	mmu05412:Arrhythmogenic right ventricular cardiomyopathy (ARVC)	23	1.15115	1.16967e-06	CACNA2D1, ITGA11, ITGA1, CACNB2, LEF1, ITGB5, ACTN2, ACTN3, CDH2, CACNB4, CTNNA1, CACNA2D3, CTNNA3, CTNNA2, ITGA9, ITGA6, DMD, ITGA7, RYR2, SGCD, CACNA1F, CACNA1C, CACNA1D	0.000214027
KEGG_PATHWAY	mmu05414:Dilated cardiomyopathy	20	1.001	0.00102919	ADCY3, CACNA2D1, ADCY1, ADCY2, ADCY8, ITGA11, ITGA1, ITGB5, CACNB2, CACNB4, CACNA2D3, ITGA9, ITGA6, DMD, ITGA7, RYR2, SGCD, CACNA1F, CACNA1C, CACNA1D	0.0265608
Annotation Cluster 25	Enrichment Score: 2.808896552393493
UP_SEQ_FEATURE	domain:CUB	10	0.500501	2.7454e-05	GPR126, ATRNL1, SCUBE2, SCUBE1, PAMR1, KREMEN1, BAI3, CDCP1, PDGFC, PDGFD	0.012311
Annotation Cluster 26	Enrichment Score: 2.767744824516274
GOTERM_CC_FAT	GO:0015630~microtubule cytoskeleton	72	3.6036	2.65118e-05	KIF23, SEPT2, KIF24, CDC14A, KNTC1, TTLL5, SPAG17, SPAG16, OFD1, HOOK1, KIF13A, KIF2C, APP, KIFAP3, DYNC2H1, MTAP9, SNTB2, CDK5RAP2, CAMSAP1L1, DYNC1H1, ASPM, ROCK1, MTAP2, CEP110, MTAP4, NUSAP1, KIF16B, PCM1, DNAIC1, EML6, EML4, DNAHC2, KIF1B, DNAHC5, SPAG6, DNAHC6, DNAHC8, DNAHC9, PDE4DIP, IFT88, CEP97, HAUS4, PARD3, PPP4R2, SHROOM3, ANKRD32, KEG1, MYCBP2, NUMA1, MACF1, CEP170, POLN, ODF2, CLAS…	0.000999387
Annotation Cluster 27	Enrichment Score: 2.6990217198769644
GOTERM_CC_FAT	GO:0015630~microtubule cytoskeleton	72	3.6036	2.65118e-05	KIF23, SEPT2, KIF24, CDC14A, KNTC1, TTLL5, SPAG17, SPAG16, OFD1, HOOK1, KIF13A, KIF2C, APP, KIFAP3, DYNC2H1, MTAP9, SNTB2, CDK5RAP2, CAMSAP1L1, DYNC1H1, ASPM, ROCK1, MTAP2, CEP110, MTAP4, NUSAP1, KIF16B, PCM1, DNAIC1, EML6, EML4, DNAHC2, KIF1B, DNAHC5, SPAG6, DNAHC6, DNAHC8, DNAHC9, PDE4DIP, IFT88, CEP97, HAUS4, PARD3, PPP4R2, SHROOM3, ANKRD32, KEG1, MYCBP2, NUMA1, MACF1, CEP170, POLN, ODF2, CLAS…	0.000999387
Annotation Cluster 28	Enrichment Score: 2.6731154782204944
GOTERM_BP_FAT	GO:0030030~cell projection organization	57	2.85285	2.98221e-05	ENAH, LPAR3, GRIN3A, SPAG16, NRCAM, OFD1, APP, ROBO1, DYNC2H1, ROBO2, PAK1, SEMA3A, LRRC50, ROCK1, MTAP2, UBE2B, GPR98, CTNNA2, NUMBL, SPAG6, PRDX6, RASGRF1, CNTN4, RELN, IFT88, DCC, ABI2, EPHB1, MYCBP2, SEMA5A, PTK2, SPNB4, DMD, ETV1, TCTN1, TNN, FGD4, MYO1A, VAV3, NTNG1, DPYSL5, ALMS1, PCDH15, RGNEF, GAS7, NCKAP1, PTPN11, EPHA4, TSC1, ITGA6, MTOR, CACNA1F, APBB2, BMPR1B, CIT, APBB1, MYH10	0.00856288
GOTERM_BP_FAT	GO:0000902~cell morphogenesis	54	2.7027	9.07999e-05	ENAH, NRCAM, OFD1, APP, ROBO1, COL4A3BP, DYNC2H1, ROBO2, SEMA3A, LRRC50, PRKCI, LEF1, CTNNA1, ECT2, STK4, CTNNA2, NUMBL, HIF1A, RELN, IFT88, DCC, LIMS1, PARD3, SHROOM3, EPHB1, MYCBP2, SEMA5A, PTK2, MACF1, SPNB4, DMD, ETV1, TCTN1, TNN, CLASP2, CSNK1A1, COL18A1, NTNG1, DPYSL5, ALMS1, PCDH15, RGNEF, GAS7, PTPN11, LAMA1, EPHA4, SYNE2, ANTXR1, CACNA1F, RBPJ, BMPR1B, APBB2, APBB1, MYH10	0.0150452
GOTERM_BP_FAT	GO:0032989~cellular component morphogenesis	58	2.9029	0.000227768	ENAH, NRCAM, OFD1, APP, ROBO1, COL4A3BP, DYNC2H1, ROBO2, SEMA3A, LRRC50, PRKCI, LEF1, CTNNA1, ECT2, UBE2B, STK4, NUMBL, CTNNA2, HIF1A, RELN, NEURL2, IFT88, DCC, PARD3, LIMS1, SHROOM3, EPHB1, MYCBP2, SEMA5A, PTK2, MACF1, SPNB4, DMD, ETV1, TCTN1, TNN, CLASP2, COL18A1, CSNK1A1, NTNG1, DPYSL5, ALMS1, PCDH15, RGNEF, GAS7, PTPN11, LAMA1, EPHA4, SYNE2, NEB, MYH11, ANTXR1, CACNA1F, BMPR1B, APBB2, RBPJ, A…	0.0254756
Annotation Cluster 29	Enrichment Score: 2.663215098417044
GOTERM_BP_FAT	GO:0007268~synaptic transmission	37	1.85185	4.05124e-05	MYO5A, GRIK1, GRIK2, CLSTN1, ASZ1, CACNB2, CACNB4, WNT2, CTTNBP2, GAD2, APP, PTK2, DMD, GRID2, CHRNA7, PPP3CA, DLG2, KCNMA1, GABRG2, GLRB, SLC25A4, NRXN3, MAOA, PARK2, GRIA4, NRXN1, PCLO, LIN7A, CTNNA2, GRM3, KIF1B, SLC17A6, PSEN1, COLQ, P2RX3, TMOD2, CACNA1C	0.00983654
GOTERM_BP_FAT	GO:0019226~transmission of nerve impulse	43	2.15215	7.74419e-05	MYO5A, GRIK1, GRIK2, CLSTN1, ASZ1, CACNB2, CACNB4, WNT2, NRCAM, CTTNBP2, GAD2, APP, PTK2, SPNB4, DMD, GRID2, CHRNA7, PPP3CA, DLG2, KCNMA1, GABRG2, GLRB, SLC25A4, NRXN3, MAOA, NF1, PARK2, NRXN1, GRIA4, PCLO, QK, CTNNA2, LIN7A, GRM3, KIF1B, SLC17A6, TSC1, PSEN1, COLQ, P2RX3, NAB1, TMOD2, CACNA1C	0.0135548
Annotation Cluster 30	Enrichment Score: 2.515772522532435
INTERPRO	IPR000569:HECT	11	0.550551	0.000181619	HECW2, NEDD4, UBR5, WWP1, HERC4, SMURF2, NEDD4L, HERC2, HERC1, TRIP12, HECTD1	0.0150223
SMART	SM00119:HECTc	11	0.550551	0.000846059	HECW2, NEDD4, UBR5, WWP1, HERC4, SMURF2, NEDD4L, HERC2, HERC1, TRIP12, HECTD1	0.0438688
Annotation Cluster 31	Enrichment Score: 2.5080603736258986
GOTERM_MF_FAT	GO:0017124~SH3 domain binding	20	1.001	0.00026141	ENAH, KHDRBS3, ADAM10, LYN, FUT8, DENND1A, CD2AP, QK, ELMO1, DOCK4, FMN1, ARHGAP6, PICALM, DOCK1, PAK3, SOS1, PLSCR2, INPP5D, NCKIPSD, CIT	0.0111253
GOTERM_MF_FAT	GO:0019904~protein domain specific binding	35	1.75175	0.000841001	ENAH, FUT8, CASK, CD2AP, ARHGAP6, PICALM, DOCK1, PAK3, SQSTM1, SOS1, DMD, PCGF6, EXOC4, INPP5D, NCKIPSD, KIRREL3, PHRF1, KHDRBS3, ADAM10, LYN, NOS1AP, DENND1A, NDFIP1, LDB2, GRIA3, QK, DOCK4, ELMO1, FMN1, SARNP, WBP2NL, PLSCR2, FAF1, CIT, NCOR1	0.0243855
SP_PIR_KEYWORDS	sh3-binding	15	0.750751	0.00158672	KHDRBS3, ENAH, ADAM10, FUT8, CD2AP, QK, ELMO1, DOCK4, ARHGAP6, DOCK1, PAK3, PLSCR2, NCKIPSD, INPP5D, CIT	0.020472
Annotation Cluster 32	Enrichment Score: 2.424191403411283
GOTERM_BP_FAT	GO:0008104~protein localization	110	5.50551	7.14455e-05	AP4E1, XPO6, GRIK2, VPS54, CHMP7, CASK, GRIN3B, KIF13A, NRCAM, HOOK1, VPS13C, VPS13D, KIFAP3, DYNC2H1, VPS13B, SAR1B, RAB21, RAB27A, NUPL1, CLPX, LYST, RAB12, ERC1, VPS26A, MYH7B, FRAS1, STX8, AFTPH, STAM2, SNX7, SNX1, RIMS2, RIMS1, MIA3, PPP1R3C, MACF1, STX18, DOPEY2, RANBP17, CUBN, RASEF, NUF2, ATG3, LIN7A, NCKAP1, SYNE2, RABEP1, GNB2L1, AP1B1, SLC15A1, TLN2, ZMAT3, CLTC, IMMP2L, AP2B1, BLZF1, …	0.0140647
GOTERM_BP_FAT	GO:0045184~establishment of protein localization	95	4.75475	0.000321637	SLC15A1, XPO6, AP4E1, AP1B1, GRIK2, ZMAT3, VPS54, CHMP7, CASK, CLTC, HOOK1, KIF13A, IMMP2L, AP2B1, BLZF1, PEX1, RANBP2, VPS13B, SAR1B, SEC24D, RAB21, RAB27A, KDELR2, SYNRG, ZDHHC3, NUP88, SNUPN, STXBP4, NUPL1, M6PR, TIMM44, CLPX, ZDHHC15, RAB11FIP3, TNFSF13B, PSEN1, LYST, RAB5A, RAB12, ERC1, VPS26A, KPNA1, MYH7B, SEC23B, VPS29, FRAS1, ATG10, STX8, AFTPH, RAB3D, NUP160, STAM2, LMF1, SNX7, NUP93, S…	0.0345742
GOTERM_BP_FAT	GO:0015031~protein transport	93	4.65465	0.000583646	SLC15A1, XPO6, AP4E1, AP1B1, GRIK2, ZMAT3, VPS54, CHMP7, CASK, CLTC, HOOK1, KIF13A, IMMP2L, AP2B1, BLZF1, PEX1, RANBP2, VPS13B, SAR1B, SEC24D, RAB21, RAB27A, KDELR2, SYNRG, ZDHHC3, NUP88, SNUPN, STXBP4, NUPL1, M6PR, TIMM44, CLPX, RAB11FIP3, TNFSF13B, PSEN1, LYST, RAB5A, RAB12, ERC1, VPS26A, KPNA1, MYH7B, SEC23B, VPS29, FRAS1, ATG10, STX8, AFTPH, RAB3D, NUP160, STAM2, LMF1, SNX7, NUP93, SNX1, RIMS…	0.0488185
Annotation Cluster 33	Enrichment Score: 2.2763158097344216
INTERPRO	IPR006210:EGF-like	44	2.2022	2.02312e-06	NRG4, ZAN, PAMR1, ITGB5, EDIL3, CNTNAP5C, CNTNAP5B, ADAM3, FAT3, CRB1, TEK, FAT2, FAM5C, TNN, HHIP, FBN2, EGF, ODZ1, PCSK5, ODZ2, ODZ3, ODZ4, TECTA, ADAM28, CUBN, SVEP1, ATRNL1, FAM5B, CNTNAP4, SCUBE2, EGFL6, NRXN3, SCUBE1, FBN1, EFEMP1, LRP1B, NTNG1, HSPG2, NRXN1, NOTCH2, RELN, ADAM22, PROS1, LRP5	0.00056884
INTERPRO	IPR000742:EGF-like, type 3	40	2.002	3.89891e-05	NRG4, ZAN, PAMR1, EDIL3, CNTNAP5C, CNTNAP5B, ADAM3, ADAM5, FAT3, CRB1, ADAM2, FAT2, TEK, CNTNAP3, FBN2, HHIP, EGF, ODZ1, ODZ2, ODZ3, ODZ4, ADAM28, CUBN, SVEP1, ATRNL1, CNTNAP4, SCUBE2, EGFL6, NRXN3, SCUBE1, FBN1, EFEMP1, LRP1B, NTNG1, HSPG2, NRXN1, NOTCH2, RELN, ADAM22, PROS1	0.00514713
SP_PIR_KEYWORDS	egf-like domain	42	2.1021	0.000159922	NRG4, C9, PAMR1, ZAN, ASTN2, EDIL3, CNTNAP5C, CNTNAP5B, ADAM5, FAT3, CRB1, ADAM2, TEK, FAT2, CNTNAP3, TNN, HHIP, FBN2, EGF, ODZ1, ODZ2, ODZ3, ODZ4, ADAM28, CUBN, SVEP1, ATRNL1, CNTNAP4, SCUBE2, EGFL6, NRXN3, SCUBE1, FBN1, EFEMP1, LRP1B, HSPG2, NRXN1, NOTCH2, RELN, ADAM22, PROS1, LRP5	0.00324461
INTERPRO	IPR013111:EGF, extracellular	19	0.950951	0.000184081	SVEP1, ATRNL1, EGFL6, FBN1, NTNG1, ITGB5, NOTCH2, ADAM3, ADAM5, ADAM2, TEK, RELN, TNN, ADAM22, HHIP, ODZ1, ODZ2, ODZ3, ODZ4	0.0146847
SMART	SM00181:EGF	44	2.2022	0.000185043	NRG4, ZAN, PAMR1, ITGB5, EDIL3, CNTNAP5C, CNTNAP5B, ADAM3, FAT3, CRB1, TEK, FAT2, FAM5C, TNN, HHIP, FBN2, EGF, ODZ1, PCSK5, ODZ2, ODZ3, ODZ4, TECTA, ADAM28, CUBN, SVEP1, ATRNL1, FAM5B, CNTNAP4, SCUBE2, EGFL6, NRXN3, SCUBE1, FBN1, EFEMP1, LRP1B, NTNG1, HSPG2, NRXN1, NOTCH2, RELN, ADAM22, PROS1, LRP5	0.0136376
INTERPRO	IPR013032:EGF-like region, conserved site	51	2.55255	0.000593918	GPR128, NRG4, ZAN, EDIL3, CNTNAP5C, CNTNAP5B, ADAM3, ADAM5, ADAM2, HHIP, ODZ1, ODZ2, USH2A, ODZ3, ODZ4, ATRNL1, CNTNAP4, SCUBE2, EGFL6, SCUBE1, LRP1B, 4931406P16RIK, NRXN1, RELN, PROS1, MEGF9, C9, PAMR1, ITGB5, ASTN2, EPHB1, FAT3, CRB1, FAT2, TEK, TNN, FBN2, EGF, ADAM28, CUBN, SVEP1, FBN1, EFEMP1, NTNG1, HSPG2, EPHA5, LAMA1, NOTCH2, EPHA8, ADAM22, LRP5	0.0385523
Annotation Cluster 34	Enrichment Score: 2.132245518225441
COG_ONTOLOGY	Cell envelope biogenesis, outer membrane	10	0.500501	0.000479573	GALNT3, 6720456H20RIK, INADL, GALNT10, UGDH, ODZ1, ODZ2, ODZ3, OXR1, ODZ4	0.0199453
Annotation Cluster 35	Enrichment Score: 2.0897634862316004
SP_PIR_KEYWORDS	transport	214	10.7107	1.18647e-05	SLC9A9, RFT1, SCN3B, SLC9A4, VPS54, PITPNA, CHMP7, GRIN3B, GRIN3A, KIF13A, HOOK1, COL4A3BP, GRID2, CHRNA7, VPS13B, RAB21, GRID1, CATSPER2, ABCB1A, ABCB1B, RYR2, RAB12, SLC2A12, ORAI1, TMX4, SFXN4, CACNB2, CACNB4, RIMS2, KCNJ3, RIMS1, STX18, RANBP17, LAPTM4A, TRPC5, OSBPL6, KCNK1, RABEP1, HEPH, SLC46A1, CACHD1, AP1B1, SLC15A1, TRPV2, ZMAT3, GLRA3, SLC16A12, RTN3, AP2B1, BLZF1, SLC24A4, KCNG3, KCNM…	0.000401739
GOTERM_BP_FAT	GO:0006811~ion transport	105	5.25526	7.35841e-05	SLC9A9, SLC22A16, GM5134, GRIK1, GABRB2, SCN3B, SLC9A4, GRIK2, SLC9A3, GABRB1, GRIN3B, GRIN3A, CNGB3, WNT2, CTTNBP2, GRID2, SLCO1C1, CHRNA7, SLC4A4, GRID1, IBTK, KCND1, WNK1, STIM2, SLC22A21, STIM1, GABRR3, CATSPER2, KCNT2, RYR2, SLC38A1, ORAI1, SLC38A9, ASZ1, SFXN4, CACNB2, CACNB4, KCNJ3, SPNB4, SLC30A5, SLC30A9, HCN2, CACNA2D1, GABRA2, ATP5J2, SLCO4C1, TRPC5, CACNA2D3, KCNK1, KCTD8, SLC25A12, S…	0.0136366
GOTERM_BP_FAT	GO:0006816~calcium ion transport	27	1.35135	0.000165858	ORAI1, CACHD1, TRPV2, CACNB2, GRIN3A, CACNB4, SLC24A4, SLC24A2, CAMK2D, CHRNA7, PPP3CA, CAMK2A, IBTK, CACNA2D1, TRPC5, STIM2, STIM1, CACNA2D3, ITPR1, ITPR2, CATSPER2, RYR2, CACNA1E, CACNA1F, CACNA1C, CACNA1D, F2R	0.0236319
GOTERM_MF_FAT	GO:0005262~calcium channel activity	18	0.900901	0.000332577	ORAI1, CACNA2D1, TRPC5, TRPV2, CACNB2, GRIN3B, CACNB4, GRIN3A, CACNA2D3, ITPR1, ITPR2, CATSPER2, SLC24A2, RYR2, CACNA1E, CACNA1F, CACNA1C, CACNA1D	0.0130531
SP_PIR_KEYWORDS	ion transport	82	4.1041	0.000420986	SLC9A9, SLC22A16, GM5134, CACHD1, GRIK1, GABRB2, SCN3B, SLC9A4, GRIK2, TRPV2, GABRB1, GLRA3, GRIN3B, GRIN3A, CNGB3, KCNQ5, SLC24A4, GRID2, SLCO1C1, CHRNA7, ANO4, KCNG3, SLC4A4, GRID1, KCNMA1, GABRG2, TRPM3, KCND1, STIM2, STIM1, ATP6V1H, SLC22A21, CFTR, GABRR3, CATSPER2, SLC41A2, CLIC6, RYR2, KCNH7, SLC38A1, TMCO3, ORAI1, SLC38A9, SFXN4, CACNB2, CACNB4, ATP5G3, KCNJ3, SLCO1A4, SLC5A4A, SLC39A9, SL…	0.00761039
SP_PIR_KEYWORDS	calcium transport	18	0.900901	0.000604049	ORAI1, CACNA2D1, CACHD1, TRPC5, TRPV2, STIM2, STIM1, CACNB2, CACNB4, CACNA2D3, ITPR1, ITPR2, SLC24A4, CATSPER2, CACNA1E, CACNA1F, CACNA1C, CACNA1D	0.0101795
GOTERM_MF_FAT	GO:0022836~gated channel activity	46	2.3023	0.00126296	ORAI1, GRIK1, GABRB2, SCN3B, GRIK2, GLRA3, GABRB1, CACNB2, GRIN3B, CACNB4, GRIN3A, KCNJ3, CNGB3, KCNQ5, SPNB4, GRID2, CHRNA7, KCNG3, GRID1, KCNMA1, GABRG2, HCN2, CACNA2D1, GLRB, GABRA2, KCND1, GRIA3, GRIA4, KCNK1, CACNA2D3, ITPR1, ITPR2, KCTD8, GABRR3, CYBB, CATSPER2, KCNT2, P2RX3, CLIC6, RYR2, KCNH7, CACNA1E, CACNA1F, CACNA1C, ACCN5, CACNA1D	0.0319262
SP_PIR_KEYWORDS	calcium channel	14	0.700701	0.00194006	ORAI1, CACNA2D1, TRPC5, TRPV2, CACNB2, CACNB4, CACNA2D3, ITPR1, ITPR2, CATSPER2, CACNA1E, CACNA1F, CACNA1C, CACNA1D	0.023774
SP_PIR_KEYWORDS	ionic channel	48	2.4024	0.00257404	ORAI1, GRIK1, GABRB2, SCN3B, GRIK2, GLRA3, TRPV2, GABRB1, CACNB2, GRIN3B, CACNB4, GRIN3A, KCNJ3, CNGB3, KCNQ5, GRID2, CHRNA7, ANO4, KCNG3, GRID1, KCNMA1, TRPM3, GABRG2, HCN2, CACNA2D1, GLRB, GABRA2, KCND1, TRPC5, CFTR, GRIA3, GRIA4, KCNK1, CACNA2D3, ITPR1, ITPR2, GABRR3, CYBB, CATSPER2, P2RX3, CLIC6, RYR2, KCNH7, CACNA1E, CACNA1F, CACNA1C, ACCN5, CACNA1D	0.0299899
Annotation Cluster 36	Enrichment Score: 2.065806656139871
GOTERM_MF_FAT	GO:0008238~exopeptidase activity	18	0.900901	0.000479726	CPM, TRHDE, AGBL1, CPA6, AGBL4, CPXM2, NPEPPS, NAALADL1, CPVL, CPN1, FOLH1, CPE, TPP2, CPA3, DPP8, DPP9, 2010111I01RIK, RNPEP	0.0174459
GOTERM_MF_FAT	GO:0004180~carboxypeptidase activity	11	0.550551	0.0018795	FOLH1, CPM, AGBL1, CPA6, CPE, AGBL4, CPA3, CPXM2, NAALADL1, CPVL, CPN1	0.0449594
SP_PIR_KEYWORDS	carboxypeptidase	10	0.500501	0.0040329	FOLH1, CPM, AGBL1, CPA6, CPE, AGBL4, CPA3, NAALADL1, CPVL, CPN1	0.0436462
Annotation Cluster 37	Enrichment Score: 2.0406228551711836
GOTERM_CC_FAT	GO:0031410~cytoplasmic vesicle	71	3.55355	0.00168845	AP4E1, AP1B1, TRPV2, SYT9, CLTC, ITSN1, ZNRF1, CD2AP, PRDX1, WNT2, CTTNBP2, APP, PDPK1, MALL, PICALM, SNTB2, SEC24D, RAB21, RAB27A, ADAM10, PIK3C2A, PTPRN2, PI4KA, CFTR, KIF1B, PSEN1, IGF2R, BACE1, SPATA16, RAB5A, SDCBP, CTSB, LRRK2, SEC23B, RIN3, MYO5A, PAM, RAB3D, ASZ1, NOSTRIN, CXXC4, CALU, AMPH, SYNPR, GAD2, AP3M2, DGKD, ENTPD7, SCG3, SLC30A5, SNAP23, SEC23IP, MYOF, PCSK5, CUBN, SYT10, DENND1…	0.0325065
GOTERM_CC_FAT	GO:0031982~vesicle	71	3.55355	0.00291784	AP4E1, AP1B1, TRPV2, SYT9, CLTC, ITSN1, ZNRF1, CD2AP, PRDX1, WNT2, CTTNBP2, APP, PDPK1, MALL, PICALM, SNTB2, SEC24D, RAB21, RAB27A, ADAM10, PIK3C2A, PTPRN2, PI4KA, CFTR, KIF1B, PSEN1, IGF2R, BACE1, SPATA16, RAB5A, SDCBP, CTSB, LRRK2, SEC23B, RIN3, MYO5A, PAM, RAB3D, ASZ1, NOSTRIN, CXXC4, CALU, AMPH, SYNPR, GAD2, AP3M2, DGKD, ENTPD7, SCG3, SLC30A5, SNAP23, SEC23IP, MYOF, PCSK5, CUBN, SYT10, DENND1…	0.0485519
Annotation Cluster 38	Enrichment Score: 2.002278470502945
GOTERM_CC_FAT	GO:0044463~cell projection part	31	1.55155	0.000934538	BBS9, SLC9A3, TTLL5, SPAG17, SPAG16, OFD1, APP, SPNB4, ROBO1, DYNC2H1, ODF4, ROBO2, CHRNA7, LRRC50, KCNMA1, TTC21B, MTAP2, ALMS1, GRIA3, DNAHC2, SLC26A3, GRM3, EFHC1, DNAHC5, PSEN1, GSK3B, DNAHC9, ANTXR1, CACNA1C, IFT88, MYH10	0.019553
GOTERM_CC_FAT	GO:0005930~axoneme	11	0.550551	0.00220883	DNAHC2, EFHC1, DNAHC5, TTC21B, DNAHC9, DYNC2H1, ODF4, IFT88, SPAG17, LRRC50, SPAG16	0.0381709
Annotation Cluster 39	Enrichment Score: 1.9928165639224513
UP_SEQ_FEATURE	domain:Fibronectin type-III 3	24	1.2012	3.06622e-06	PTPRB, DCC, PTPRK, PTPRM, CNTN5, CNTN6, FNDC3C1, PRTG, PTPRT, PTPRU, IL31RA, NRCAM, ROBO1, MYOM3, CDON, TEK, CNTN2, CNTN1, CNTN4, TNN, ROBO2, CNTN3, ROS1, USH2A	0.00276314
UP_SEQ_FEATURE	domain:Ig-like C2-type 4	20	1.001	5.2012e-06	CD101, DCC, FLT1, CNTN5, CNTN6, HSPG2, KIT, PALLD, NRCAM, NCAM2, ROBO1, MYOM3, CDON, CNTN2, CNTN1, CNTN4, ROBO2, CNTN3, KIRREL2, KIRREL3	0.00390367
UP_SEQ_FEATURE	domain:Ig-like C2-type 5	18	0.900901	8.40143e-06	CD101, FLT1, CNTN5, CNTN6, HSPG2, KIT, PALLD, NRCAM, NCAM2, ROBO1, CDON, CNTN2, CNTN1, CNTN4, ROBO2, CNTN3, KIRREL2, KIRREL3	0.00420308
UP_SEQ_FEATURE	domain:Ig-like C2-type 3	23	1.15115	0.000166662	CD101, DCC, FLT1, CNTN5, CNTN6, HSPG2, LRIG1, KIT, PALLD, NRCAM, NCAM2, ROBO1, MYOM3, CDON, CNTN2, CNTN1, CD4, CNTN4, ROBO2, CNTN3, KIRREL2, IL1RAPL1, KIRREL3	0.0489002
Annotation Cluster 40	Enrichment Score: 1.9876604343056248
GOTERM_BP_FAT	GO:0051656~establishment of organelle localization	12	0.600601	0.000355964	MYO5A, PTK2, SYNE1, KIF1B, PSEN1, CDC42BPA, MLH1, NUSAP1, CENPF, PCLO, MYH10, RAB27A	0.0357741
Annotation Cluster 43	Enrichment Score: 1.9511232471754725
GOTERM_BP_FAT	GO:0016192~vesicle-mediated transport	73	3.65365	0.000177072	AP4E1, AP1B1, SLC9A3, VPS54, CHMP7, ITSN2, CLTC, ITSN1, RTN3, HOOK1, CD47, AP2B1, BLZF1, APP, CTTN, PICALM, CHRNA7, SAR1B, GOLGA5, SEC24D, RAB27A, DBNL, KDELR2, SYNRG, LRP1B, PRKCI, PCLO, ELMO1, ZDHHC15, BET3L, PSEN1, RAB5A, ERC1, VPS26A, SEC23B, EXOC6B, MYO5A, VPS29, CPLX4, RAB3D, NOSTRIN, RIMS2, RIMS1, AMPH, MIA3, DOCK1, AP3M2, STX18, ARR3, EXOC4, BCAP29, EXOC5, SNAP23, PLA2R1, LY75, DNM3, GLRB…	0.0241269
Annotation Cluster 45	Enrichment Score: 1.9219941831917933
GOTERM_CC_FAT	GO:0031974~membrane-enclosed lumen	143	7.15716	0.00301741	RP9, PDLIM1, WTAP, CNOT7, ERLEC1, SMNDC1, ESF1, INTS8, GTF2E1, TOP1, ACSS1, GTF2E2, INTS6, D19BWG1357E, HADH, MLL3, DNAJC1, RDM1, CCAR1, OXR1, IKBKAP, OPA1, ERP27, RBL1, MED14, TCFAP2D, EARS2, NVL, KDM2B, RPS19, EP300, HIF1A, KDM2A, YARS2, UGGT1, PCCA, LRPPRC, MYH7B, PRODH, ME2, ELL, FARS2, PNPT1, SFPI1, ARNT, MED12L, CALU, METTL3, SPNB4, ARHGEF10L, TAF1, TAF3, TSR1, MAML2, TEAD2, SMAD1, ATM, PPI…	0.0486399
Annotation Cluster 46	Enrichment Score: 1.9210119318360233
KEGG_PATHWAY	mmu04070:Phosphatidylinositol signaling system	17	0.850851	0.00176299	PIK3C2G, PIK3C2A, PI4KA, PIP5K1B, DGKH, DGKI, PIP5K1A, ITPR1, ITPR2, CDS2, PLCE1, DGKB, DGKD, INPP4B, INPP5D, IPPK, PIP4K2A	0.0395603
Annotation Cluster 47	Enrichment Score: 1.8710359422295437
GOTERM_BP_FAT	GO:0016568~chromatin modification	47	2.35235	1.02016e-05	INO80, BNIP3, CTCFL, CTCF, 5430437P03RIK, KDM1B, CHD1L, 2210018M11RIK, RTF1, PBRM1, CHD1, TLK1, KDM3A, KDM3B, MLL3, KDM5A, TAF1, METTL8, EHMT1, L3MBTL2, RBL1, SMYD3, HMG20A, RBBP7, HLTF, UBE2B, SUV420H2, RNF8, KDM2B, HDAC2, EP300, KDM2A, PHF16, SMARCC1, ASH1L, CENPV, DNMT1, KDM4C, SETD2, HDAC9, SMARCA1, APBB1, HDAC8, NCOR1, RNF20, RERE, EP400	0.0040368
SP_PIR_KEYWORDS	chromatin regulator	34	1.7017	0.00232163	CTCFL, CTCF, 5430437P03RIK, KDM1B, 2210018M11RIK, CHD1, PBRM1, TLK1, KDM3A, KDM3B, MLL3, KDM5A, L3MBTL2, RBL1, SMYD3, HMG20A, RBBP7, HLTF, SUV420H2, RNF8, KDM2B, HDAC2, KDM2A, SMARCC1, ASH1L, DNMT1, KDM4C, SMARCA1, HDAC9, NCOR1, RNF20, HDAC8, APBB1, EP400	0.0277219
Annotation Cluster 48	Enrichment Score: 1.8702227825296045
GOTERM_MF_FAT	GO:0003774~motor activity	29	1.45145	0.000252438	MYO5A, KIF23, CGNL1, KIF24, KIF13A, KIF2C, DYNC2H1, DYNC1H1, MYO5B, DNM3, MYO1A, MYO3A, MYO1B, MYO3B, MYO1D, KIF16B, DNAIC1, DNAHC2, MYO18B, DNAHC5, KIF1B, DNAHC6, DNAHC8, DNAHC9, MYH11, MYH13, MYH7B, DNM2, MYH10	0.01121
SP_PIR_KEYWORDS	motor protein	25	1.25125	0.00158668	KIF23, MYO5A, KIF24, KIF13A, KIF2C, DYNC2H1, DYNC1H1, MYO5B, DNM3, MYO1A, MYO3A, MYO1B, MYO1D, MYO3B, KIF16B, DNAIC1, DNAHC2, DNAHC5, KIF1B, DNAHC8, MYH11, MYH13, MYH7B, DNM2, MYH10	0.0210046
Annotation Cluster 49	Enrichment Score: 1.8451296844579788
INTERPRO	IPR013594:Dynein heavy chain, N-terminal region 1	6	0.3003	0.000451594	DNAHC2, DNAHC5, DNAHC8, DNAHC9, DYNC2H1, DYNC1H1	0.0312608
Annotation Cluster 50	Enrichment Score: 1.8418506287853045
KEGG_PATHWAY	mmu04120:Ubiquitin mediated proteolysis	29	1.45145	7.6616e-05	SAE1, UBE2R2, FANCL, UBE2D2, MGRN1, CUL7, MAP3K1, WWP1, NEDD4L, TRIP12, ANAPC4, BIRC6, CDC23, HERC4, PARK2, HERC2, HERC1, UBE2Q2, BIRC3, CDC26, UBE2B, RFWD2, TRIM37, CBLB, NEDD4, UBA2, UBR5, UBE2W, SMURF2	0.00466285
GOTERM_MF_FAT	GO:0016879~ligase activity, forming carbon-nitrogen bonds	35	1.75175	0.000924009	HECW2, TTLL5, CBLL1, MTHFD1L, UBE2R2, PET112L, QRSL1, MTHFD1, UBE2D2, MGRN1, WWP1, NSMCE2, NEDD4L, TRIP12, HECTD1, NADSYN1, BIRC6, HERC4, PARK2, UBR1, HERC2, CPS1, UBE2Q2, HERC1, UBE2B, ATG3, RNF8, NEDD4, UBR5, UBE2W, SMURF2, FBXO15, CHFR, MYH7B, FBXO11	0.0260274
Annotation Cluster 51	Enrichment Score: 1.8199082106565285
GOTERM_BP_FAT	GO:0035295~tube development	46	2.3023	0.000345448	DLC1, COBL, ENAH, SHROOM3, ASZ1, BMPR2, ZEB2, LGR4, L7RN6, WNT2, EDNRA, SEMA5A, PGR, CTTNBP2, CD44, WWP1, TRP63, GATAD2A, ROBO2, TCTN1, HHIP, EGF, PCSK5, ALX1, HECTD1, AR, FLT1, RXFP1, MAN1A2, TBX5, CFTR, FZD3, NCKAP1, LAMA1, MAN2A1, HIF1A, EP300, TSC1, NCOA3, PSEN1, IFT52, EDA, IFT88, ADAMTS2, ACVR1, MED1	0.0358725
Annotation Cluster 56	Enrichment Score: 1.6377694065918351
INTERPRO	IPR002017:Spectrin repeat	10	0.500501	0.000157553	SYNE1, SYNE2, MACF1, SPNB4, DMD, DRP2, ACTN2, SPNA2, ACTN3, MCF2L	0.013543
Annotation Cluster 62	Enrichment Score: 1.499917481047497
GOTERM_BP_FAT	GO:0046578~regulation of Ras protein signal transduction	36	1.8018	0.000132865	TBC1D8, RABGAP1L, AKAP13, ASAP3, ITSN2, ITSN1, MCF2L, KRAS, SMAP1, TBC1D12, TIAM2, SOS1, TBC1D5, TBC1D4, D10BWG1379E, ARHGEF10L, FGD4, IQSEC2, VAV3, ARHGEF18, ARHGEF6, NF1, SCAI, DGKI, RGNEF, ECT2, TBC1D22A, USP6NL, FARP2, NOTCH2, PLCE1, RASGRF1, ACAP2, MTOR, ARAP2, TBC1D8B	0.0208533
Annotation Cluster 63	Enrichment Score: 1.4826251456013118
SP_PIR_KEYWORDS	calcium channel	14	0.700701	0.00194006	ORAI1, CACNA2D1, TRPC5, TRPV2, CACNB2, CACNB4, CACNA2D3, ITPR1, ITPR2, CATSPER2, CACNA1E, CACNA1F, CACNA1C, CACNA1D	0.023774
Annotation Cluster 64	Enrichment Score: 1.4754712099543892
GOTERM_BP_FAT	GO:0032880~regulation of protein localization	21	1.05105	0.00057446	SEPT2, CEP192, NF1, PRKCI, CENPF, TNFSF14, RABGAP1L, PRDX1, UHMK1, MYCBP2, NCKAP1, PTPN11, SLC26A4, UACA, GSK3B, GLMN, FAF1, EGF, EDA, DNAJC1, BARD1	0.0493704
Annotation Cluster 67	Enrichment Score: 1.4519430314241581
GOTERM_BP_FAT	GO:0035295~tube development	46	2.3023	0.000345448	DLC1, COBL, ENAH, SHROOM3, ASZ1, BMPR2, ZEB2, LGR4, L7RN6, WNT2, EDNRA, SEMA5A, PGR, CTTNBP2, CD44, WWP1, TRP63, GATAD2A, ROBO2, TCTN1, HHIP, EGF, PCSK5, ALX1, HECTD1, AR, FLT1, RXFP1, MAN1A2, TBX5, CFTR, FZD3, NCKAP1, LAMA1, MAN2A1, HIF1A, EP300, TSC1, NCOA3, PSEN1, IFT52, EDA, IFT88, ADAMTS2, ACVR1, MED1	0.0358725
Annotation Cluster 72	Enrichment Score: 1.3481878791190072
GOTERM_MF_FAT	GO:0016887~ATPase activity	52	2.6026	2.50349e-05	ATP10B, XRCC6, INO80, SKIV2L2, 2310057M21RIK, FANCM, LONP2, DYNC2H1, LONRF3, DHX35, DDX10, DYNC1H1, MDN1, ATP8B4, MYO3A, CCNH, ATP6V1H, CFTR, CDK7, HLTF, CLPX, DNAHC2, DNAHC5, KIF1B, ABCB1A, ASCC3, ABCB1B, DNAHC8, SNRNP200, DNAHC9, SMARCA1, BLM, ABCA4, ABCA5, CHD1L, RAD51L1, DDX19B, DDX3Y, CHD1, ABCD3, RAD51L3, ABCA13, ABCA8A, BRIP1, ABCB4, ABCC9, DDX50, ATP8A2, PPP2R4, ATP6V0A4, MYH10, ATP8A1	0.0013523
Annotation Cluster 79	Enrichment Score: 1.2887007776332058
GOTERM_CC_FAT	GO:0005891~voltage-gated calcium channel complex	7	0.35035	0.00193995	PPM1A, CACNB2, CACNA1E, CACNA1F, CACNB4, CACNA1C, CACNA1D	0.0359552
GOTERM_CC_FAT	GO:0034704~calcium channel complex	7	0.35035	0.00193995	PPM1A, CACNB2, CACNA1E, CACNA1F, CACNB4, CACNA1C, CACNA1D	0.0359552
Annotation Cluster 83	Enrichment Score: 1.2543100222813781
PIR_SUPERFAMILY	PIRSF005452:contactin	6	0.3003	2.85932e-05	CNTN5, CNTN6, CNTN2, CNTN1, CNTN4, CNTN3	0.0216646
Annotation Cluster 85	Enrichment Score: 1.244831929387346
GOTERM_MF_FAT	GO:0005201~extracellular matrix structural constituent	11	0.550551	0.00049177	COL18A1, TECTA, COL4A4, COL4A3, LAMA1, COL27A1, FBN1, FBN2, COL24A1, COL11A1, COL4A6	0.0172689
Annotation Cluster 136	Enrichment Score: 0.9266365908692378
GOTERM_MF_FAT	GO:0005230~extracellular ligand-gated ion channel activity	17	0.850851	0.000711259	GABRG2, GLRB, GABRA2, GRIK1, GABRB2, GRIK2, GABRB1, GLRA3, GRIA3, GRIN3B, GRIA4, GRIN3A, GABRR3, P2RX3, GRID2, CHRNA7, GRID1	0.0218998
Annotation Cluster 161	Enrichment Score: 0.7783840375052504
GOTERM_MF_FAT	GO:0008237~metallopeptidase activity	34	1.7017	0.00105761	ADAMTS18, UQCRC2, ADAMTS17, CPM, ADAMTS16, IDE, NAALADL1, 4833403I15RIK, CPN1, ADAM3, MMP21, ADAM5, PAPPA, ADAM2, CPA3, 2010111I01RIK, ADAM28, TRHDE, ADAM10, CPA6, AGBL1, OSGEP, AGBL4, CPXM2, NPEPPS, MMP10, FOLH1, ADAMTS9, CPE, NLN, ADAM22, PHEX, ADAMTS2, RNPEP	0.0289441
SP_PIR_KEYWORDS	metalloprotease	28	1.4014	0.0019234	ADAMTS18, ADAMTS17, CPM, ADAMTS16, IDE, NAALADL1, 4833403I15RIK, CPN1, ADAM3, MMP21, PAPPA, CPA3, 2010111I01RIK, ADAM28, OSGEP, ADAM10, CPA6, AGBL1, TRHDE, AGBL4, NPEPPS, MMP10, FOLH1, CPE, NLN, PHEX, ADAMTS2, RNPEP	0.0241542
Annotation Cluster 235	Enrichment Score: 0.5140207702089696
SP_PIR_KEYWORDS	membrane	627	31.3814	0.00124511	SLC9A9, RFT1, SLC9A4, SCN3B, STRN, MPV17, GRIN3B, RANGAP1, GRIN3A, ITSN1, SSR1, APP, MALL, ADAM5, ADAM2, ROS1, RAB27A, IBTK, PTPRK, OPA1, PTPRM, MAGI2, ROCK1, MAGI1, UGCG, PTPRR, PKHD1L1, PTPRT, PTPRU, CTNNA1, PLAUR, TMEM131, CTNNA2, CWH43, BACE2, BACE1, MST1R, GRB14, ORAI1, EMCN, RALGPS1, ERBB4, CACNB2, SORCS1, RIC3, KCNJ3, TMEM50A, PVRL3, CKLF, SEC23IP, GPD2, TECTA, LAPTM4A, ACER2, MAOA, MGAT4C…	0.0169602

## Sheet: BAT
Category	Term	Count	%	P value	Genes	Benjamini
Annotation Cluster 1	Enrichment Score: 6.094917759792802
GOTERM_BP_FAT	GO:0022610~biological adhesion	109	4.72885	3.90503e-07	CTNNAL1, NELL2, EDIL3, VCL, CD47, APP, ADAM2, COL12A1, ROBO2, PARD3B, RAPGEF1, TYRO3, MPDZ, F8, PTPRU, CTNNA1, CTNNA3, BTBD9, CTNNA2, IGSF5, CD36, NPTN, TESK2, LAMC2, RELN, LAMC1, COL24A1, EDA, DST, ITGAE, PTK7, ITGB5, NEDD9, COL28A1, PVRL3, TEK, PVRL2, ITGB6, SCARB1, FN1, LPP, ADAM23, LGALS1, PCDH15, ITGA4, PCDH19, EMILIN1, LAMA2, ITGA9, LAMA4, ITGA6, FREM3, FREM2, PKP4, CFDP1, ENG, ABL2, NRP2, …	0.00128471
GOTERM_BP_FAT	GO:0007155~cell adhesion	109	4.72885	3.90503e-07	CTNNAL1, NELL2, EDIL3, VCL, CD47, APP, ADAM2, COL12A1, ROBO2, PARD3B, RAPGEF1, TYRO3, MPDZ, F8, PTPRU, CTNNA1, CTNNA3, BTBD9, CTNNA2, IGSF5, CD36, NPTN, TESK2, LAMC2, RELN, LAMC1, COL24A1, EDA, DST, ITGAE, PTK7, ITGB5, NEDD9, COL28A1, PVRL3, TEK, PVRL2, ITGB6, SCARB1, FN1, LPP, ADAM23, LGALS1, PCDH15, ITGA4, PCDH19, EMILIN1, LAMA2, ITGA9, LAMA4, ITGA6, FREM3, FREM2, PKP4, CFDP1, ENG, ABL2, NRP2, …	0.00128471
SP_PIR_KEYWORDS	cell adhesion	74	3.21041	3.40407e-06	FERMT3, FERMT2, EDIL3, CNTNAP5C, CNTNAP5B, VCL, CD47, APP, ADAM2, CNTNAP2, COL12A1, CYR61, RS1, TYRO3, CNTN5, CNTNAP4, EGFL6, PTPRU, NRXN1, CTNNA1, CTNNA3, CTNNA2, CD84, CD36, CNTN1, CNTN4, RELN, LAMC2, LAMC1, CNTN3, ADAM12, DST, CHL1, ITGAE, CTNND2, PTK7, ITGB5, COL28A1, NEDD9, CDH1, CDH2, NEO1, CDH6, CDH8, CDH7, FAT3, PVRL3, TNR, ITGB6, PVRL2, MLLT4, FN1, LPP, ADAM23, NID1, PCDH15, ITGA4, PCDH1…	0.000201955
Annotation Cluster 2	Enrichment Score: 4.492234178708844
GOTERM_CC_FAT	GO:0005912~adherens junction	38	1.64859	3.78771e-07	PARD3, SHROOM2, TLN1, CAPZA2, SSH2, FERMT2, ASZ1, CTNND2, PIP5K1C, CDH1, CDH2, APBB1IP, VCL, CTTNBP2, PTK2, SORBS1, ARPC2, PVRL3, PVRL2, PAK1, MLLT4, NPHP1, DLG1, PTPRC, DIXDC1, NEXN, CTNNA1, FLNB, CTNNA3, ARHGAP26, GAK, CTNNA2, TNS3, ITGA6, SH3KBP1, SYNM, SPNA2, EPB4.1L5	0.00010321
GOTERM_CC_FAT	GO:0070161~anchoring junction	40	1.73536	8.39576e-07	PARD3, SHROOM2, TLN1, CAPZA2, SSH2, FERMT2, ASZ1, CTNND2, PIP5K1C, CDH1, CDH2, APBB1IP, VCL, CTTNBP2, PTK2, SORBS1, ARPC2, PVRL3, PVRL2, PAK1, MLLT4, NPHP1, DLG1, PTPRC, DIXDC1, NEXN, CTNNA1, FLNB, CTNNA3, ARHGAP26, GAK, CTNNA2, TNS3, ITGA6, PKP4, SH3KBP1, DSC2, SYNM, SPNA2, EPB4.1L5	0.000152511
GOTERM_CC_FAT	GO:0016323~basolateral plasma membrane	41	1.77874	1.58631e-05	TLN1, SLC16A10, CAPZA2, SSH2, FERMT2, ASZ1, CASK, PIP5K1C, CDH1, APBB1IP, VCL, CTTNBP2, PTK2, SORBS1, SLC23A2, ARPC2, DMD, NUMB, SLC4A7, STK39, MSN, PAK1, DLG1, SLC12A6, PTPRC, DIXDC1, TGFBR1, MET, NEXN, FLNB, ARHGAP26, GAK, LIN7A, CTNNA2, TNS3, ITGA6, ERBB2IP, SLC26A7, SH3KBP1, DST, SLC9A1	0.00143987
GOTERM_CC_FAT	GO:0030055~cell-substrate junction	24	1.04121	0.000111003	PTPRC, DIXDC1, TLN1, CAPZA2, SSH2, FERMT2, ASZ1, PIP5K1C, NEXN, FLNB, APBB1IP, ARHGAP26, VCL, GAK, CTTNBP2, TNS3, PTK2, SORBS1, ERBB2IP, ARPC2, DMD, SH3KBP1, PAK1, DST	0.00753399
GOTERM_CC_FAT	GO:0005924~cell-substrate adherens junction	21	0.911063	0.000743967	PTPRC, DIXDC1, TLN1, CAPZA2, SSH2, FERMT2, ASZ1, PIP5K1C, NEXN, FLNB, APBB1IP, ARHGAP26, VCL, GAK, CTTNBP2, TNS3, PTK2, SORBS1, ARPC2, SH3KBP1, PAK1	0.0285567
Annotation Cluster 3	Enrichment Score: 4.001867384374035
SP_PIR_KEYWORDS	ubl conjugation pathway	110	4.77223	1.07674e-06	RNF216, ZNRF1, CNOT4, ZNRF2, CUL3, BTBD1, WWP1, ATG7, FBXO21, FBXO22, CUL1, ANAPC1, DTL, UBR3, SOCS7, UBR2, UBR1, BRAP, TRIM37, DCUN1D1, KDM2A, DCAF8, UBR5, PIAS2, FBXL7, PIAS1, ASB4, FBXO11, FBXL2, ZFAND5, UBA6, UBE2V2, ASB13, ARIH1, FBXW7, UBE2D3, UBE2D2, RNF11, FBXO42, RCHY1, FBXO3, RNF167, TRAF6, SPOP, UFSP2, SHPRH, HACE1, MALT1, CDC26, SUGT1, MARCH11, ATE1, FBXO38, CBLB, NEDD4, SMURF2, SMURF…	0.00011499
KEGG_PATHWAY	mmu04120:Ubiquitin mediated proteolysis	43	1.86551	4.73574e-06	UBE3A, BTRC, UBE2G1, PML, UBA6, UBE3C, UBE2R2, CUL3, UBE2D3, FBXW7, UBE2D2, MGRN1, WWP1, NEDD4L, RCHY1, TRAF6, CUL1, TRIP12, ANAPC1, UBE4A, UBE4B, BIRC6, UBE2F, HERC4, CDC26, MID1, UBE2Q2, HERC1, UBE2Q1, TRIM37, RFWD2, CBLB, NEDD4, UBE2K, UBR5, KLHL13, UBE2W, PIAS2, SMURF2, PIAS1, SMURF1, UBE2E2, UBE2E1	0.000833146
SP_PIR_KEYWORDS	ligase	72	3.12364	1.13899e-05	HECW2, UBE2G1, BTRC, RNF216, ZNRF1, ACSS3, MTHFD1L, CNOT4, ZNRF2, GSS, MGRN1, WWP1, NARS2, NSMCE2, E4F1, SUCLA2, TARSL2, YARS, DARS, SUCLG2, SARS, SUCLG1, HERC4, UBR3, UBE2F, UBR2, UBR1, GMPS, BRAP, EARS2, TRIM37, RFWD2, UBE2K, UBR5, HARS, UBE2W, YARS2, CHFR, PCCA, GCLC, UBE3A, UBA6, UBE3C, MYCBP2, UBE2R2, QRSL1, UBE2D3, UBE2D2, RNF128, RNF167, NEDD4L, RCHY1, TRAF6, SHPRH, RNF19A, GARS, ACACA, EP…	0.000608041
GOTERM_MF_FAT	GO:0016881~acid-amino acid ligase activity	43	1.86551	0.000393349	GCLC, HECW2, UBE3A, UBE2G1, UBE2V2, UBE3C, UBE2R2, GSS, UBE2D3, SUMO1, UEVLD, UBE2D2, MGRN1, WWP1, RNF128, NSMCE2, NEDD4L, CUL1, TRIP12, UBE4A, UBE4B, HERC4, UBR3, BIRC6, UBE2F, HACE1, UBR2, UBR1, UBE2Q2, HERC1, UBE2Q1, BRAP, NEDD4, UBE2K, UBR5, UBE2W, PIAS2, SMURF2, SMURF1, CHFR, UBE2E2, UBE2E1, FBXO11	0.0313651
Annotation Cluster 4	Enrichment Score: 3.9884369352574787
GOTERM_CC_FAT	GO:0015629~actin cytoskeleton	55	2.38612	2.08846e-06	CTNNAL1, MTSS1, TLN1, MAEA, SEPT2, PDLIM7, CAPZA2, FERMT3, UTRN, FERMT2, CAPZA1, PDLIM3, TTN, VCL, CTTNBP2, MYO6, MYO3A, MYH3, MYO3B, ACTN2, PALLD, CTNNA1, FLNB, CTNNA3, CTNNA2, FMN2, FKBP15, SPNA2, WASL, DST, MYO5A, ABLIM1, SHROOM2, TPM1, EZR, SORBS1, ARPC2, MYOM1, KAT2B, MYO1B, MYO1E, MYO1D, CDC26, ANXA2, EPB4.1L2, PKNOX2, HDAC4, MYO10, NEB, EPB4.1, PSPC1, WDR1, MYO19, CIT, ABL2	0.000284513
GOTERM_MF_FAT	GO:0008092~cytoskeletal protein binding	90	3.90456	0.000108261	MTSS1, TLN1, MAEA, WASF3, CAPZA2, UTRN, CAPZA1, PDLIM3, KLHL1, VCL, ACTR3, CTTNBP2, FRMD5, KIFAP3, PLS1, SNTB2, MSN, LMOD3, USH2A, PLS3, DYNC1I1, FMNL2, MYO6, KIF5B, MYO3A, TRPM7, MYH3, MYO3B, SPATC1, PTPRT, VPS41, ACTN2, CTNNA1, PALLD, NEXN, FLNB, FLNA, GPR98, JMY, SPAG9, RAB11FIP5, FMN2, KIF1B, NDEL1, SPAG5, XIRP2, CFL2, SNTG1, FHOD3, FKBP15, SPNA2, WASL, MAPRE1, DST, LRPPRC, MYO5A, ABLIM1, SHR…	0.0122024
SP_PIR_KEYWORDS	actin-binding	52	2.25597	0.000693879	MTSS1, MAEA, WASF3, CAPZA2, CAPZA1, UTRN, KLHL1, VCL, ACTR3, PLS1, SNTB2, PLS3, MYO6, MYO3A, MYH3, MYO3B, ACTN2, NEXN, PALLD, FLNB, FLNA, JMY, XIRP2, CFL2, FHOD3, SNTG1, FKBP15, SPNA2, WASL, DST, MYO5A, ABLIM1, SHROOM2, SSH2, DAAM1, TPM1, ARPC2, DMD, FGD4, DIXDC1, PHACTR4, MYO1B, MYO1D, EPB4.1L2, SYNE1, SYNE2, EPB4.1, MYPN, WDR1, MYO19, SNTA1, DIAP1	0.0193194
GOTERM_MF_FAT	GO:0003779~actin binding	64	2.77657	0.00070904	MTSS1, TLN1, MAEA, WASF3, CAPZA2, UTRN, CAPZA1, KLHL1, VCL, ACTR3, PLS1, SNTB2, PLS3, FMNL2, MYO6, MYO3A, TRPM7, MYH3, MYO3B, ACTN2, NEXN, PALLD, CTNNA1, FLNB, FLNA, JMY, FMN2, XIRP2, CFL2, FHOD3, SNTG1, FKBP15, SPNA2, WASL, DST, LRPPRC, MYO5A, ABLIM1, SHROOM2, SSH2, DAAM1, TPM1, EZR, ARPC2, DMD, FGD4, DIXDC1, CAP2, PHACTR4, MYO1B, MYO1D, PKNOX2, EPB4.1L2, SYNE1, YWHAG, SYNE2, 4831426I19RIK, EPB4…	0.0490284
Annotation Cluster 5	Enrichment Score: 3.8982986815998557
GOTERM_CC_FAT	GO:0030054~cell junction	107	4.64208	3.99039e-09	SYT1, GABRB2, GRIK2, GABRB1, CAPZA2, UTRN, SYT9, SYT6, GRIN3A, ZNRF1, VCL, ZNRF2, CTTNBP2, HMCN1, GRID2, PARD3B, GRID1, MAGI2, MPDZ, PSD3, PTPRU, CSDA, CTNNA1, PCLO, CTNNA3, CTNNA2, IGSF5, TNS3, EGFLAM, ERC2, DST, SCN1A, SSH2, ASZ1, RIMS1, TJAP1, PTK2, ARPC2, DMD, PVRL3, PVRL2, NPHP1, DIXDC1, GABRA2, LPP, SYT10, GABRA3, DENND1A, HOMER1, LIN7A, ITGA6, PKP4, TLN1, GLRA3, FERMT2, GABBR1, PIP5K1C, NB…	2.17476e-06
SP_PIR_KEYWORDS	cell junction	84	3.64425	2.0005e-06	SYT1, GABRB2, GRIK2, GABRB1, GLRA3, FERMT2, GABBR1, SYT9, PIP5K1C, SYT6, NBEA, CPEB1, GRIN3A, ZNRF1, ZNRF2, VCL, GRID2, SNTB2, PARD3B, DLG2, DLG1, GRID1, GABRG1, ANKS1B, MAGI2, MPDZ, RIMBP2, PSD3, PTPRU, CTNNA1, NEXN, PCLO, UBN1, ARHGAP26, CTNNA2, GAK, TNS3, IGSF5, EGFLAM, XIRP2, ASH1L, SH3KBP1, ERC2, GAP43, PARD3, SHROOM2, MTDH, SSH2, CTNND2, ABI1, CDH1, RIMS1, APBB1IP, TJAP1, AMPH, GPHN, SYNPR,…	0.000152598
GOTERM_CC_FAT	GO:0045202~synapse	68	2.95011	9.0943e-05	SYT1, GABRB2, GRIK2, GABRB1, GLRA3, UTRN, GABBR1, SYT9, CASK, SYT6, NBEA, CPEB1, GRIN3A, ZNRF1, ZNRF2, APP, PICALM, GRID2, SNTB2, DLG2, DLG1, GRID1, GABRG1, SCAMP1, ANKS1B, MYO6, MAGI2, MPDZ, RIMBP2, PSD3, NRXN1, PCLO, GRM3, EGFLAM, SH3KBP1, NPTN, ERC2, LRRK2, GAP43, ABI1, CDH2, SYPL2, RIMS1, AMPH, GPHN, SYNPR, DMD, SOS1, CAMK2D, SNAP23, DTNA, GLRB, GABRA2, DLGAP2, SYT10, GABRA3, DENND1A, GRIA3, …	0.00705588
SP_PIR_KEYWORDS	synapse	47	2.03905	0.000279117	SYT1, GABRB2, GRIK2, GLRA3, GABRB1, GABBR1, SYT9, NBEA, SYT6, ABI1, CPEB1, GRIN3A, ZNRF1, RIMS1, AMPH, ZNRF2, GPHN, SYNPR, GRID2, SNAP23, DLG2, DTNA, DLG1, GRID1, GABRG1, ANKS1B, GLRB, GABRA2, MAGI2, MPDZ, GABRA3, SYT10, DLGAP2, RIMBP2, PSD3, DENND1A, GRIA3, GRIA4, HOMER1, PCLO, SAMD4, LIN7A, SLC17A6, EGFLAM, SH3KBP1, ERC2, GAP43	0.0105913
Annotation Cluster 6	Enrichment Score: 3.8766609715279636
GOTERM_MF_FAT	GO:0019899~enzyme binding	58	2.51627	6.65908e-05	MEF2C, MEF2A, DENND5A, CAPZA2, PRKAG2, PDE3B, SHOC2, NBEA, UBQLN1, CUL3, CTTNBP2, CDK5RAP2, CUL1, DLG1, FMNL2, IRS2, NCF2, NOS1AP, PRKAB2, LDB3, PTPRR, IPO9, ECT2, FLNA, SPAG9, PLCE1, HIF1A, CCND2, SBF2, UBE2K, GTF2I, ABAT, AKAP7, ERC1, SRGAP1, ASZ1, CDH1, CDH2, DAAM1, RIMS1, SORBS1, RASGRP3, DMD, EXOC2, HSPA9, CNKSR2, PTPRC, UBE4B, TGFBR2, DOCK7, YWHAG, FAF1, BANK1, APBB2, XPO7, DIAP2, GNB2L1, D…	0.00939514
GOTERM_MF_FAT	GO:0019900~kinase binding	28	1.21475	7.20952e-05	MEF2A, CAPZA2, PRKAG2, ASZ1, PDE3B, NBEA, UBQLN1, CTTNBP2, RASGRP3, SORBS1, CDK5RAP2, DLG1, CNKSR2, PTPRC, IRS2, TGFBR2, PRKAB2, PTPRR, LDB3, FLNA, SPAG9, YWHAG, CCND2, GTF2I, AKAP7, FAF1, BANK1, GNB2L1	0.00904318
GOTERM_MF_FAT	GO:0019901~protein kinase binding	23	0.997831	0.000488311	CNKSR2, PTPRC, MEF2A, IRS2, TGFBR2, PRKAB2, PRKAG2, LDB3, PTPRR, PDE3B, NBEA, FLNA, SPAG9, YWHAG, SORBS1, CCND2, GTF2I, AKAP7, CDK5RAP2, FAF1, BANK1, GNB2L1, DLG1	0.0362519
Annotation Cluster 7	Enrichment Score: 3.8476348405764917
INTERPRO	IPR011993:Pleckstrin homology-type	72	3.12364	3.61253e-06	OSBP, TLN1, FERMT3, FERMT2, PREX2, PTPN21, ITSN2, SKAP2, VEPH1, FRMD5, TIAM2, GAB3, RANBP1, SPRED1, MSN, SHC3, AKT3, AKT2, PLD2, ANKS1B, IRS2, NOS1AP, ANKS1, ROCK2, PSD3, ARHGAP26, ELMO1, PRKD1, TNS3, GRB10, KIF1B, PLEKHH2, SBF2, RASGRF1, DOK6, ACAP2, FRMD4B, WASL, PRKD3, GRB14, ASAP2, ASAP1, AKAP13, CYTH3, AFAP1L1, ASAP3, APBB1IP, EZR, SOS1, OSBPL1A, NUMB, PLCH1, TBC1D4, RASA2, FGD4, CNKSR2, DNM…	0.00906228
Annotation Cluster 8	Enrichment Score: 3.7385643311993366
GOTERM_MF_FAT	GO:0032559~adenyl ribonucleotide binding	278	12.0607	1.62058e-06	ADCY3, XRCC5, RAD51C, DYNC1LI2, ADCY2, FASTKD2, CCT3, 2310057M21RIK, TPK1, MAT1A, OASL2, B230120H23RIK, MAP3K8, DYNC2H1, TLK1, DHX36, TLK2, DDX10, MAP2K5, TYRO3, YARS, PAN3, KIF5B, ROCK1, BRAF, SUCLG2, ROCK2, MYH3, MTPAP, WNK1, MYLK2, MARK3, NME7, DNAHC2, NME5, NME2, RFC4, RFC1, CAMK4, ASCC3, HARS, MAPK8, NEK4, EIF2AK3, ERBB4, NEK1, UBA6, OAS2, EPHB1, QRSL1, 2610018G03RIK, DHX58, DHX8, GUCY2G, DH…	0.00183605
SP_PIR_KEYWORDS	atp-binding	246	10.6725	2.50921e-06	ADCY3, XRCC5, DYNC1LI2, ADCY2, CCT3, TPK1, MAT1A, OASL2, B230120H23RIK, MAP3K8, DYNC2H1, TLK1, DHX36, DDX10, TLK2, MAP2K5, TYRO3, YARS, KIF5B, ROCK1, BRAF, ROCK2, MYH3, MTPAP, WNK1, MYLK2, MARK3, NME7, DNAHC2, NME2, RFC4, RFC1, CAMK4, ASCC3, HARS, MAPK8, NEK4, EIF2AK3, ERBB4, NEK1, UBA6, EPHB1, QRSL1, 2610018G03RIK, DHX58, DHX8, DHX9, TAOK1, TGFBR1, TGFBR2, MAP2K4, ATP11B, GARS, ACACA, EPRS, YTHD…	0.000167476
GOTERM_MF_FAT	GO:0005524~ATP binding	274	11.8872	2.52844e-06	ADCY3, XRCC5, RAD51C, DYNC1LI2, ADCY2, FASTKD2, CCT3, 2310057M21RIK, TPK1, MAT1A, OASL2, B230120H23RIK, MAP3K8, DYNC2H1, TLK1, DHX36, DDX10, TLK2, MAP2K5, TYRO3, YARS, PAN3, KIF5B, ROCK1, BRAF, SUCLG2, ROCK2, MYH3, MTPAP, WNK1, MYLK2, MARK3, NME7, DNAHC2, NME5, NME2, RFC4, RFC1, CAMK4, ASCC3, HARS, MAPK8, NEK4, EIF2AK3, ERBB4, NEK1, UBA6, OAS2, EPHB1, QRSL1, 2610018G03RIK, DHX58, DHX8, GUCY2G, DH…	0.0014326
GOTERM_MF_FAT	GO:0001882~nucleoside binding	292	12.6681	3.69038e-06	ADCY3, XRCC5, RAD51C, DYNC1LI2, ADCY2, FASTKD2, CCT3, 2310057M21RIK, TPK1, AGPS, MAT1A, OASL2, B230120H23RIK, MAP3K8, DYNC2H1, TLK1, DHX36, TLK2, DDX10, MAP2K5, TYRO3, YARS, PAN3, KIF5B, ROCK1, BRAF, SUCLG2, ROCK2, MYH3, MTPAP, WNK1, MYLK2, MARK3, NME7, DNAHC2, NME5, NME2, RFC4, RFC1, CAMK4, ASCC3, DLD, HARS, MAPK8, NEK4, EIF2AK3, ERBB4, NEK1, UBA6, OAS2, EPHB1, QRSL1, 2610018G03RIK, SLC28A1, DHX…	0.00139399
GOTERM_MF_FAT	GO:0001883~purine nucleoside binding	288	12.4946	7.84907e-06	ADCY3, XRCC5, RAD51C, DYNC1LI2, ADCY2, FASTKD2, CCT3, 2310057M21RIK, TPK1, AGPS, MAT1A, OASL2, B230120H23RIK, MAP3K8, DYNC2H1, TLK1, DHX36, TLK2, DDX10, MAP2K5, TYRO3, YARS, PAN3, KIF5B, ROCK1, BRAF, SUCLG2, ROCK2, MYH3, MTPAP, WNK1, MYLK2, MARK3, NME7, DNAHC2, NME5, NME2, RFC4, RFC1, CAMK4, ASCC3, DLD, HARS, MAPK8, NEK4, EIF2AK3, ERBB4, NEK1, UBA6, OAS2, EPHB1, QRSL1, 2610018G03RIK, DHX58, DHX8,…	0.00222275
GOTERM_MF_FAT	GO:0030554~adenyl nucleotide binding	285	12.3644	1.05345e-05	ADCY3, XRCC5, RAD51C, DYNC1LI2, ADCY2, FASTKD2, CCT3, 2310057M21RIK, TPK1, AGPS, MAT1A, OASL2, B230120H23RIK, MAP3K8, DYNC2H1, TLK1, DHX36, TLK2, DDX10, MAP2K5, TYRO3, YARS, PAN3, KIF5B, ROCK1, BRAF, SUCLG2, ROCK2, MYH3, MTPAP, WNK1, MYLK2, MARK3, NME7, DNAHC2, NME5, NME2, RFC4, RFC1, CAMK4, ASCC3, DLD, HARS, MAPK8, NEK4, EIF2AK3, ERBB4, NEK1, UBA6, OAS2, EPHB1, QRSL1, 2610018G03RIK, DHX58, DHX8,…	0.00238638
GOTERM_BP_FAT	GO:0006796~phosphate metabolic process	170	7.37527	1.78316e-05	STK38, CAPZA2, PTPN22, CASK, PTPN21, LPAR1, TTN, CSNK2A2, CTTNBP2, PRKAR2B, APP, B230120H23RIK, MAP3K8, MLKL, TLK1, STK39, TLK2, MAP2K5, TYRO3, PTPRK, PAN3, ROCK1, MYO3A, BRAF, CSNK1G1, PTPRG, ROCK2, MYO3B, PTPRR, WNK1, MYLK2, PTPRT, PTPRU, MARK3, MAP4K3, SPAG9, PLCE1, CAMK4, RIOK3, DLD, BMP2K, TESK2, RELN, MAPK8, CSNK1G3, NEK4, LRRK2, EIF2AK3, PPP2R3A, ERBB4, MAPKAPK5, NEK1, SSH2, ASZ1, PTK7, BM…	0.0289246
GOTERM_BP_FAT	GO:0006793~phosphorus metabolic process	170	7.37527	1.78316e-05	STK38, CAPZA2, PTPN22, CASK, PTPN21, LPAR1, TTN, CSNK2A2, CTTNBP2, PRKAR2B, APP, B230120H23RIK, MAP3K8, MLKL, TLK1, STK39, TLK2, MAP2K5, TYRO3, PTPRK, PAN3, ROCK1, MYO3A, BRAF, CSNK1G1, PTPRG, ROCK2, MYO3B, PTPRR, WNK1, MYLK2, PTPRT, PTPRU, MARK3, MAP4K3, SPAG9, PLCE1, CAMK4, RIOK3, DLD, BMP2K, TESK2, RELN, MAPK8, CSNK1G3, NEK4, LRRK2, EIF2AK3, PPP2R3A, ERBB4, MAPKAPK5, NEK1, SSH2, ASZ1, PTK7, BM…	0.0289246
GOTERM_MF_FAT	GO:0000166~nucleotide binding	382	16.5727	2.71828e-05	ADCY3, XRCC5, RAD51C, DYNC1LI2, 2610101N10RIK, FASTKD2, ADCY2, SYNCRIP, CCT3, 2310057M21RIK, HIBADH, TPK1, AGPS, MAT1A, B230120H23RIK, RAVER1, OASL2, MAP3K8, DYNC2H1, DHX36, TLK1, TLK2, DDX10, CRY1, MAP2K5, TYRO3, YARS, PAN3, KIF5B, BRAF, ROCK1, ROCK2, SUCLG2, SUCLG1, MYH3, MTPAP, WNK1, MYLK2, NAV3, MARK3, BOLL, NME7, DNAHC2, NME5, NME2, RFC4, CAMK4, RFC1, ASCC3, DLD, RAB14, HARS, MAPK8, RAB10, N…	0.00512445
SP_PIR_KEYWORDS	serine/threonine-protein kinase	84	3.64425	4.61137e-05	CDK19, CDK17, STK38, CASK, TTN, LATS1, CSNK2A2, ADCK1, SLK, PAK2, B230120H23RIK, MAP3K8, STK39, TLK1, PAK1, TLK2, CDK15, SIK2, AKT3, CDK14, SIK3, AKT2, MAP2K5, ROCK1, BRAF, CSNK1G1, MYO3A, ROCK2, TRPM7, MYO3B, PRKCI, WNK1, PKN2, MINK1, MYLK2, CDK7, MARK3, DAPK2, NEK11, PRKCC, GAK, PRKD1, MAP4K3, HUNK, PDIK1L, MAST4, CAMK4, RIOK3, HIPK3, HIPK2, BMP2K, TESK2, MAPK8, CSNK1G3, LRRK2, NEK4, EIF2AK3, P…	0.00223616
GOTERM_MF_FAT	GO:0004674~protein serine/threonine kinase activity	89	3.86117	0.000238642	CDK19, CDK17, STK38, PRKAG2, CASK, TTN, LATS1, CSNK2A2, ADCK1, SLK, PAK2, B230120H23RIK, MAP3K8, STK39, TLK1, PAK1, TLK2, CDK15, SIK2, SIK3, AKT3, CDK14, AKT2, MAP2K5, ROCK1, BRAF, MYO3A, CSNK1G1, TRPM7, ROCK2, MYO3B, PRKAB2, PRKCI, WNK1, PKN2, MINK1, MYLK2, CDK7, MARK3, DAPK2, NEK11, PRKCC, GAK, PRKD1, MAP4K3, HUNK, PDIK1L, MAST4, KSR2, CAMK4, RIOK3, HIPK3, HIPK2, BMP2K, TESK2, MAPK8, CSNK1G3, L…	0.0243045
GOTERM_MF_FAT	GO:0032555~purine ribonucleotide binding	312	13.5358	0.00034554	ADCY3, XRCC5, RAD51C, DYNC1LI2, ADCY2, FASTKD2, CCT3, 2310057M21RIK, TPK1, MAT1A, OASL2, B230120H23RIK, MAP3K8, DYNC2H1, DHX36, TLK1, TLK2, DDX10, MAP2K5, TYRO3, YARS, PAN3, KIF5B, BRAF, ROCK1, SUCLG2, ROCK2, SUCLG1, MYH3, MTPAP, WNK1, MYLK2, MARK3, NME7, DNAHC2, NME5, NME2, RFC4, RFC1, CAMK4, ASCC3, RAB14, HARS, MAPK8, RAB10, NEK4, EIF2AK3, ERBB4, NEK1, RAB6, UBA6, OAS2, EPHB1, QRSL1, 2610018G03…	0.0321316
GOTERM_MF_FAT	GO:0032553~ribonucleotide binding	312	13.5358	0.00034554	ADCY3, XRCC5, RAD51C, DYNC1LI2, ADCY2, FASTKD2, CCT3, 2310057M21RIK, TPK1, MAT1A, OASL2, B230120H23RIK, MAP3K8, DYNC2H1, DHX36, TLK1, TLK2, DDX10, MAP2K5, TYRO3, YARS, PAN3, KIF5B, BRAF, ROCK1, SUCLG2, ROCK2, SUCLG1, MYH3, MTPAP, WNK1, MYLK2, MARK3, NME7, DNAHC2, NME5, NME2, RFC4, RFC1, CAMK4, ASCC3, RAB14, HARS, MAPK8, RAB10, NEK4, EIF2AK3, ERBB4, NEK1, RAB6, UBA6, OAS2, EPHB1, QRSL1, 2610018G03…	0.0321316
GOTERM_MF_FAT	GO:0004672~protein kinase activity	115	4.98915	0.000348876	FASTKD2, STK38, CAPZA2, CASK, TTN, CSNK2A2, CTTNBP2, B230120H23RIK, MAP3K8, STK39, TLK1, MLKL, TLK2, MAP2K5, TYRO3, PAN3, BRAF, CSNK1G1, MYO3A, ROCK1, ROCK2, MYO3B, PRKAB2, WNK1, MYLK2, MARK3, MAP4K3, CAMK4, RIOK3, BMP2K, TESK2, MAPK8, RELN, CSNK1G3, LRRK2, NEK4, EIF2AK3, ERBB4, NEK1, MAPKAPK5, ASZ1, BMPR2, PTK7, EPHB1, PTK2, 2610018G03RIK, TEK, LMTK2, GUCY2G, TAF1, TAOK1, RYK, TGFBR1, MET, MAP2K…	0.0299795
SP_PIR_KEYWORDS	nucleotide-binding	282	12.2343	0.000432747	ADCY3, XRCC5, DYNC1LI2, ADCY2, CCT3, TPK1, MAT1A, OASL2, B230120H23RIK, MAP3K8, DYNC2H1, TLK1, DHX36, TLK2, DDX10, CRY1, MAP2K5, TYRO3, YARS, KIF5B, ROCK1, BRAF, SUCLG2, ROCK2, SUCLG1, MYH3, MTPAP, WNK1, MYLK2, MARK3, NME7, DNAHC2, NME2, RFC4, RFC1, CAMK4, RAB14, HARS, MAPK8, RAB10, NEK4, EIF2AK3, ERBB4, NEK1, RAB6, UBA6, EPHB1, QRSL1, 2610018G03RIK, DHX58, DHX8, GUCY2G, SEPT14, DHX9, TAOK1, RASE…	0.0143422
Annotation Cluster 9	Enrichment Score: 3.151892143327432
KEGG_PATHWAY	mmu04120:Ubiquitin mediated proteolysis	43	1.86551	4.73574e-06	UBE3A, BTRC, UBE2G1, PML, UBA6, UBE3C, UBE2R2, CUL3, UBE2D3, FBXW7, UBE2D2, MGRN1, WWP1, NEDD4L, RCHY1, TRAF6, CUL1, TRIP12, ANAPC1, UBE4A, UBE4B, BIRC6, UBE2F, HERC4, CDC26, MID1, UBE2Q2, HERC1, UBE2Q1, TRIM37, RFWD2, CBLB, NEDD4, UBE2K, UBR5, KLHL13, UBE2W, PIAS2, SMURF2, PIAS1, SMURF1, UBE2E2, UBE2E1	0.000833146
UP_SEQ_FEATURE	active site:Glycyl thioester intermediate	25	1.0846	5.13664e-06	ATG10, HECW2, UBE3A, UBE2G1, UBA6, UBE3C, UBE2R2, UBE2D3, UBE2D2, ATG7, WWP1, NEDD4L, UBE2F, HACE1, HERC4, UBE2Q2, UBE2Q1, NEDD4, UBE2K, UBR5, UBE2W, SMURF2, SMURF1, UBE2E2, UBE2E1	0.0134185
GOTERM_MF_FAT	GO:0016881~acid-amino acid ligase activity	43	1.86551	0.000393349	GCLC, HECW2, UBE3A, UBE2G1, UBE2V2, UBE3C, UBE2R2, GSS, UBE2D3, SUMO1, UEVLD, UBE2D2, MGRN1, WWP1, RNF128, NSMCE2, NEDD4L, CUL1, TRIP12, UBE4A, UBE4B, HERC4, UBR3, BIRC6, UBE2F, HACE1, UBR2, UBR1, UBE2Q2, HERC1, UBE2Q1, BRAP, NEDD4, UBE2K, UBR5, UBE2W, PIAS2, SMURF2, SMURF1, CHFR, UBE2E2, UBE2E1, FBXO11	0.0313651
Annotation Cluster 10	Enrichment Score: 3.1147818746858262
GOTERM_CC_FAT	GO:0030017~sarcomere	23	0.997831	0.000412247	KAT2B, CRYAB, PDLIM5, PDLIM3, LDB3, ACTN2, HOMER1, TTN, TPM1, FLNB, HDAC4, ABCC9, SYNE1, SYNE2, NEB, SLMAP, MYPN, DMD, RYR2, SYNM, SPNA2, MYOM1, PPP3CA	0.0202219
GOTERM_CC_FAT	GO:0030016~myofibril	25	1.0846	0.000456244	PDLIM5, PDLIM3, TTN, TPM1, VCL, SLMAP, DMD, MYOM1, PPP3CA, KAT2B, CRYAB, MYH3, LDB3, ACTN2, HOMER1, FLNB, HDAC4, SYNE1, ABCC9, SYNE2, NEB, MYPN, RYR2, SYNM, SPNA2	0.0205125
GOTERM_CC_FAT	GO:0044449~contractile fiber part	24	1.04121	0.000611577	KAT2B, CRYAB, PDLIM5, PDLIM3, LDB3, ACTN2, HOMER1, TTN, TPM1, FLNB, VCL, HDAC4, ABCC9, SYNE1, SYNE2, NEB, SLMAP, MYPN, DMD, RYR2, SYNM, SPNA2, MYOM1, PPP3CA	0.025321
GOTERM_CC_FAT	GO:0043292~contractile fiber	25	1.0846	0.00105103	PDLIM5, PDLIM3, TTN, TPM1, VCL, SLMAP, DMD, MYOM1, PPP3CA, KAT2B, CRYAB, MYH3, LDB3, ACTN2, HOMER1, FLNB, HDAC4, SYNE1, ABCC9, SYNE2, NEB, MYPN, RYR2, SYNM, SPNA2	0.0374869
GOTERM_CC_FAT	GO:0030018~Z disc	16	0.694143	0.00114522	CRYAB, PDLIM5, PDLIM3, LDB3, ACTN2, TTN, HOMER1, FLNB, HDAC4, SYNE2, DMD, SLMAP, RYR2, SPNA2, SYNM, PPP3CA	0.0360687
GOTERM_CC_FAT	GO:0031674~I band	17	0.737527	0.00147911	KAT2B, CRYAB, PDLIM5, PDLIM3, LDB3, ACTN2, TTN, HOMER1, FLNB, HDAC4, SYNE2, SLMAP, DMD, RYR2, SPNA2, SYNM, PPP3CA	0.0438278
Annotation Cluster 11	Enrichment Score: 3.090906273128311
SP_PIR_KEYWORDS	calmodulin-binding	29	1.25813	0.000559144	MYO5A, PHKA2, ADCY3, PHKB, CAMK2G, PHKA1, CASK, TTN, PDE1C, PPP3CB, CAMK2D, SNTB2, PPP3CA, SLC8A1, MYO6, MYO1B, STRN3, MYH3, MYO1D, MYLK2, DAPK2, CAMK4, KCNN3, KCNN2, SPATA17, SPNA2, GAP43, SNTA1, CAMK1D	0.0164557
Annotation Cluster 13	Enrichment Score: 2.9323902826315438
GOTERM_CC_FAT	GO:0005856~cytoskeleton	189	8.19957	0.000166217	CTNNAL1, MTSS1, DYNC1LI2, SEPT2, MAEA, PDLIM7, CAPZA2, UTRN, CAPZA1, PDLIM3, STOML2, PTPN21, TTN, KLHL1, VCL, CTTNBP2, APP, CDCA8, IFT20, KIFAP3, DYNC2H1, MAP2K5, MYO6, KIF5B, ROCK1, MYO3A, ROCK2, MPDZ, MYH3, MYO3B, PSD3, RAI14, SPATC1, VPS41, ACTN2, CTNNA1, CTNNA3, CTNNA2, DNAHC2, NDEL1, DNAHC6, LCA5, SPAG5, SNTG1, PDE4DIP, ERC2, DST, SEPT7, LRPPRC, SSH2, NEDD9, PTK2, EIF3A, ARPC2, DMD, KATNA1, …	0.0100157
SP_PIR_KEYWORDS	cytoskeleton	117	5.07592	0.000176005	CTNNAL1, MTSS1, SEPT2, MAEA, PDLIM7, CAPZA1, STOML2, PTPN21, KLHL1, VCL, CDCA8, IFT20, DYNC2H1, KIF5B, MYO3A, ROCK1, MYO3B, RAI14, SPATC1, CTNNA1, CTNNA3, CTNNA2, DNAHC2, NDEL1, SPAG5, LCA5, SNTG1, PDE4DIP, ERC2, DST, SEPT7, SSH2, NEDD9, EIF3A, ARPC2, KATNA1, CEP170, DMD, CLASP2, PPP2R2B, FGD4, SEPT14, TTC21B, RPGRIP1L, PTPN13, ALMS1, ITGA4, SEPT10, TRAF3IP1, FNBP1, EPB4.1, MCPH1, WDR1, ABL2, MAD…	0.00720431
GOTERM_CC_FAT	GO:0043232~intracellular non-membrane-bounded organelle	307	13.3189	0.0010693	ITGB3BP, XRCC5, RPL17, DYNC1LI2, HMGN3, PDLIM7, RPL14, PPP2R5A, UTRN, HIRA, PDLIM3, STOML2, RPLP2, PTPN21, WTAP, CTTNBP2, SIN3B, CDCA8, APP, SIN3A, IFT20, KIFAP3, RPLP1, D19BWG1357E, DYNC2H1, RPL10, RPL11, MRPL35, OXR1, MAP2K5, MRPL50, KIF5B, ROCK1, ROCK2, MPDZ, MYH3, SPATC1, VPS41, CTNNA1, CTNNA3, CTNNA2, DNAHC2, RPS18, BAZ1A, RFC4, DNAHC6, RPS16, RFC1, SPAG5, LCA5, PRDM6, PDE4DIP, RPS11, SDAD1,…	0.0357866
GOTERM_CC_FAT	GO:0043228~non-membrane-bounded organelle	307	13.3189	0.0010693	ITGB3BP, XRCC5, RPL17, DYNC1LI2, HMGN3, PDLIM7, RPL14, PPP2R5A, UTRN, HIRA, PDLIM3, STOML2, RPLP2, PTPN21, WTAP, CTTNBP2, SIN3B, CDCA8, APP, SIN3A, IFT20, KIFAP3, RPLP1, D19BWG1357E, DYNC2H1, RPL10, RPL11, MRPL35, OXR1, MAP2K5, MRPL50, KIF5B, ROCK1, ROCK2, MPDZ, MYH3, SPATC1, VPS41, CTNNA1, CTNNA3, CTNNA2, DNAHC2, RPS18, BAZ1A, RFC4, DNAHC6, RPS16, RFC1, SPAG5, LCA5, PRDM6, PDE4DIP, RPS11, SDAD1,…	0.0357866
Annotation Cluster 14	Enrichment Score: 2.783392414064232
UP_SEQ_FEATURE	active site:Glycyl thioester intermediate	25	1.0846	5.13664e-06	ATG10, HECW2, UBE3A, UBE2G1, UBA6, UBE3C, UBE2R2, UBE2D3, UBE2D2, ATG7, WWP1, NEDD4L, UBE2F, HACE1, HERC4, UBE2Q2, UBE2Q1, NEDD4, UBE2K, UBR5, UBE2W, SMURF2, SMURF1, UBE2E2, UBE2E1	0.0134185
Annotation Cluster 15	Enrichment Score: 2.7468999614444063
GOTERM_MF_FAT	GO:0050839~cell adhesion molecule binding	11	0.477223	3.91299e-05	CTNNAL1, EZR, PVRL2, NUMB, NPTN, PTPRT, NEO1, CTNNA1, MLLT4, CTNNA3, CTNNA2	0.00631911
Annotation Cluster 17	Enrichment Score: 2.65627319532917
SP_PIR_KEYWORDS	rna-binding	99	4.29501	0.000816304	2610101N10RIK, SNRPD3, SYNCRIP, CNOT6, CNOT4, RAVER1, TIA1, OASL2, DDX24, RBMS2, D19BWG1357E, PUM1, RBMS3, DDX21, RPL11, DDX10, RBM10, RBMS1, YARS, HNRNPA2B1, MTPAP, CSDA, BOLL, EARS2, SLTM, RPS18, RBPMS, PA2G4, CELF6, CELF2, RPS11, SNRPE, XRN1, LRPPRC, RALYL, HDLBP, IFIH1, PNPT1, ZCRB1, IGF2BP3, BICC1, HNRNPM, METTL3, RPL7, NPM1, RPL8, PPIL4, PABPC1, DHX58, HNRNPAB, XPOT, DHX9, IREB2, EPRS, THUM…	0.0215682
Annotation Cluster 18	Enrichment Score: 2.5809986264431495
SP_PIR_KEYWORDS	sh3 domain	47	2.03905	0.00041979	FRK, GRB2, STAM2, ASAP2, CACNB1, CACNB2, NEDD9, ASAP1, CASK, ABI1, ITSN2, SKAP2, AMPH, MIA3, CTTN, DOCK1, SORBS1, SH3GLB1, PEX13, YES1, 1700029G01RIK, DLG2, NPHP1, DLG1, SASH1, VAV3, NCF2, ARHGEF6, MYO1E, RIMBP2, MPP6, SAMSN1, ARHGAP26, DOCK4, NEBL, FNBP1, CRKL, NEB, FCHSD2, SH3KBP1, SH3RF3, SPNA2, TXK, ABL2, DST, SH3GL2, SRGAP1	0.0148365
Annotation Cluster 19	Enrichment Score: 2.5759743119180762
SP_PIR_KEYWORDS	chromatin regulator	47	2.03905	0.000545868	ING4, ING3, UTY, EZH1, HIRA, NR3C1, CHD9, MLL5, CHD7, PRMT7, EED, CHD1, PBRM1, TLK1, TLK2, MLL3, KDM5A, KDM5B, MLL1, KDM5C, MYST3, TBL1XR1, SATB1, SATB2, IKZF1, RBL2, RCOR1, SMYD3, HMG20A, UBN1, HDAC4, HDAC3, SMARCE1, KDM2A, PRDM6, SMARCC1, ASH1L, BRE, KDM4C, PHF21A, JMJD1C, HDAC9, SMARCA1, HDAC8, NCOR1, NSD1, SMARCA4	0.0170051
Annotation Cluster 21	Enrichment Score: 2.3288633681557065
SP_PIR_KEYWORDS	wd repeat	59	2.55965	0.00108859	UTP18, BTRC, HIRA, RPLP2, NBEA, TTN, TSSC1, SPAG16, DMXL1, IFT122, DCAF10, EED, WDR34, WDR33, DYNC1I1, TBL1XR1, IFT80, DTL, STRN3, TLE4, HERC1, RPTOR, VPS8, 3110047P20RIK, EML4, BRWD3, RFWD2, WDR20A, DCAF8, GNB1, LYST, C030046E11RIK, WDR41, WDR44, 2610029G23RIK, LRBA, WDR60, TRIM16, PHIP, FBXW7, WDR12, EIF3I, PPP2R2B, GTF3C2, WDHD1, BCAS3, NBEAL1, GEMIN5, WDR59, WDFY3, WDFY1, WDR7, AMBRA1, WDR70,…	0.0273163

## Sheet: Cardiomyocytes
Category	Term	Count	%	P value	Genes	Benjamini
Annotation Cluster 1	Enrichment Score: 4.810048237304555
GOTERM_CC_FAT	GO:0030016~myofibril	24	1.81269	2.57716e-06	JPH2, MYL2, PDLIM5, LDB3, PDLIM3, MYH7, MYOZ2, ANKRD1, LMAN1, TTN, TRIM63, FLNB, JUP, TNNT2, ACTG1, MYO18B, SYNE1, PGM5, SYNE2, NRAP, DMD, RYR2, MYOM1, PPP3CA	0.00120796
GOTERM_CC_FAT	GO:0043292~contractile fiber	24	1.81269	5.4235e-06	JPH2, MYL2, PDLIM5, LDB3, PDLIM3, MYH7, MYOZ2, ANKRD1, LMAN1, TTN, TRIM63, FLNB, JUP, TNNT2, ACTG1, MYO18B, SYNE1, PGM5, SYNE2, NRAP, DMD, RYR2, MYOM1, PPP3CA	0.00127101
GOTERM_CC_FAT	GO:0030017~sarcomere	21	1.5861	1.40996e-05	JPH2, PDLIM5, LDB3, PDLIM3, MYH7, MYOZ2, ANKRD1, LMAN1, TTN, TRIM63, FLNB, JUP, TNNT2, MYO18B, SYNE1, PGM5, SYNE2, DMD, RYR2, MYOM1, PPP3CA	0.00220182
GOTERM_CC_FAT	GO:0044449~contractile fiber part	22	1.66163	1.66514e-05	JPH2, PDLIM5, LDB3, PDLIM3, MYH7, MYOZ2, ANKRD1, LMAN1, TTN, TRIM63, FLNB, JUP, ACTG1, TNNT2, MYO18B, SYNE1, PGM5, SYNE2, DMD, RYR2, MYOM1, PPP3CA	0.00195048
GOTERM_CC_FAT	GO:0031674~I band	16	1.20846	4.85771e-05	JPH2, PDLIM5, PDLIM3, LDB3, MYOZ2, ANKRD1, TTN, TRIM63, FLNB, JUP, MYO18B, PGM5, SYNE2, DMD, RYR2, PPP3CA	0.00454628
GOTERM_CC_FAT	GO:0030018~Z disc	15	1.13293	8.65371e-05	JPH2, PDLIM5, PDLIM3, LDB3, MYOZ2, TTN, TRIM63, FLNB, JUP, MYO18B, PGM5, SYNE2, DMD, RYR2, PPP3CA	0.00674178
Annotation Cluster 3	Enrichment Score: 3.336974433318281
KEGG_PATHWAY	mmu05410:Hypertrophic cardiomyopathy (HCM)	21	1.5861	2.93379e-05	CACNA2D1, MYL2, MYL3, PRKAB2, PRKAG2, LMNA, CACNB2, MYH7, TTN, ITGB1, TPM3, TNNT2, ACTG1, ITGA9, SGCG, ITGA5, DMD, RYR2, SGCD, PRKAA1, CACNA1C	0.00477074
KEGG_PATHWAY	mmu05412:Arrhythmogenic right ventricular cardiomyopathy (ARVC)	19	1.43505	6.31822e-05	CACNA2D1, LMNA, CACNB2, CDH2, CTNNA1, ITGB1, CTNNA3, JUP, ACTG1, ITGA9, SGCG, DSG2, PKP2, ITGA5, DMD, DSP, RYR2, SGCD, CACNA1C	0.00513627
KEGG_PATHWAY	mmu05414:Dilated cardiomyopathy	21	1.5861	0.000150754	ADCY3, CACNA2D1, MYL2, ADCY7, MYL3, LMNA, CACNB2, MYH7, TTN, ITGB1, TPM3, TNNT2, ACTG1, ITGA9, SGCG, ITGA5, DMD, RYR2, SGCD, PRKACB, CACNA1C	0.00815815
Annotation Cluster 4	Enrichment Score: 3.039414262649843
SP_PIR_KEYWORDS	actin-binding	36	2.71903	0.00051592	ABLIM1, MTSS1, TRIOBP, SHROOM3, SSH2, RDX, DAAM1, MYO9A, TPM3, SPNB4, SPNB3, DMD, LMOD2, STK38L, TWF2, PHACTR4, BAIAP2L1, MYO1D, EVL, MYH7, PALLD, NEXN, FLNB, JMY, EPB4.1L3, SYNE1, SYNE2, NRAP, SVIL, FHOD3, SPNA1, KPTN, DST, MYLK, DIAP1, ADD1	0.0249696
Annotation Cluster 6	Enrichment Score: 2.439759041877275
SP_PIR_KEYWORDS	serine/threonine-protein kinase	58	4.38066	5.53911e-05	CDK17, TBK1, DSTYK, CASK, TTN, ADCK1, MAP3K5, SLK, B230120H23RIK, MAP3K8, TLK1, PRKACB, TLK2, SIK2, CDK14, MAP2K5, AKT2, SRPK2, TNIK, SGK3, BRAF, ROCK1, ROCK2, TRPM7, MYLK3, CDK8, PKN2, WNK1, PRKD1, MAST4, MAP4K4, HIPK2, TESK2, MAPK9, TNNI3K, MAPK8, LRRK2, LRRK1, PRKD3, EIF2AK4, MAP3K11, SPEG, CAMK2D, CAMK2B, PRKAA1, STK38L, CSNK1A1, TAF1, TAOK2, TGFBR1, RAF1, SMG1, RPS6KA3, PLK2, ULK2, GSK3B, CD…	0.00487371
SP_PIR_KEYWORDS	atp-binding	150	11.3293	0.000236399	ADCY3, ADCY7, CTPS, TBK1, CASK, DSTYK, CCT2, TTN, MTHFD1L, ACTG1, TPK1, ATP2B1, TOP1, ACSS1, MAP3K5, B230120H23RIK, MAP3K8, TLK1, DDX21, DDX10, PRKACB, TLK2, INSR, MAP2K5, TNIK, ROCK1, BRAF, ROCK2, MYLK3, WNK1, OLA1, RBKS, MYH7, NME7, WEE1, PNKP, MAP4K4, DNAHC5, RFC1, RFC2, ATP2C1, TESK2, MAPK9, MAPK8, LRRK2, LRRK1, EIF2AK4, SMARCA4, CLCN3, ERBB4, FARS2, UBA6, UBE2QL1, NAGK, MYO9A, UBE2D3, PTK2, …	0.0147845
Annotation Cluster 10	Enrichment Score: 2.1294679747592524
SP_PIR_KEYWORDS	chromatin regulator	34	2.56798	0.00096061	MEAF6, KDM6A, FAM175A, HIRA, CBX3, CTCFL, NR3C1, CHD9, MLL5, EPC2, CHD1, PBRM1, TLK1, TLK2, USP16, CHD4, KDM5C, MYSM1, BRCC3, RBL2, RCOR1, RBL1, WHSC1, RBBP7, UBN1, HDAC2, KDM2A, ASH1L, PRDM5, PHF21A, HDAC9, NSD1, HDAC8, SMARCA4	0.0414976
Annotation Cluster 14	Enrichment Score: 1.676329107841285
GOTERM_BP_FAT	GO:0007507~heart development	42	3.17221	9.10533e-06	DLC1, MEF2C, NRP1, MYL2, ERBB4, TBX20, PDLIM3, FHL2, CXADR, TTN, ITGB1, PTEN, EDNRA, VCAM1, CASP3, MYOCD, GATA6, PKD2, PBRM1, PCSK5, MAP2K5, ACADM, KIF3A, TBX5, TGFBR1, NF1, PROX1, FOXP1, NCKAP1, TNNT2, SMO, MIB1, MYO18B, EP300, HIF1A, PKP2, VCAN, PTCH1, ADAM19, HDAC9, IFT88, SMARCA4	0.0230491
Annotation Cluster 16	Enrichment Score: 1.5931576670922176
GOTERM_CC_FAT	GO:0016528~sarcoplasm	12	0.906344	0.000189916	TRDN, CACNA2D1, ANK1, JPH2, JSRP1, RYR3, AKAP6, RYR2, DTNBP1, SAR1A, ITPR1, ITPR2	0.0126449
GOTERM_CC_FAT	GO:0016529~sarcoplasmic reticulum	11	0.830816	0.000475893	TRDN, CACNA2D1, ANK1, JPH2, JSRP1, RYR3, AKAP6, RYR2, SAR1A, ITPR1, ITPR2	0.0275201
