# Supplementary material for: Subcellular RNA Sequencing Reveals Broad Presence of Cytoplasmic Intron-Sequence Retaining Transcripts in Mouse and Rat Neurons
Source: PLoS One. 2013 Oct 3;8(10):e76194. doi: 10.1371/journal.pone.0076194 (PMC3789819; doi:10.1371/journal.pone.0076194)
Supplement: Table S6 — Next generation sequencing alignment statistics. (XLS) [file pone.0076194.s005.xls]

## Sheet: Sheet1
Exp ID	Type	Cell	Tissue	Species	Strain	Sample ID	Num Reads	Num Reads Trimmed	RUM	Adapter Trimming (%)		Poly-A, Poly-T Trimming (%)		Parameters
										Trim Kept	Trim Discarded	Trim Kept	Trim Discarded
E.18	dendrite	neuron	hippocampus	mouse		MM0445	19822268	19821602	0.798	0	0	3.5	0	RUM 2.0.3_04, trim 20bp
E.18	dendrite	neuron	hippocampus	mouse		MM0446	19845669	19843479	0.607	0.1	0	1.6	0	RUM 2.0.3_04, trim 20bp
E.18	dendrite	neuron	hippocampus	mouse		MM0447	20579609	20576920	0.699	0.1	0	1.7	0	RUM 2.0.3_04, trim 20bp
E.18	soma	neuron	hippocampus	mouse		MM0448	21369359	21355379	0.831	0.4	0.1	1.7	0	RUM 2.0.3_04, trim 20bp
E.18	soma	neuron	hippocampus	mouse		MM0449	14290083	14287248	0.642	0.1	0	1.7	0	RUM 2.0.3_04, trim 20bp
E.18	soma	neuron	hippocampus	mouse		MM0450	14718446	14717697	0.577	0.1	0	1.7	0	RUM 2.0.3_04, trim 20bp
E.20	dendrite	neuron	hippocampus	rat	sprague	RN0013	25740821	25706663	0.827	0.4	0.1	1.9	0	RUM 2.0.3_04, trim 20bp
E.20	dendrite	neuron	hippocampus	rat	sprague	RN0014	28018903	28014714	0.748	0.1	0	2	0	RUM 2.0.3_04, trim 20bp
E.20	soma	neuron	hippocampus	rat	sprague	RN0016	26821217	26811302	0.665	0.2	0	2.2	0	RUM 2.0.3_04, trim 20bp
E.20	soma	neuron	hippocampus	rat	sprague	RN0017	28263573	28255245	0.644	0.2	0	2	0	RUM 2.0.3_04, trim 20bp
E.20	soma	neuron	hippocampus	rat	sprague	RN0018	26963830	26958286	0.704	0.2	0	1.8	0	RUM 2.0.3_04, trim 20bp
