# Supplementary material for: Subcellular RNA Sequencing Reveals Broad Presence of Cytoplasmic Intron-Sequence Retaining Transcripts in Mouse and Rat Neurons
Source: PLoS One. 2013 Oct 3;8(10):e76194. doi: 10.1371/journal.pone.0076194 (PMC3789819; doi:10.1371/journal.pone.0076194)
Supplement: Table S7 — List of primers used for experimental validations. (XLS) [file pone.0076194.s006.xls]

## Sheet: Sheet1
Refseq	Intron	Type	Left Primer	Right Primer
NM_001106758	i3	Primers designed from around the intron-intron junction	CCTTCCCTCTGAATCCTTCC	GGCTGGATCTGTGCTTTTTG
NM_017216	i9	Primers designed from around the intron-intron junction	TGTACATACGCTTAGACACAGCAA	GCTGGGCCGTAAAAGGTAG
NM_017216	i9	Left primer spans the junction	GATAATCTATCTTAAGGACATGAAAGC	AGATGCCTGGAAGCAAAAAG
NM_001047925	i2	Primers designed from around the intron-intron junction	TGCATCATCTAATACGAGGTTCA	GAATATGCGGATAGAGGGTTG
NM_001108997	i14	Primers designed from around the intron-intron junction	GGCTTCTGCTCGAAGGTGTA	ACCAGCTTGTCGGAGATTCA
NM_001108997	i14	Left primer spans the junction	CCTCTTCTGCCTGAATCTCC	TCTGGGAAGAGAGGTCAATCA
NM_001047860	i4	Primers designed from around the intron-intron junction	CCAGCCAAAGCTGACTCTTC	GGATGCCAGTGTTGGTCTATT
NM_001100548	i8	Primers designed from around the intron-intron junction	CAAGCTTGAGGACCTGTGTTC	CTGCCATGCCTCTCTAGCAC
NM_001100548	i8	Left primer spans the junction	AAAAGTAGGCAGGGCATGGT	ACGGAGAAGTCCATGTCTGG
NM_001107789	i8	Primers designed from around the intron-intron junction	GTGGTGTACGGCAGGTTTCT	CATAAGCAGAGCTCCCTCCA
NM_001107789	i8	Left primer spans the junction	AACATAAGAATGGCCTGAACA	CTGAGGGCAGTGTGACTTTCT
